# Supplementary material for: Myeloma immunoglobulin rearrangement and translocation detection through targeted capture sequencing
Source: Life Sci Alliance. 2022 Nov 3;6(1):e202201543. doi: 10.26508/lsa.202201543 (PMC9644417; doi:10.26508/lsa.202201543)
Supplement: Supplementary file 1 [file LSA-2022-01543_TableS1.xlsx]

## Sheet: S1_Pipeline
	Tool		Parameters
	Translocations	V(D)J rearrangements
	BWA v0.7.12		align to reference genome hg19 using Genome Analysis TookKit (GATK) best practices
	BreakDancer-Max v1.1.2		set mapping quality (MAPQ) minimum to -q 30 set coefficient of variation to -v 10
	CluMP		set mapping quality (MAPQ) minimum 30 set base-qualty Phred 20 set minimum insert size to 5000kb
		MiXCR v2.1.2	set alignment to align -OvParameters.geneFeatureToAlign=VGeneWithP
	Data filtering
	translocation filtering*		remove intra/inter IG gene rearrangements (analyzed separately) remove repetative regions, high sequence homologous regions
		V(D)J filtering^	separate output to IGH, IGL and IGK genes, recalculate clonal fractions at each locus select clones with clonal fraction of >0.10 select clones with minimum read count of 50
	*see suppl. table 7, suppl. methods 5.
	^suppl. methods 4
