# Supplementary material for: Myeloma immunoglobulin rearrangement and translocation detection through targeted capture sequencing
Source: Life Sci Alliance. 2022 Nov 3;6(1):e202201543. doi: 10.26508/lsa.202201543 (PMC9644417; doi:10.26508/lsa.202201543)
Supplement: Supplementary file 2 [file LSA-2022-01543_TableS2.xlsx]

## Sheet: S2(A)_V_regions
Chromosome	Start	Stop	Reference/Name	Sequence
2	89521296	89521178	IGHV1-38-4*01	CGGGGTCCCTGACAGGTTCAGTGGCAGTGGATCGGGCACAGATTTTACACTGAAGATCAGCAGAGTGGAGCCTGAGGACATTGGGGTTTATTACTGTATGCAGTCTCTCCAAACTCCTCA
2	89326781	89326670	IGHV1-69*01	ATCCCAGCCAGGTTCAGTGGCAGTGGGTCTGGGACAGACTTCACTCTCACCATCAGCAGCCTGGAGCCTGAAGATTTTGCAGTTTATTACTGTCAGCACCGGAGCAACTGGCTAATCGCC
2	89521298	89521183	IGHV1-69*02_IGLV3-2*02	TCCGGGGTCCCTGACAGGTTCAGTGGCAGTGGATCAGGCACAGATTTTACACTGAAAATCAGTAGAGTGGAGGCTGAGGATGTTGGGGTTTATTATTGCATGCAAGCTCTACAAACCCCA
2	89521298	89521183	IGHV2-5*01_IGHV3-30*13_IGHV4-30-4*01	TCCGGGGTCCCTGACAGGTTCAGTGGCAGTGGATCAGGCACAGATTTTACACTGAAAATCAGTAGAGTGGAGGCTGAGGATGTTGGGATTTATTACTGCATGCAAGCTCTACAAACCCCA
2	89326781	89326670	IGHV3-23*03_IGKV1/OR-4*01	ATCCCAGCCAGGTTCAGTGGCAGTGGGTCTGGGACAGACTTCACTCTCACCATCAGCAGCCTGGAGCCTGAAGATTTTGCAGTTTATTACTGTCAGCAGCGTAGCAACTGGCTAATCGCC
2	89384792	89384675	IGHV3-25*04	ACTGGTATCCCAGCCAGGTTCAGTGGCAGTGGGTCTGGGACAGAGTTCACTCTCACCATCAGCAGCCTGCAGTCTGAAGATTTTGCAGTTTATTACTGTCAGCAGTATAATAACTGGCAG
2	89619499	89619383	IGHV3-30-3*02	GGGGTCCCATCAAGGTTCAGTGGCAGTGGATCTGGGACAGATTTCACTCTCACCATCAGCAGTCTGCAACCTGAAAATTTTGCAACTTACTACTGTCAACAGAGTTACAGTACCCCTTGG
2	89521298	89521183	IGHV3-30*04_IGHV3-30*07	TCCGGGGTCCCTGACAGGTTCAGTGGCAGTGGATCAGGCACAGATTTTACACTGAAAATCAGTAGAGTGGAGGCTGAGGATGTTGGGGTTTATTACTGCATGCAAGCTCTACAAACCCCA
2	89442170	89442056	IGHV3-33*03	ATCCCAGACAGGTTCAGTGGCAGTGGGTCTGGGACAGACTTCACTCTCACCATCAGCAGACTGGAGCCTGAAGATTTTGCAGTGTATTACTGTCAACACTATCGTAGTTCACCTCGGAAG
2	89442171	89442055	IGHV3-69-1*02	CATCCCAGACAGGTTCAGTGGCAGTGGGTCTGGGACAGACTTCACTCTCAGCATCAGCAGGCTGGAGCCTGAAGACTTTGCAGTGTATTACTGTCAGCAGTATGGTAGCTCACCTCCGGA
2	89246935	89246831	IGHV3/OR16-9*01	GGGGTCCCATCAAGGTTCACCGCCAGTGGATCTGGGACAGAATTCACTCTCAATATCAGCAGCCTGCACCCTGACGATTTTGCAACTTATTACTGCCAGCAATATGAGCCTTATACCCCC
2	89326781	89326670	IGHV4-34*10	AACTACAACCCGTCCCTCAAGAGTCGAGTCACCATATCAATAGACACGTCCAAGAGGCAATTCTCCCTGAGGCTGACTTCTATGACCGCCGCGGACACGGCTGCATATTTCTGTGCGAGA
2	89619502	89619384	IGHV4-39*01	AGTGGGGTCCCATCAAGGTTCAGTGCCGGTGTGTCTGGGACAGATTTCACCCTCACCATCAGCAGTCTGCAATCTGAAGATTTTGCAACTTACTACTGTCAACAGAGTTATAGTCCCCCG
2	89619499	89619380	IGHV4-4*01	GGGGTCCCATCAAGGTTCAGTGGCAGTGGATCTGGGACAGATTTCACTCTCACCATCAGCAGTCTGCAACCTGAAGATTTTGCAACTTACTACTGTCAACAGAGTTACAGTACCCCCCCG
2	89442170	89442058	IGHV6-1*02	ATCCCAGACAGGTTCAGTGGCAGTGGGTCTGGGACAGACTTCACTCTCACCATCAGCAGACTGGAGCCTGAAGATTTTGCAGTGTATTACTGTCAGCAGTGTAGTAGCTCACCCTGGATG
2	89339838	89339719	IGKV1-12*01	TGGGGTCCCATCAAGGTTCAGCGGCAGTGGATCTGGGACAGATTTCACTCTCACCATCAGCAGCCTGCAGCCTGAAGATTTTGCAACTTACTATTGTCAACAGGCTAACAGTTTCCCTCC
2	89339838	89339721	IGKV1-12*02	TGGGGTCCCATCAAGGTTCAGCGGCAGTGGATCTGGGACAGATTTCACTCTCACCATCAGCAGCCTGCAGCCTGAAGATTTTGCAACTTACTATTGTCAACAGGCTAACAGTTTCCCTTC
2	89345604	89345485	IGKV1-13*01_IGKV1D-13*01	TGGGGTCCCATCAAGGTTCAGCGGCAGTGGATCTGGGACAGATTTCACTCTCACCATCAGCAGCCTGCAGCCTGAAGATTTTGCAACTTATTACTGTCAACAGTTTAATAATTACCCTCA
2	89345604	89345485	IGKV1-13*02_IGKV1D-13*02	TGGGGTCCCATCAAGGTTCAGCGGCAGTGGATCTGGGACAGATTTCACTCTCACCATCAGCAGCCTGCAGCCTGAAGATTTTGCAACTTATTACTGTCAACAGTTTAATAGTTACCCTCA
2	90249276	90249392	IGKV1-16*01	AGTGGGGTCCCATCCAGGTTCAGTGGCAGTGGATCTGGGACGGATTACACTCTCACCATCAGCAGCCTGCAGCCTGAAGATTTTGCAACTTATTACTGTCAACAGTATTATAGTACCTCT
2	89399472	89399353	IGKV1-16*02	AAGTGGGGTCCCATCAAAGTTCAGCGGCAGTGGATCTGGGACAGATTTCACTCTCACCATCAGCAGCCTGCAGCCTGAAGATTTTGCAACTTATTACTGCCAACAGTATAATAGTTACCC
2	89416951	89416834	IGKV1-17*01	AGGTGGGGTCCCATCAAGGTTCAGCGGCAGTGGATCTGGGACAGAATTCACTCTCACAATCAGCAGCCTGCAGCCTGAAGATTTTGCAACTTATTACTGTCTACAGCATAATAGTTACCC
2	89416950	89416831	IGKV1-17*02	TGGGGTCCCATCAAGGTTCAGCGGCAGTGGATCTGGGACAGAATTCACTCTCACAATCAGCAACCTGCAGCCTGAAGATTTTGCAACTTATTACTGTCTACAGCATAATAGTTACCCTCC
2	89416950	89416831	IGKV1-17*03_IGKV1D-17*01	TGGGGTCCCATCAAGGTTCAGCGGCAGTGGATCTGGGACAGAATTCACTCTCACAATCAGCAGCCTGCAGCCTGAAGATTTTGCAACTTATTACTGTCTACAGCATAATAGTTACCCTCC
2	89470348	89470229	IGKV1-22*01	GGGTCCCGTCACGGTTCAGTGGCAGTAGGTCTGGGACACATTTCACACATTCTCACCATCAGGAGCCTGCAACCTGAAGATGTTATAACTTATTGCTGTCTATAGACTTACAGCAGCCAT
2	89513028	89512909	IGKV1-27*01	ATCAGGGGTCCCATCTCGGTTCAGTGGCAGTGGATCTGGGACAGATTTCACTCTCACCATCAGCAGCCTGCAGCCTGAAGATGTTGCAACTTATTACTGTCAAAAATATAACAGTGTCCC
2	89567879	89567763	IGKV1-33*01	TGAAAACAGGGGTCCCATCAAGGTTCAATGGAAGTGGATCTGGGACAGATTTTACTTTCACCATCAGCAGCCTGCAGCCTGAAGATATTGCAACATATTACTGTCAACAGTATGATAATC
2	89586570	89586451	IGKV1-35*01_IGKV1D-35*01	TGGGGCTCCTTCGCGGTTCGGTGGCAGTGGATCTGGGACAGATTTTACTCTCACCATCAGAATCCTGCAGCCTAAAGATGTTGCAACTTATTACTGTCAACAGTATAAAAATTACCCTAT
2	89597138	89597019	IGKV1-37*01_IGKV1D-37*01	TGGAGTCCCATCTCGGTTCAGTGGCAGTGGATCTGGGACAGATTTCACTCTCACTATCAGCAGCCTGCAGCCTGAAGATGTTGCAACTTATTACGGTCAACGGACTTACAATGCCCCTCC
2	89619500	89619381	IGKV1-39*01	TGGGGTCCCATCAAGGTTCAGTGGCAGTGGATCTGGGACAGATTTCACTCTCACCATCAGCAGTCTGCAACCTGAAGATTTTGCAACTTACTACTGTCAACAGAGTTACAGTACCCCTCC
2	89619500	89619381	IGKV1-39*02	TGGGGTCCCATCAAGGTTCAGTGGCAGTGGATCTGGGACAGATTTCACTCTCACCATCAGCAGTCTGCAACCTGAAGATTTTGCAACTTATTACTGTCAGTGTGGTTACAGTACACCTCC
2	89246936	89246820	IGKV1-5*01	TGGGGTCCCACCAAGGTTCAGCGGCAGTGGATCTGGGACAGAATTCGCTCTCACCATCAGCAGCCTGCAGCCTGATGATTTTGCAACTTATTACTGCCAACAGTATGATAGTTATTCGAC
2	89246936	89246817	IGKV1-5*02	TGGGGTCCCATCAAGGTTCAGCGGCAGTGGATCTGGGACAGAATTCACTCTCACCATCAGCAGCCTGCAGCCTGATGATTTTGCAACTTATTACTGCCAACAGTATAATAGTTATTCTCC
2	89265899	89265780	IGKV1-6*01	GTGGGGTCCCATCAAGGTTCAGCGGCAGTGGATTTGGCACAGATTTCACTCTCACCATCAGCAGCCTACAGCCTGAAGATTTTGCAACTTATTACTGTCTACAAGATTACAGTTACCCTC
2	89265898	89265779	IGKV1-6*02	TGGGGTCCCATCAAGGTTCAGCGGCAGTGGATCTGGCACAGATTTCACTCTCACCATCAGCAGCCTGCAGCCTGAAGATTTTGCAACTTATTACTGTCTACAAGATTACAATTACCCTCC
2	89292046	89291927	IGKV1-8*01	GTGGGGTCCCATCAAGGTTCAGCGGCAGTGGATCTGGGACAGATTTCACTCTCACCATCAGCGGCCTGCAGTCTGAAGATTTTGCAACTTATTACTGTCGACAGTATTATAGTTACCCTC
2	89309594	89309477	IGKV1-9*01	TTGGGTCCCATCAAGGTTCAGCGGCCGTGGATCTGGGACCGAATTCACCCTCACAATCAGCAGCCTGCAGCCTGAAGATTTTGCAACTTATTACTGTCAACAGCTTAATCGTTACCCTCC
2	90249278	90249397	IGKV1-NL1*01	TGGGGTCCCATCCAGGTTCAGTGGCAGTGGATCTGGGACGGATTACACTCTCACCATCAGCAGCCTGCAGCCTGAAGATTTTGCAACTTATTACTGTCAACAGTATTATAGTACCCCTCC
2	92006155	92006274	IGKV1/OR-3*01	TGGGATTCCCTCTCGGTTCAGTGACAGTGGATCTGGGACAGATTACACTCTCACCATCAGCAGCCTGCAGCCTGAAGATTTTGCAGCTTATTACTGTCAACAGAGTGACAGTACCCCTCC
2	90458552	90458671	IGKV1/OR1-1*01	TGGGATTCCCTCTCGGTTCAGTGACAGTGGATCTGGGGCAGACTACACTCTCACCATCCGCAGCCTGCAGCCTGAAGATTTTGCAACTTATTACTGTCAACAGAGTGACAGTACCCCTCC
2	90458552	90458671	IGKV1/OR15-118*01	TGGGATTCCCTCTCGGTTCAGTGACAGTGGATCTGGGGCAGATTACACTCTCACCATCCGCAGCCTGCAGCCTGAAGATTTTGCAACTTATTAGTGTCAACAGAGTGACAGTACCCCTCC
2	90458552	90458671	IGKV1/OR2-0*01	TGGGATTCCCTCTCGGTTCAGTGACAGTGGATCTGGGGCAGATTACACTCTCACCATCCGCAGCCTGCAGCCTGAAGATTTTGCAACTTATTACTGTCAACAGAGTGACAGTACCCCTCC
2	92006155	92006274	IGKV1/OR2-1*01_IGKV1/OR2-2*01	TGGGATTCCCTCTCGGTTCAGTGACAGTGGATCTGGGGCAGATTACACTCTCACCATCAGCAGCCTGCAGCCTGAAGATTTTGCAGCTTATTACTGTCAACAGAGTGACAGTACCCCTCC
2	114164330	114164449	IGKV1/OR2-108*01	GGGGGTCCCATCTCGGTTCAGTGGCAGTGGATCTGGGACAGATTTCACTCTCACCATCAGCAGCCTGCAGCCTGAAGATGTTGCAACTTATTACTGTCTACAGGATTATACTACCCCATT
2	97987450	97987331	IGKV1/OR2-11*01_IGKV1/OR2-9*01	GGCGATGCCATCTCAGTTCAGTGGCAGCGGATATGGAAGAGATTTCACTCTCACCGTCAGCAGCCTGCAGCCTGAAGATTTTGCAACTTATTAATGTCAACAAGAGAGCATTTTCCCTCC
2	91679254	91679373	IGKV1/OR2-118*01	TGGGATTCCCTCTCGGTTCAGTGACAGTGGATCTGGGGCAGATTACACTCTCACCATCCGCAGCCTGCAGCCTGAAGATTTTGCAAATTATTACTGTCAACAGAGTGACAGTACCCCTCC
2	97726033	97726152	IGKV1/OR2-3*01	GGGGATGCCATCTCAGTTCAGTGGCAGCGGATATGGAAGAGATTTCACTCTCACTGTCAGCAGCCTGCAGCCTGAAGATTTTGCAACTTATTAATGTCAACAAGAGAGCATTTTCCCTCT
2	98018483	98018364	IGKV1/OR2-6*01	GTTTGCAAACGGGGGTTCCATCTCTGTTCAGTGGTAGTGAATCTGGGACAGATTTCACTCTAACCATCAGCAGCCTGCAGCCTGATGATGATGCAACTTACTACTGTCAACAGTAACTCC
2	90199070	90199189	IGKV1D-12*01	AAGTGGGGTCCCATCAAGGTTCAGCGGCAGTGGATCTGGGACAGATTTCACTCTCACTATCAGCAGCCTGCAGCCTGAAGATTTTGCAACTTACTATTGTCAACAGGCTAACAGTTTCCC
2	90139460	90139579	IGKV1D-16*01	AAGTGGGGTCCCGTCAAGGTTCAGCGGCAGTGGATCTGGGACAGATTTCACTCTCACCATCAGCAGCCTGCAGCCTGAGGATTTTGCGACTTATTACTGCCAACAGTATAATAGTTACCC
2	90139463	90139582	IGKV1D-16*02	TGGGGTCCCATCAAGGTTCAGCGGCAGTGGATCTGGGACAGATTTCACTCTCACCATCAGCAGCCTGCAGCCTGAAGATTTTGCAACTTATTACTGCCAACAGTATAATAGTTACCCTCC
2	89416953	89416834	IGKV1D-17*02	AAGTGGGGTCCCATCGAGGTTCAGCGGCAGTGGATCTGGGACAGAATTCACTCTCACAATCAGCAGCCTGCAGCCTGAAGATTTTGCAACTTATTACTGTCTACATCATAATAATTACCC
2	90049899	90050018	IGKV1D-22*01	GGGTCCCGTCACGGTTCAGTGGCAGTAGGTCTGGGACACATTTCACACATTCTCACCATCAGGAGCCTGCAACCTGAAGATGTTATAACTTATTACTGTCTATAGACTTACAGCAGCCAT
2	90008037	90008156	IGKV1D-27*01	GGGGGTCCCATCTCGGTTCAGTGGCAGTGGATCTGGGACAGATTTCACTCTCACCATCAGCAGCCTGCAGCCTGAAGATGTTGCAACTTATTACTGTCAAAAGTATAACAGTGCCCCTCC
2	89553144	89553025	IGKV1D-32*01	GTCCCATTGCAGTTATGTGGCATTGGATCCAGGACAGATTTGATTCTCACCATTAGCATCCTCCAGTCTGAAGTTGCTGCAACTTCTTATTATTGGTCAACAGTATAAAAGTGACCCTCT
2	89567876	89567759	IGKV1D-33*01	AGCAGGGGTCCCATCAAGGTTCAGTGGAAATAGATCTGGGACAGATTTTACTTTCACCATCAACAGCCTGCAGTCTGGAGATATCGCAACATATTACTGTCAACAGTATGATGATCTCCC
2	89619502	89619384	IGKV1D-39*01	AGTGGGGTCCCATCAAGGTTCAGTGGCAGTGGATCTGGGACAGATTTCACTCTCACCATCAACAGTCTGCAACCTGAAGATTTTGCAACTTACTACTGTCAACAGAGTTACAGTACCCCC
2	90229414	90229533	IGKV1D-42*01_IGKV1D-42*02	TGGGGTCTCATCGAGGTTCAGTGGCAGGGGATCTGGGACGGATTTCACTCTCACCATCATCAGCCTGAAGCCTGAAGATTTTGCAGCTTATTACTGTAAACAGGACTTCAGTTACCCTCC
2	90249278	90249397	IGKV1D-43*01	TGGGGTCCCATCAAGGTTCAGCGGCAGTGGATCTGGGACGGATTACACTCTCACCATCAGCAGCCTGCAGCCTGAAGATTTTGCAACTTATTACTGTCAACAGTATTATAGTACCCCTCC
2	90260129	90260248	IGKV1D-8*01	AGTGGGGTCCCATCAAGATTCAGTGGCAGTGGATCTGGGACAGATTTCACTCTCACCATTAGTTGCCTGCAATCTGAAGATTTTGCAACTTATTACTGTCAACAATATTATAATTTCCCT
2	90260131	90260250	IGKV1D-8*02_IGKV1D-8*03	TGGGGTCCCATCAAGGTTCAGTGGCAGTGGATCTGGGACAGATTTCACTCTCACCATCAGCTGCCTGCAGTCTGAAGATTTTGCAACTTATTACTGTCAACAGTATTATAGTTTCCCTCC
2	89319608	89319489	IGKV2-10*01	CTGGAGTCCCAGACAGGTTCAGTGGCAGTGGGTTGGGGACAGATTTCATGCTGAAATCAGGAGGATGGATGCTGAGGATGTTGGGGTTTATTGCTGCCAGCAAAGTACACATTATCCTCC
2	89377634	89377515	IGKV2-14*01_IGKV2D-14*01	TGGAGTCCCAGACAGGTTCAGTGGCAGTGGGTCGGGGACAGATTTCATGTTTAAAATAAGGAGGATGGATGCTGAGGATGTTGGGGTTTATTGCTGCCAGCAAAGTACACATTATTCTCC
2	89434583	89434464	IGKV2-19*01	TCTGGGGTCTCGGGCAGGTTCAGCAGCAGTGGTTCAGGGACAGATTTCATATTGAAAATCAGCAGGGTAGAGGCTGAGGACGTTGGGGTTTATTACTGCCTGCAAGGTACACAAGTGCCT
2	89471931	89471812	IGKV2-23*01	TGGTAATGGATACACCTATTTGTATTAGTTCCTGCAGAAGCCAGGCCACTCTCCACAGCTCCTGATCTGTAGGACTTCCAATCAGTTTTCTGCCTTCCCACACAGGTTCTCCCCAGTGGG
2	89475932	89475816	IGKV2-24*01	CTCTGGGGTCCCAGACAGATTCAGTGGCAGTGGGGCAGGGACAGATTTCACACTGAAAATCAGCAGGGTGGAAGCTGAGGATGTCGGGGTTTATTACTGCATGCAAGCTACACAATTCCC
2	89495683	89495564	IGKV2-26*01	TGGAGTGCCAGATAGGTTCAGTGGCAGCGGGTCAGGGACAGATTTCACACTGAAAATCAGCCGGGTGGAGGCTGAGGATGTTGGAGTTTATTACTGCATGCAAGATGCACAAGATCCTCC
2	89521296	89521177	IGKV2-28*01	CGGGGTCCCTGACAGGTTCAGTGGCAGTGGATCAGGCACAGATTTTACACTGAAAATCAGCAGAGTGGAGGCTGAGGATGTTGGGGTTTATTACTGCATGCAAGCTCTACAAACTCCTCC
2	89533783	89533664	IGKV2-29*01	TGGAGTGCCAGATAGGTTCAGTGGCAGCGGGTCAGGGACAGATTTCACACTGAAAATCAGCCGGGTGGAGGCTGAGGATGTTGGGGTTTATTACTGAATGCAAGGTATACACCTTCCTCC
2	89533783	89533664	IGKV2-29*02_IGKV2-29*03	TGGAGTGCCAGATAGGTTCAGTGGCAGCGGGTCAGGGACAGATTTCACACTGAAAATCAGCCGGGTGGAGGCTGAGGATGTTGGGGTTTATTACTGCATGCAAGGTATACACCTTCCTCC
2	89544384	89544265	IGKV2-30*01	CTCTGGGGTCCCAGACAGATTCACCGGCAGTGGGTCAGGCACTGATTTCACACTGGAAATCAGCAGGGTGGAGGCTGAGGATGTTGGGGTTTATTACTGCATGCAAGGTACACACTGGCC
2	89544384	89544265	IGKV2-30*02_IGLV7-46*01	CTCTGGGGTCCCAGACAGATTCAGCGGCAGTGGGTCAGGCACTGATTTCACACTGAAAATCAGCAGGGTGGAGGCTGAGGATGTTGGGGTTTATTACTGCATGCAAGGTACACACTGGCC
2	89595100	89594981	IGKV2-36*01	ATTTATGAGGTTTCCAACCAAGCCTCCGAATTCTCAGACAGGTTCAGGGGTAATGGGTCAGGTACTGAGTTTACACTGAAAGTCAGTAGGACGGAGACCAAGGATGTTGGAGTTTATTAG
2	89609779	89609660	IGKV2-38*01	TCTGGAGTCCCAGACAGGTTCAATAGCAGTGGGTCAGGCACATATTTTAAACTCAAAATTAGCAGGGTGGAGGCTGAGGATATTCGACTTTATTAATACATGCAAGCTACATAATATCCT
2	89231286	89231167	IGKV2-4*01	TGGAGTCCCAAACAAGTTCAGTGGCAGCAGGTCAGGGACAGGTTTCACACTTAAATTCAGCAAAGTGGAGGCTGAGGATGTTGGGGTTTATTGCTGTGAACAGGGTCTGCAAGGTCCTCA
2	97712509	97712628	IGKV2/OR2-1*01	GGGTCCCAGACAGGTTCAGTGGCAGTGGGTCAGGCATTGATTTCACACTGAAAATCAGCCCGGTGGAGGCTGAGGATGTTGGGGTTTATATTACTGCATGCAAGCTACACACTGGCCCCC
2	97716646	97716765	IGKV2/OR2-10*01_IGKV2/OR2-2*01_IGKV2/OR2-8*01	CTGGAGTCCCAGACAGGTTCAATGGCAGTGGGTCAGGCACTGATTTCACACTGAAAATCAGCCGGGTGGAGCTGAAGATGTTGGGGTTTATTACTGCATGCAGGCTCTGCAGCTTCCTCC
2	98000983	98000864	IGKV2/OR2-4*01_IGKV2/OR2-7*01_IGKV2/OR2-7D*01	GGGTCCCAGACAGGTTCAGTGGCAGTGGGTCGGGCATTGATTTCACACTGAAAATCAGCCCGGTGGAGGCTGCGGATGTTGGGGTTTATATTACTGCATGCAAGCTACACACTGGTCCCC
2	90219377	90219496	IGKV2D-10*01	CTGGAGTCCCAGACAAGTTCAGTGGCAGTGGGTCGGGGACAGATTTCATGCTAAAATCAGGAGGATGGATGCTGAGGATGTTGGGGTTTATTGCTGCCAGCAAAGTACACATTATCCTCC
2	90092085	90092204	IGKV2D-18*01	TCTGGGGTCCCAGACAGGTTTAGTGGCAGTGGGTCAGGCAGTGATTTCACACTGAAAATCAGCTGGGTGGAGGCTGAGGATGTTGGGGTTTATTACTGCATGCAAGCTACACAGTTTCCT
2	90048607	90048726	IGKV2D-23*01	ACCACATAACCGTGAGTTTGCAGTGGTTGCAGGTCAGGGACAGATTTTATGCTTAAGATCAGTAGGGTGGAGGCTGAGGATCTTGGCTATTACAACTGCCACCACACTCTACAATATCCT
2	90044322	90044441	IGKV2D-24*01	TGGGGTCCCAGACAGATTCAGTGGCAGTGGGGCAGGGACAGATTTCACACTGAAAATCAGCAGGGTGGAAGCTGAGGATGTCGGGGTTTATTACTGCACGCAAGCTACACAATTTCCTCA
2	90025395	90025514	IGKV2D-26*01_IGKV2D-26*03	TGGAGTGCCAGATAGGTTCAGTGGCAGCGGGTCAGGGACAGATTTCACACTGAAAATCAGCCGGGTGGAGGCTGAGGATTTTGGAGTTTATTACTGCATGCAAGATGCACAAGATCCTCC
2	90025393	90025512	IGKV2D-26*02	TCTGGAGTGCCAGATAGGTTCAGTGGCAGCGGGTCAGGGACAGATTTCACACTGAAAATCAGCCGGGTGGAGGCTGAGGATTTTGGAGTTTATTACTGCATGCAAGATGCACAAGATCCT
2	89521298	89521179	IGKV2D-28*01	TCCGGGGTCCCTGACAGGTTCAGTGGCAGTGGATCAGGCACAGATTTTACACTGAAAATCAGCAGAGTGGAGGCTGAGGATGTTGGGGTTTATTACTGCATGCAAGCTCTACAAACTCCT
2	89986959	89987078	IGKV2D-29*01	CTCTGGAGTGCCAGATAGGTTCAGTGGCGGCGGGTCAGGGACAGATTTCACACTGAAAATCAGCCGGGTGGAGGCTGAGGATGCTGGGGTTTATTACTGCATGCAAAGTATACAGCTTCC
2	89544382	89544263	IGKV2D-30*01	CTGGGGTCCCAGACAGATTCAGCGGCAGTGGGTCAGGCACTGATTTCACACTGAAAATCAGCAGGGTGGAGGCTGAGGATGTTGGGGTTTATTACTGCATGCAAGGTACATACTGGCCTC
2	89629990	89629871	IGKV2D-40*01	TGGAGTCCCAGACAGGTTCAGTGGCAGTGGGTCAGGCACTGATTTCACACTGAAAATCAGCAGGGTGGAGGCTGAGGATGTTGGAGTTTATTACTGCATGCAACGTATAGAGTTTCCTTC
2	89326786	89326670	IGKV3-11*01	CCGCTGGCGTCCCAGCCAGGTTCAGTGGCAGTGGGTCTGGGACAGACTTCACTCTCACCATCAGCACCCTAGAACCTGAAGATTTTGCAGTTTATTACTGTCAACACTGTAGGAACTGGC
2	89384789	89384671	IGKV3-15*01	GGTATCCCAGCCAGGTTCAGTGGCAGTGGGTCTGGGACAGAGTTCACTCTCACCATCAGCAGCCTGCAGTCTGAAGATTTTGCAGTTTATTACTGTCAGCAGTATAATAACTGGCCTCCG
2	89442177	89442058	IGKV3-20*01	CACTGGCATCCCAGACAGGTTCAGTGGCAGTGGGTCTGGGACAGACTTCACTCTCACCATCAGCAGACTGGAGCCTCAAGATTTTGCAGTGTATTACTGTCAGCACTATGGTAGGTCACC
2	89442193	89442074	IGKV3-20*02	GTGCATCCAGCAGGGCCACTGGCATCCCAGCAAGGTTCAGTGGCAGTGGGTCTGGGACAGACTTCACTCTCACCATCAGCAGACTGGAGCCTGAAGATTTTGCAGTTTATTACTGTCAGC
2	89492098	89491979	IGKV3-25*01	TACAGCCCTGATTTGTGATAGTGGGTCGGGGACAGGGCTTACTCTCACCATCGGCAGCCTGGAGCCTGGAGCCTGGAGATTTGCACTTCATCACTGTTATCAGCATAGTAGTTGGTGTCC
2	89326781	89326670	IGKV3-31*01	ATCCCAGCCAGGTTCAGTGGCAGTGGGTCTGGGACAGACTTCACTCTCACCATCAGCAGCCTGGAGCCTGAAGATTTTGCAGTTTATTACTGTCAGCACCGTAGCAACTGGCTAATCGCC
2	89575132	89575013	IGKV3-34*01_IGKV3D-34*01	AGCATCCCAGCCCGGTTCAGTGGTGGTGGGCCTGAGGCAGACTTTACCCCAACCATCAACAGCCTAGACCCTGAAGATGTCACAATTTTATTACCCTCATCAGTACAGCAGTGGGTGTCC
2	89278104	89277985	IGKV3-7*01	TAGCATCCCAGCCAGGTTCAGTGGCAGTGGGTCTGGGACAGACTTCACTCTCACCATCAGCAGCCTGCAGCCTGAAGATTTTGCAGTTTATTACTGTCAGCAGGATCATAACTTACCTCC
2	87566039	87566158	IGKV3-7*02_IGKV3/OR2-268*02_IGKV3D-7*01	TGGCATCCCAGCCAGGTTCAGTGGCAGTGGGTCTGGGACAGACTTCACTCTCACCATCAGCAGCCTGCAGCCTGAAGATTTTGCAGTTTATTACTGTCAGCAGGATTATAACTTACCTCC
2	89278104	89277985	IGKV3-7*03	TAGCATCCCAGCCAGGTTCAGTGGCAGTGGGTCTGGGAGAGACTTCACTCTCACCATCAGCAGCCTGCAGCCTGAAGATTTTGCAGTTTATTACTGTCAGCAGGATCATAACTTACCTCC
2	89278104	89277985	IGKV3-7*04	TAGCATCCCAGCCAGGTTCAGTGGCAGTGGGTCTGGGACAGACTTCACTCTCACCATCAGCAGCCTGCAGCCTGAAGATTTTGCAGTTTATTACTGTCAGCAGGATTATAACTTACCTCC
2	87566039	87566158	IGKV3/OR2-268*01	TGGCATCCCAGCCAGGTTCAGTGGTAGTGGGTCTGGGACAGACTTCACTCTCACCATCAGCAGCCTGCAGCCTGAAGATTTTGCAGTTTATTACTGTCAGCAGGATTATAACTTACCTCC
2	98024639	98024520	IGKV3/OR2-5*01	TGACATCCCAGTGGGGCTCAGTAGCTGTGAATCTGGGATGTACTTTACTCTCACCAACAGTAACCTGGAACCTGAAGATTTTGCACTTGATTACTCTTATCTGTATAGTAGTTGGAATTT
2	90212136	90212255	IGKV3D-11*01_IGKV3D-11*02	TGGCATCCCAGCCAGGTTCAGTGGCAGTGGGCCTGGGACAGACTTCACTCTCACCATCAGCAGCCTAGAGCCTGAAGATTTTGCAGTTTATTACTGTCAGCAGCGTAGCAACTGGCATCC
2	90212136	90212255	IGKV3D-11*03	TGGCATCCCAGCCAGGTTCAGTGGCAGTGGGCCTGGGACAGACTTCACTCTCACCATCAGCAGCCTAGAGCCTGAAGATTTTGCAGTGTATTACTGTCAGCAGCGTAGCAACTGGCATCC
2	89384787	89384672	IGKV3D-15*01	TATCCCAGCCAGGTTCAGTGGCAGTGGGTCTGGGACAGAGTTCACTCTCACCATCAGTAGCCTGCAGTCTGAAGATTTTGCAGTTTATTACTGTCAGCAGTATAATAACTGGCCTCAGAG
2	90154141	90154260	IGKV3D-15*02	TGGCATCCCAGCCAGGTTCAGTGGCAGTGGGTCTGGGACAGAGTTCACTCTCACCATCAGCAGCCTGCAGTCTGAAGATTTTGCAGTTTATTACTGTCAGCAGTATAATAACTGACCTCC
2	90154141	90154260	IGKV3D-15*03	TGGCATCCCAGCCAGGTTCAGTGGCAGTGGGTCTGGGACAGAGTTCACTCTCACCATCAGCATCCTGCAGTCTGAAGATTTTGCAGTTTATTACTGTCAGCAGTATAATAACTGGCCTCC
2	89442176	89442067	IGKV3D-20*01	ACTGGCATCTCAGACAGGTTCAGTGGCAGTGGGTCTGGGACAGACTTCACTCTCACCATCAGCAGACTGAAGCCTGAAGATTCTGCAGTGTATTTCTGTCAGCAATATGGATCATCCCCT
2	89326785	89326666	IGKV3D-20*02	TGGCATCCCAGACAGGTTCAGTGGCAGTGGGTCTGGGACAGACTTCACTCTCACCATCAGCAGACTGGAGCCTGAAGATTTTGCAGTCTATTACTGTCAGCAGCGTAGCAACTGGCATCC
2	90028949	90029068	IGKV3D-25*01	ATCTATGGTACAGCCCTGATTTGTGATAGTGGGTCAGGACAGGGCTTACTCTCACCATCGGCAGGCTGGAGCCTGAAGATTTGCACTTCATCACTGTTATCAGCATAGTAGTTGGTGTCC
2	89551801	89551682	IGKV3D-31*01	CAATGTCCCAGCCTGGTGGAGTGGCAGTGGGTTCGGGGAAAGCTTCAGTCTCATTATCAGCAGGCTGGAGCATGAAGATTTTGCACTTTAACACTGTTATCAGCATAGTGGTGGGTATTC
2	89185549	89185663	IGKV4-1*01	ATCCGGGGTCCCTGACCGATTCAGTGGCAGCGGGTCTGGGACAGATTTCACTCTCACCATTAGTAGCCTGCAGACTGAAGATGTGGCAGTTTATTCTTGTCAGCAATTTCATAGTTTTCC
2	89197181	89197299	IGKV5-2*01	CCTGGAATCTCACCTCGATTCAGTGGCAGCGGGTATGGAACAGATTTTACCCTCACAATTAATAACATAGAATCTGAGGATGCTGCATATTACTTCTGTCTACAACATGATAATTTCCCG
2	89459352	89459233	IGKV6-21*01_IGKV6-21*02_IGKV6D-21*01	AGGGGTCCCCTCGAGGTTCAGTGGCAGTGGATCTGGGACAGATTTCACCCTCACCATCAATAGCCTGGAAGCTGAAGATGCTGCAACGTATTACTGTCATCAGAGTAGTAGTTTACCTCA
2	90060878	90060997	IGKV6D-21*02	AGGGGTCCCCTCGAGGTTCAGTGGCAGTGGATCTGGGACAGATTTCACCCTCACCATCAATAGCCTGGAAGCTGAAGATGCTGCAGCGTATTACTGTCATCAGAGTAGTAGTTTACCTCA
2	90108961	90109080	IGKV6D-41*01	TCAGGGGTCCCCTCGAGGTTCAGTGGCAGTGGATCTGGGACAGATTTCACCTTTACCATCAGTAGCCTGGAAGCTGAAGATGCTGCAACATATTACTGTCAGCAGGGCAATAAGCACCCT
2	89197183	89197302	IGKV7-3*01	TGGAATCCCACCTCGATTCAGTGGCAGCGGGTATGGAACAGATTTTACCCTCACAATTAATAACATAGAATCTGAGGATGCTGCATATTACTTCTGTCTACAACATGATAATTTCCCTCT
2	89521304	89521186	IGLV3-19*01	CGGGCCTCCGGGGTCCCTGACAGGTTCAGTGGCAGTGGATCAGGCACAGATTTTACACTGAAAATCAGCAGAGTGGAGGCTGAGGATGTTGGGGTTTATTACTGCATGCAAGCTCTACAT
2	89619498	89619383	IGLV4-69*02	GGGTCCCATCAAGGTTCAGTGGCAGTGGATCTGGGACAGATTTCACTCTCACCATCAGCAGTCTGCAACCTGAAGATTTTGCAACTTACTACTGTCAACAGAGTTACAGTACCCCTGGAT
2	89442175	89442056	IGLV5-45*01	CTGGCATCCCAGACAGGTTCAGTGGCAGTGGGTCTGGGACAGACTTCACTCTCACCATCAGCAGACTGGAGCCTGAAGATTTTGCAGTGTATTACTGTCAGCAGTATGGTGACTCACCTC
2	89619502	89619393	IGLV5-45*03	AGTGGGGTCCCATCAAGGTTCAGTGGCAGTGGGTCTGGGACAGACTTCACTCTCACCATAAGCAGTCTGCAACCTGAAGATTTTGCAACTTACTACTGTCAACAGACTTATCGAAGCCGG
7	142428860	142428978	IGLV10-54*03	AAAGAAAAAGGAGATATTCCTGAGGGGTACAGTGTCTCTAGAGAGAAGAAGGAGCGCTTCTCCCTGATTCTGGAGTCCGCCAGCACCAACCAGACATCTATGTACCTCTGTGCCAGCAGC
8	48114181	48114062	IGLV8/OR8-1*01	CCTGGTCGCTTCTCTGGCTCCATCCTTGGGAACAAAGCTGCCCTCACCATCACGGGGACTCAGTAGATGATGACTCTGATCATTACTGTGTGCTGTACATGGGTAGTGGCAATTCCACAG
8	48114187	48114069	IGLV8/OR8-1*02	GGGGTCCCTGGTCGCTTCTCTGGCTCCATCCTTGGGAACAAAGCTGCCCTCACCATCACGGGGACTCAGGTAGATGATGACTCTGATCATTACTGTGTGCTGTACATGGGTAGTGGCAAT
9	69777591	69777472	IGKV1/OR-2*01	TGGGATTCCCTCTCGGTTCAGTGACAGTGGATCTGGGACAGATTACACTCTCACCATCAGCAGCCTGCAGCCTGAAGATTTTGCAACTTATTACTGTCAACAGAGTGACAGTAACCCTCC
9	42751901	42752020	IGKV1/OR9-1*01_IGKV1/OR9-2*01	TGGGATTCCCTCTCGGTTCAGTGACAGTGGATCTGGGACAGATTACACTCTCACCATCAGCAGCCTGCAGCCTGAAGATTTTGCAACCTATTACTGTCAACAGAGTGACAGTAACCCTCC
10	42681120	42681239	IGK1/OR10-1*01_IGKV1/OR10-1*01	TGGGATTCCCTCTCGGTTCAGTGACAGTGGATCTGGGACAGATTACACTCTCACCATCAGCAGCCTGCAGCCTGAAGATTTTGCAACTTATTACTGTCAACAGAGTGACAGTACCTCTCC
14	106411185	106411066	IGHV(II)-1-1*01	CACACTTCAGCCCAGCCTTTCTGGGCCAACTCTCCATCTGTAGAGACACATCCAAGGCCCAGTTATCCCTGCAGCTGAGCTCCGTGATGGCCAAGGGCAGGGCCGCACATTCCCGTGGGA
14	106669584	106669465	IGHV(II)-20-1*01_IGHV(II)-20-1*02	GCTTGTTGCTCATGTAGCTCAGCCATAGGAAGAGCTGCCCCGGCGGACATAGATCTGGAGGTGGCGACTGGACTCTTGAGGAGTGGGTTGGAATTTTTGCTGCCTTCATGACCTGTGCAC
14	106720072	106719953	IGHV(II)-22-1*01_IGHV(II)-23-2*01	AATCCAACCCACTCCTCAAGAGTCCAGTCACCATCTCCAGATCCACATCCAAAAAACAGTTTCTCCTACAGCTGAGCTACCTTAACAAGGAGTACACAACCATGATTTTTATACAAAAGA
14	106771030	106770911	IGHV(II)-26-2*01	CATCATGCACCCTCCACCCAGGTCCATGTCCCCATCAACAGTGACTCAACCAAGAGCCAGTTCTCTGTGAAGCTCAGCTCCATGACCACCTAGGACACGGCTGAGTATTACTGTGAAAGA
14	106785805	106785686	IGHV(II)-28-1*02_IGHV(II)-28-1*03	GTGAAGGGAGCACAAATTACAACCCACTGCTCAAGAGTCCATATCCAGATCCAAGAAACAGTTCTTACAGCTGAGCTCTGTGCCCAGTGAACACACAACTACGCATTTTTAAGCAAAAGA
14	106798721	106798602	IGHV(II)-30-1*01_IGHV(II)-30-1*02_IGHV(II)-30-32*01__IGHV(II)-30-51*01	TTACTCCCCTCTTCTCAAGAGTCCAGTCACCATCTCCAGATCCATGTCCAAAAAGTAGTTCTTCTTACAGCTGAACTATGTGAGGAACAAACACATAGCCATGTATTTTAGAGCAAAAGA
14	106785789	106785670	IGHV(II)-30-21*01	TTACAACCCACTTCTCAAGAGTCCATATCCGGATCCAAGAAACAGTTCTTACAGCTGAGCTCTGTGCCCAGTGAACACACAACTACGCATTTTGAAGCAAAAGATGCAATGAAGGGCCTT
14	106785789	106785670	IGHV(II)-30-41*01	TTACAACCCACTGCTCAAGAGTCCATATCCAGATCCAAGAAACAGTTCTTACAGCTGAGCTCTGTGCCCAGTGAACACACAACTACGCATTTTTAAGCAAAAGACGCAATGAAGGGCCTT
14	106823440	106823321	IGHV(II)-30-51*02_IGHV(II)-33-1*01	TTACTCCCCTCTTCTCAAGAGTCCAGTCACCATCTCCAGATCCATGTCCAAAAAGTACTTCTTCTTACAGGTGAACTATGTGAGCAACAAACACATAGCCATGTATTTTAGAGCAAAAGA
14	106810492	106810373	IGHV(II)-31-1*01	TTACATCCCACTTCTCAAGAGTCCATATCCAGATCCAAGAAACAGTTCTTACAGCTGAGCTCTGTGCCCAGTGAACACACAACTACACATTTTGAAGCAAAAGACGCAATGAAGGGCCTT
14	106896921	106896845	IGHV(II)-40-1*01	AGCCTGGTGAAGCCCTTGCAAACCCCCTCACTCACCTGTGCTGCCTCTGGATTCTCTGTCACAATCAGTGCTTCCTG
14	106928834	106928715	IGHV(II)-43-1*01	CATGAAGGGAGCACAAATTCTAACCCACTCCTCAAGAGTCCAGTCACCACCTCCAGATCTATGTCCAAAAACAGCTCTTCGTATGGCTGAGTGACATTAGCAACAAGCACACAGCCATGT
14	106928834	106928715	IGHV(II)-43-1D*01	CATGAAGGGAGCACAAATTCTAACCCACTCCTCAAGAGTCCAGTCACCACCTCCAGATCTATGTCCAAAAACAGCTCTTCGTATGGCTGAGTGACATTAGCAACAAGCACACAACCATGT
14	106950278	106950159	IGHV(II)-44-2*01	ACGATGATCCATCTCTGCAGAGCCAACTCTCCTTCTCCAGAGATTCATCCAAGAAACAATTTTGACTATACCTGAGCTCTGTGACATCTGAGGACATGGTTTGTATTACTGTGCAAGACA
14	106971889	106971770	IGHV(II)-46-1*01	GACCTGAATAGCACACACTTACCCTCTGCCTCACCTACACTGTTACTGGCCACTCCGTCACAACCAGTCCTTACTAGTGGACCTGGATCTGCCGGCTCTCAGGGAGGGGCTGCAATGGAT
14	107020435	107020316	IGHV(II)-49-1*01	ACGCAACCCACGCCTCAAGAGTCCAGTCACCATCTCCAGATCCACATCCAAAACACAGTTTCTTCTACAGCTGAGCTACCTGAGCAACGAGTACACAACCATGAATTTTTACACAAAAGA
14	107040817	107040698	IGHV(II)-51-2*01	AATTCTAACCCACTCCTCATGAGCTCAGTCACCATCTCCAGATCCACGTCCAAGAACCAAATTTTCTTTTAGCTGAGTTCTGTGACCAACAATGCCACAACCTTGTATTACTGTGAGAGG
14	107055786	107055667	IGHV(II)-53-1*01	ATTCCAACCCACTCCTCAAGAGTCCAGTCACCATCTCCAGATCCATGTCCAAAAAGCAGTTCTTCCTACAGCCGAGCTAAGTGAGTCACAAGCACACAGCCATGTATTTTTAACAAAAGA
14	107093829	107093710	IGHV(II)-60-1*01	AAATTCCCACCCACTCCTTATGAATCCAGTCACCATCTCCAAATTCGGGTCCAAAAAACACTTGTTTTTACAGTGGAGCTATGTGAGCAACAAGCTCACAGCCATGTTTTAAAGAAGAGA
14	107106639	107106520	IGHV(II)-62-1*01	ATTACTCCCCTTTCCTCAAGAGTCCAGTCACCATCCCCAGATCCATGTCCAAAAACAGTTCTTCCTACAGCTGAGCTACATGAGCAACAATCACATAGCCATATATTTTTCAGCAATAGA
14	107127907	107127788	IGHV(II)-65-1*01	TTCCAACCCACTCCTCAAGAGTCCAGTCACTATCTCCAGATCCACATCCAAAAAACAGTGTTTCCTGTAGCTGAGCTACCTGAGCAACAAGTACACAACCATGAATTTTAATACAAAAGA
14	107142529	107142410	IGHV(II)-67-1*01	ATGCCTAGGTGTGAAGATCACACACTGACCTCACCCATGCTGTCTCTGGCCACTTCATCACAACCAATGCTTAATATTGGACGTGGATCTGCCAGTCCCCGGGGAATGGGTTGAATGGAT
14	106576920	106576801	IGHV(III)-11-1*01	GGCAGCAACAGGGAGAAATTCAAGAGGAAGTTCTTACATGCACCCTTACGTGCACGGTCTCACTGAGATCTTTACTTCCTTTATCACGTTTGTTCTGTAAATCACAACGAATGGTGCATT
14	106627558	106627439	IGHV(III)-16-1*01	TCAGAGTTACTCTCCATGAGTACAAATAAATTAACAGTCCCAAGCGACACCTTTTCATGTGCAGTCTACCTTAAAGGGACCAAACTGAAAGTCAAGGACAAGGCCTTGTAATACTGTGAG
14	106467796	106467677	IGHV(III)-2-1*01	GGGTTACTTTCCATGAGTACAAATAAATTAACAATCTCAAGCAACACCCTTTTAAGTGCAGTCTGCCTTACAATGACCAATCTGAAAGCCAAGGACAAGGTCATGTATTACTGTGAGTGA
14	106675340	106675221	IGHV(III)-20-2*01	ACCAGAAGAATGCTATCATCATCTTTTCTGTTCTTTTGGAAGGAATGCCCCCTCTACTCACCTCCACTTGCCTGCATATATTTCTATTTGTCTTTGCTTTTCAGCAGTTTTAATAAGATT
14	106750279	106750160	IGHV(III)-25-1*01	GCAAGCTCCAGGACCAGGGTTGATGTGGGCAGCAACAGGGAGAAATTGAAGAGGAAGCTCTCAGTGGTGCCCTCCATGAATACAAAGAATCTTCACAGTCCCCAGGACACCCTTACGTGC
14	106750230	106750111	IGHV(III)-25-1*02	AGAGGAAGCTCTCAGTGGTGCCCTCCATGAATACAAAGAATCTTCACAGTCCCCAGGACACCCTTACGTGCATGGTCTCACTGATATCTTTACTTCCTTTATCACTTTTGTTATGTAAAT
14	106765786	106765667	IGHV(III)-26-1*01_IGHV(III)-26-1*02	GGGTTACTCTCCATGAGTACAGATAAATCAACATTCCCAAGTGACACCCTTTCAAGTGCAGTCTACCTTACAAGGACCAACCTGAAAGCCAAGGGCAAGGCCGTATATTACAGTGAGGGA
14	106874054	106873935	IGHV(III)-38-1*01	AATGGGACTCGCCTTCAGTACAAAGAAGATTAACAGTCCTCAGAGACACTGTTCAGAAGATTCTCTTTTAAGATAATAAAACTGAGAGCCCAAGACAAGTCTGTGTATTACTGTGAGGGA
14	106874054	106873935	IGHV(III)-38-1*02	AATGGGACTCGCCTTCAGTACAAAGAAGATTAACAGTCCTCAGAGACACTGTTCAGAAGATTCTCTTTTAAGATAATAAAACCGAGAGCCCAAGACAAGTCTGTGTATTACTGTGAGGGA
14	106874052	106873935	IGHV(III)-38-1D*01	AGTGGGACTCTCCTTCAGTACAAAGAAGATTAACAGTCCTCAGAGACACTGTTCAGAAGATTCTCTTTTAAGATAATTAAACCAAGAGCCCAGGACAAGTCTGTGTATTACTGTGAGGGA
14	106934070	106934011	IGHV(III)-44*01	TTTAGGAAGAATGCCCCCTCAACTCATCTCCACTTGTCTGCATGTATTTCTATTTGTCTTGGACGTTCCCAACAGCCTCNCGAACACTCACCTCACCCTACAATGCTGCTCGAGGGGGTC
14	106934130	106934011	IGHV(III)-44D*01	ATTTTCCTCTTGCTTATAAGGTTTTAACCAGAAGAATGCTGTCATCATCTTTCCTGTTCTTTTAGAAGGAATGCCCCCTCAACTCATCTCCACTTGTCTGCATGTATTTCTATTTGTCTT
14	106495996	106495898	IGHV(III)-5-1*01	GATTTATCATCTCAAGAGACAATGTCAAGAAGATGCTGTTTCTGCAAATGGGCAATCTGCAAACCAAGGACACGTCACTACATTACTGTGCAAGAGAAG
14	106501950	106501831	IGHV(III)-5-2*01	GGTGCTCTGCTCCAGCACAAAGAAGATTCACAGTTCCTGGGGACAACACTTAACATCACAATCTCCCTTAAAATTATCTACTGGAAAGCTGAGGAGTAGGCAGTGTATTACTGTGAGAGA
14	107039607	107039488	IGHV(III)-51-1*01	CAATGCAGACTATGTTAGGGGCAGACTCACCACTTCCAGAGACAACACCAAGTACATGCTGTACATGCAAATGAACAGCCTGAGAACCCAGAACATGGCAGCATTTAACTGTGCAGGAAA
14	107143217	107143119	IGHV(III)-67-2*01	GATTTATTGTCTCCAGAGACAATGTCAAGAATATGCTATATCTGCAAATGGGCGATCTGTAAACCAAGAACACATCAGTATATCACTGTGCAAGAGGAG
14	107148750	107148631	IGHV(III)-67-3*01	AGCATAATGAAGATTCACAATTCCCAGGGACACCAATTACCAGCACAGTCTCCCTTAAAATAATCTACTTGGAAGCTGAGGGGGCTCTCACAGGGGTAGGCAGTGTATTACTGTGAGAGA
14	107151228	107151109	IGHV(III)-67-4*01	AGGTTTACTCTTCATGAGTACAAATAAATTAACTGGTCCAGCGACACCCTTTCACGTGCACTCTACCTTACAATGACTAACCTGAAAGCCAAGGACAAGGTTGTGTAATACTGTGAGCTT
14	107240109	107239990	IGHV(III)-76-1*01	TGGTACCCTCCATCAATACAAAGAAAAATCATAATCCTCAGGGACACCCTTGTCAGCACAGTCTCCCTCAAAATGACCAACCTGAGAGCCGAGGAGAAGGCCATGTATTACTGTGAGAGA
14	107287879	107287760	IGHV(III)-82*01	GGGTTACTCTCCATGAGTACAAGTAAATTAACAGTCCCAAGCAACACCCTTTCAAGTGCAGTCTACCTTAAAATGACCAATGTGAAAGCCAAGGACAAGACCTTGTATTACTGTGAGTGA
14	106945468	106945349	IGHV(IV)-44-1*01	CTAAGCCCCAACCTTCAGGGCAGAGCTAGCATCTCCAGAAACACATAGTAAAAAACAAGAAAACTTACAGCTGAGAAGTGTGATGGCTGGGGATGCAGGCGTGTATTACTGTGCTCAAGG
14	106579131	106579012	IGHV1-12*02	GTGAAGAAGCCTGGGGCCTCAGTGAAGGTCTCCTGCAAGGCTTCTGGATACACCTTCACCTACTGCTACTTGCACTGGGTATGACAGGCCCCTGGACAAGGGCTTGAATGGACAGGATTT
14	106602690	106602571	IGHV1-14*01	CTATGCACAGAAGTTTCAGGGCAGAGTCACCATGACCAGGGACACGTCCACGAGCACAGCCTACATGGAGCTGAGCAGTCAGAGATCTGAGGACATAGATGTGTACTACTGTGCGAGACA
14	106631150	106631031	IGHV1-17*02	CTACGCACAGAAGTTCCGGGGCAGAGTCACCATTACCAGTGACAGGTCCGTGAGCACAGCCTACATGGAGCTGAGCAGCCTGAGATCTGAAGACATGGTCGTGTATTCCTGTGTGAGAGA
14	106641680	106641561	IGHV1-18*03	CTATGCACAGAAGCTCCAGGGCAGAGTCACCATGACCACAGACACATCCACGAGCACAGCCTACATGGAGCTGAGGAGCCTGAGATCTGACGACATGGCCGTGTATTACTGTGCGAGAGA
14	106641680	106641561	IGHV1-18*04	CTATGCACAGAAGCTCCAGGGCAGAGTCACCATGACCACAGACACATCCACGAGCACAGCCTACATGGAGCTGAGGAGCCTGAGATCTGACGACACGGCCGTGTATTACTGTGCGAGAGA
14	106452790	106452671	IGHV1-2*02	AACTATGCACAGAAGTTTCAGGGCAGGGTCACCACGACCAGGGACACGTCCATCAGCACAGCCTACATGGAGCTGAGCAGGCTGAGATCTGACGACACGGCCGTGTATTACTGTGCGAGA
14	106452788	106452669	IGHV1-2*03	CTATGCACAGAAGTTTCAGGGCAGGGTCACCGTGACCAGGGACACGTCCATCAACACAGTCTACATGGAGCTGAGCAGACTGAGATCTGACGACACGGCCGTGTATTACTGTGCGAGAGA
14	106452788	106452669	IGHV1-2*04	CTATGCACAGAAGTTTCAGGGCTGGGTCACCATGACCAGGGACACGTCCATCAGCACAGCCTACATGGAGCTGAGCAGGCTGAGATCTGACGACACGGCCGTGTATTACTGTGCGAGAGA
14	106733260	106733142	IGHV1-24*01	GTACGCACAGAAGTTCCAGGGCAGAGTCACCATGACCGAGGACACATCTACAGACACAGCCTACATGGAGCCGGTCAGCCTGAGATCTGACGACACGGCCGTCTATTACTGTGCAACAGA
14	106877646	106877619	IGHV1-3*01	AAGTATTCACAGAAGTTTCAGGGGAGAGTCACCATTACCAGGGACACATCGGCGAACACAGCCTACATGGAGCTGAGTAGCCTAAGATCTGAAGACACGGCTGTGTATTACTGTGCGAGA
14	106471363	106471244	IGHV1-3*02	ATATTCACAGGAGTTCCAGGGCAGAGTCACCATTACCAGGGACACATCCGCGAGCACAGCCTACATGGAGCTGAGCAGCCTGAGATCTGAGGACATGGCTGTGTATTACTGTGCGAGAGA
14	106963048	106962931	IGHV1-45*01	CTACGCACAGAAATTCCAGGACAGAGTCACCATTACTAGGGACAGGTCTATGAGCACAGCCTACATGGAGCTGAGCAGCCTGAGATCTGAGGACACAGCCATGTATTACTGTGCAAGANA
14	106963052	106962933	IGHV1-45*02	CCAACTACGCACAGAAATTCCAGGACAGAGTCACCATTACCAGGGACAGGTCTATGAGCACAGCCTACATGGAGCTGAGCAGCCTGAGATCTGAGGACACAGCCATGTATTACTGTGCAA
14	106967167	106967048	IGHV1-46*01	GCTACGCACAGAAGTTCCAGGGCAGAGTCACCATGACCAGGGACACGTCCACGAGCACAGTCTACATGGAGCTGAGCAGCCTGAGATCTGAGGACACGGCCGTGTATTACTGTGCGAGAG
14	106967163	106967051	IGHV1-46*03	AAGTTCGCACAGAAATTCCAGGGCAGGGTCACCATTACGAGGGACACGTCCACGAGCACAGTCTACATGAAGCTGAGCAGCTTAAGATCTGAGGACACGGCCGTGTATTACTGTGCGACA
14	107078490	107078371	IGHV1-58*01	CTACGCACAGAAGTTCCAGGAAAGAGTCACCATTACCAGGGACATGTCCACAAGTACAGCCTACATGGAGCTGAGCAGCCTGAGATCCGAGGACACGGCCGTGTATTACTGTGCGGCAGA
14	107078490	107078371	IGHV1-58*02	CTACGCACAGAAGTTCCAGGAAAGAGTCACCATTACCAGGGACATGTCCACAAGCACAGCCTACATGGAGCTGAGCAGCCTGAGATCCGAGGACACGGCCGTGTATTACTGTGCGGCAGA
14	107136741	107136622	IGHV1-67*01_IGHV1-67*02	AGCTACGCAGAGAAGTTCCAGGGCAGAGTCACCATGACCAGGGACACATCCACGAGCACAGCCTACATGGAGCTGAGCAGCCTGAGATCTGAAGACACGGCCATGTATTACTGTGGGAGA
14	107159982	107159863	IGHV1-68*01	CTATGCAAAGAAGTTCCAGGGCAGAGTCACCATTACCAGGGACATGTCCCTGAGGACAGCCTACATAGAGCTGAGCAGCCTGAGATCTGAGGACTCGGCTGTGTATTACTGGGCAAGATA
14	107136736	107136622	IGHV1-69*04	AATACCGCACAGAGGTTCGAGGACAGAGTCACGATTACCGCGGACACATCGACGAGCACAGTCTTCATGGAACTGAGCAGCCTGAGATCTGAAGACACGGCCGTGTATTACTGTGCGAGA
14	107170049	107169930	IGHV1-69*06	ACTACGCACAGAAGTTCCAGGGCAGAGTCACGATTACCGCGGACAAATCCACGAGCACAGCCTACATGGAGCTGAGCAGCCTGAGATCTGAGGACACGGCCGTGTATTACTGTGCGAGAG
14	107136731	107136620	IGHV1-69*09	CTCCGCTCAGAAGTTCCAAGACCGAGTCACCATTAGTGTCGACGAGTCCGCGGGCACAGTATACATGGACCTGGACAGCCTGACCTCTGAAGACACGGCCATGTATTACTGTGCGAAAGA
14	107170050	107169931	IGHV1-69*10	AACTACGCACCGAAGTTCCAGGGCAGAGTCACGATTACCGCGGACAAAACCACTAGTACTGCTTACATGGAGCTGAGCAGCCTGAGATCTGAGGACACGCTCGTGTATTACTGTGCGAGA
14	107170048	107169929	IGHV1-69*11_IGHV1-69*12_IGHV1-69D*01	CTACGCACAGAAGTTCCAGGGCAGAGTCACGATTACCGCGGACGAATCCACGAGCACAGCCTACATGGAGCTGAGCAGCCTGAGATCTGAGGACACGGCCGTGTATTACTGTGCGAGAGA
14	107170049	107169930	IGHV1-69*13	ACTACGCACAGAAGTTCCAGGGCAGAGTCACGATTACCGCGGACGAATCCACGAGCACAGCCTACATGGAGCTGAGCAGCCTGAGATCTGAGGACACGGCCGTGTATTACTGTGCGAGAG
14	107170048	107169929	IGHV1-69*14	CTACGCACAGAAGTTCCAGGGCAGAGTCACGATTACCGCGGACAAATCCACGAGCACAGCCTACATGGAGCTGAGCAGCCTGAGATCTGAGGACACGGCCGTGTATTACTGTGCGAGAGA
14	106539198	106539079	IGHV1-8*01	GGCTATGCACAGAAGTTCCAGGGCAGAGTCACCATGACCAGGAACACCTCCATAAGCACAGCCTACATGGAGCTGAGCAGCCTGAGATCTGAGGACACGGCCGTGTATTACTGTGCGAGA
14	106539196	106539077	IGHV1-8*02	CTATGCACAGAAGTTCCAGGGCAGAGTCACCATGACCAGGAACACCTCCATAAGCACAGCCTACATGGAGCTGAGCAGCCTGAGATCTGAGGACACGGCCGTGTATTACTGTGCGAGAGG
14	106559659	106559540	IGHV2-10*01	ACAGCCCATCTCTGAAGAGTAGGCTCATTATCTCCAAGGACACCTCCAAGAATGAAGTGGTTCTAACAGTGATCAACATGGACATTGTGGACACAGCCACACATTACTGTGCAAGGAGAC
14	106757769	106757650	IGHV2-26*01	TACAGGACATCTCTGAAGAGCAGGCTCTCCATCTCCAAGGACACCTCCAAAAGCCTGGTGGTCCTTACCATGACCAACATGGACCCTGTGGACACAGCCACGTATTATTGTGCACGGATA
14	106494253	106494134	IGHV2-5*02_IGHV2-5*08	ACAGCCCATCTCTGAAGAGCAGGCTCACCATCACCAAGGACACCTCCAAAAACCAGGTGGTCCTTACAATGACCAACATGGACCCTGTGGACACAGCCACATATTACTGTGCACACAGAC
14	106494250	106494134	IGHV2-5*05_IGHV2-5*09	ACGGCCCATCTCTGAAGAGCAGGCTCACCATCACCAAGGACACCTCCAAAAACCAGGTGGTCCTTACAATGACCAACATGGACCCTGTGGACACAGCCACATATTACTGTGCACACAGAC
14	106494254	106494135	IGHV2-5*06	TACGGCCCATCTCTGAAGAGCAGGCTCACCATCACCAAGGACACCTCCAAAAACCAGGTGGTCCTTACAATGACCAACATGGACCCTGTGGACACAGCCACATATTACTGTGCACACAGA
14	106494259	106494140	IGHV2-5*10	AGCGCTACAGCCCATCTCTGAAGAGCAGGCTCACCATCACCAAGGACACCTCCAAAAACCAGGTGGTCCTTACAATGACCAACGTGGACCCTGTGGACACAGCCACATATTACTGTGCAC
14	107178940	107178821	IGHV2-70*01	CTACAGCACATCTCTGAAGACCAGGCTCACCATCTCCAAGGACACCTCCAAAAACCAGGTGGTCCTTACAATGACCAACATGGACCCTGTGGACACAGCCACGTATTACTGTGCACGGAT
14	107178939	107178820	IGHV2-70*04	TACAGCACATCTCTGAAGACCAGGCTCACCATCTCCAAGGACACCTCCAAAAACCAGGTGGTCCTTACAATGACCAACATGGACCCTGTGGACACAGCCACGTATTACTGTGCACGGATA
14	107178949	107178833	IGHV2-70*06	TGATAAATTCTACAGCACATCCCTGAAGACCAGGCTCACCATCTCCAAGGACACCTCCAAAAACCAGGTGGTCCTTACAATGACCAACATGGACCCTGTGGACACGGCCGTGTATTACTG
14	107178938	107178819	IGHV2-70*10_IGHV2-70*11_IGHV2-70D*04__IGHV2-70D*14	ACAGCACATCTCTGAAGACCAGGCTCACCATCTCCAAGGACACCTCCAAAAACCAGGTGGTCCTTACAATGACCAACATGGACCCTGTGGACACAGCCACGTATTACTGTGCACGGATAC
14	106494253	106494134	IGHV2-70*12	ACAGCACATCTCTGAAGACCAGGCTCACCATCTCCAAGGACACCTCCAAAAACCAGGTGGTCCTTACAATGACCAACATGGACCCTGTGGACACAGCCACATATTACTGTGCACACAGAC
14	107178938	107178819	IGHV2-70*13	ACAGCACATCTCTGAAGACCAGGCTCACCATCTCCAAGGACACCTCCAAAAACCAGGTGGTCCTTACAATGACCAACATGGACCCTGTGGACACAGCCACGTATTATTGTGCACGGATAC
14	106518510	106518398	IGHV3-11*01	GTATGGAGACTCTGTGAAGGGCCGATTCACCATCTCCAGAGACAACGCCAAGAACGCCCTGTATTTACAGATGAACAGCCTGAGAGCCGAGGACACGGCTGTCTATTACTGTGCGACAGA
14	106573351	106573233	IGHV3-11*03	AACTACGCAGACTCTGTGAAGGGCCGCTTCACCATCTCCAGAGACAACGCCAACAACTCACTGTTTCTGCAAATGAACAGCCTGAGAGCCGAGGACGCGGCCGTGTATGACTGTGCGAGA
14	106573350	106573231	IGHV3-11*05	CTACGCAGACTCTGTGAAGGGCCGATTCACCATCTCCAGAGACAACGCCAAGAACTCACTGTATCTGCAAATGAACAGCCTGAGAGCCGAGGACACGGCCGTGTATTACTGTGCGAGAGA
14	106691790	106691671	IGHV3-11*06	CTACGCAGTCTCTGTGAAGGGCCGATTCACCATCTCCAGAGACGACGCCGCTAACTCAGTGTATCTGCAAATGAACAGCCTGCGAGCCGAGGACACGGCTGTGTATTTCTGTGCGAGAGA
14	106586255	106586136	IGHV3-13*01	ACTATCCAGGCTCCGTGAAGGGCCGATTCACCATCTCCAGAGAAAATGCCAAGAACTCCTTGTATCTTCAAATGAACAGCCTGAGAGCCGGGGACACGGCTGTGTATTACTGTGCAAGAG
14	106586254	106586135	IGHV3-13*02	CTATCCAGGCTCCGTGAAGGGGCGATTCACCATCTCCAGAGAAAATGCCAAGAACTCCTTGTATCTTCAAATGAACAGCCTGAGAGCCGGGGACACGGCTGTGTATTACTGTGCAAGAGA
14	106586256	106586137	IGHV3-13*03	TACTATCCAGGCTCCGTGAAGGGCCAATTCACCATCTCCAGAGAAAATGCCAAGAACTCCTTGTATCTTCAAATGAACAGCCTGAGAGCCGGGGACACGGCTGTGTATTACTGTGCAAGA
14	106586254	106586135	IGHV3-13*04	CTATCCAGGCTCCGTGAAGGGCCGATTCACCATCTCCAGAGAAAATGCCAAGAACTCCTTGTATCTTCAAATGAACAGCCTGAGAGCCGGGGACACGGCTGTGTATTACTGTGCAAGAGA
14	106586255	106586136	IGHV3-13*05	ACTATCCAGACTCCGTGAAGGGCCGATTCACTATCTCCAGAGAAAATGCCAAGAACTCCTTGTATCTGCAAATGAACAGCCTGAGAGTCGGGGACACGGCTGTATATTACTGTGCAAGAG
14	106610432	106610313	IGHV3-15*01	GACTACGCTGCATCCGTGAAAGACAGATTCACCATCTCAAGAGATGATTCAAAAAATACGGTGTTTCTGCAACTGAACAGCCTGAAAACCGAGGACACAGCCGTCTATTACTGTACCACA
14	106610431	106610312	IGHV3-15*02	ACTACGCTGCACCCATTAAAGGCAGATTCACCATCTCAAGAGATGATTCAAGAAACACACTGTTTCTGCAAATGAACAGCCTGAAAAACGAAGACACAGCCATGTATTTTTGTACCACAG
14	106610430	106610311	IGHV3-15*04_IGHV3-15*06	CTACGCTGCACCCGTGAAAGGCAGATTCACCATCTCAAGAGATGATTCAAAAAACACGCTGTATCTGCAAATGAACAGCCTGAAAACCGAGGACACAGCCGTGTATTACTGTACCACAGA
14	106610431	106610319	IGHV3-15*05	ATAGACTATGCTGCACCCGTGAAAGGCAGATTCATCATTTCAAGAGATGATTCAAAAAGTACGGTGTATTTACAAATGAACAGACTGAAAATTGAGGACACAGCCGTATATTATTGTGTC
14	106622011	106621892	IGHV3-16*01_IGHV3-16*02	CTATGTGGACTCCGTGAAGCGCCGATTCATCATCTCCAGAGACAATTCCAGGAACTCCCTGTATCTGCAAAAGAACAGACGGAGAGCCGAGGACATGGCTGTGTATTACTGTGTGAGAAA
14	106653488	106653369	IGHV3-19*01	CTATGCAGACTCTGTGAAGGGCCGATTCATCATCTCCAGAGACAATTCCAGGAACTTCCTGTATCAGCAAATGAACAGCCTGAGGCCCGAGGACATGGCTGTGTATTACTGTGTGAGAAA
14	106667698	106667579	IGHV3-20*01	TTATGCAGACTCTGTGCAGGGCCGATTCACCATCTCCAGAGACAACGCCAAGAACTCCCTATATCTGCAAATGAACAGTCTGAGAGCCGAGGACACGGCCTTGTATTACTGTGCGAGAGA
14	106667698	106667579	IGHV3-20*02	TTATGCAGACTCTGTGAAGGGCCGATTCACCATCTCCAGAGACAACGCCAAGAACTCCCTGTATCTGCAAATGAACAGTCTGAGAGCCGAGGACACGGCCTTGTATCACTGTGCGAGAGA
14	106691789	106691675	IGHV3-21*01	ATTACGCAGACTCAGCGAAGGGGCGATTCACCATCTCCAGAGACAACGCCAAGAACTCAATGTATCTGCAAATGAACAGCCTGAGAGCCGAGGACACGGCTATGTATTACTGTGCGACCG
14	106691794	106691675	IGHV3-21*02	TATACTATGCAGACTCACTGAGGGGCCGATTCACCATCTCCAGAGACAACGCCAGAAATTCACTGTCTCTGCAAATCAACGACCTGCGACCCGACGACACGGCTATATATTATTGTGCGA
14	106691790	106691671	IGHV3-21*03	CTACGCAGACTCAGTGAAGGGCCGATTCACCATCTCCAGAGACAACGCCAAGAACTCACTGTATCTGCAAATGAACAGCCTGAGAGCCGAGGACACAGCTGTGTATTACTGTGCGAGAGA
14	106691790	106691671	IGHV3-21*04	CTACGCAGACTCAGTGAAGGGCCGATTCACCATCTCCAGAGACAACGCCAAGAACTCACTGTATCTGCAAATGAACAGCCTGAGAGCCGAGGACACGGCCGTGTATTACTGTGCGAGAGA
14	106714479	106714360	IGHV3-22*02	ATAGACCACGTCTGTGAAAGGCAGATTCACAATCTCAAGAGATGATTCCAAAAGCATCACCTATCTGCAAATGAAGAGCCTGAAAACCGAGGACACGGCCGTGTATTACTGTTCCAGAGA
14	106725321	106725202	IGHV3-23*01	ATACTACGCAGACTCCGTGAAGGGCCGGTTCACCATCTCCAGAGACAATTCCAAGAACACGCTGTATCTGCAAATGAACAGCCTGAGAGCCGAGGACACGGCCGTATATTACTGTGCGAA
14	106725318	106725199	IGHV3-23*02	CTACGGAGACTCCGTGAAGGGCCGGTTCACCATCTCAAGAGACAATTCCAAGAACACGCTGTATCTGCAAATGAACAGCCTGAGAGCCGAGGACACGGCCGTATATTACTGTGCGAAAGA
14	106725319	106725200	IGHV3-23*04	ACTACGCAGACTCCGTGAAGGGCCGGTTCACCATCTCCAGAGACAATTCCAAGAACACGCTGTATCTGCAAATGAACAGCCTGAGAGCCGAGGACACGGCCGTGTATTACTGTGCGAAAG
14	106725317	106725201	IGHV3-23*05	TATTACGCAGACTCCGTGAAGGGCCGGTTCACCATCTCAAGAGACAATTCCAGGAACACACTGTTTGTGCAATTGAATAGCCTGAGAGTCGAGGACACGGCCATATATTATTGTGCGAAA
14	106725318	106725199	IGHV3-23D*01_IGHV3-23D*02	CTACGCAGACTCCGTGAAGGGCCGGTTCACCATCTCCAGAGACAATTCCAAGAACACGCTGTATCTGCAAATGAACAGCCTGAGAGCCGAGGACACGGCCGTATATTACTGTGCGAAAGA
14	106745739	106745620	IGHV3-25*01_IGHV3-25*02_IGHV3-25*05	CCTCATAGACTCCGGTAAGGACCGATTCAATACCTCCAGAGATAACGCCAAGAACACACTTCATCTGCAAATGAACAGCCTGAAAACCGAGGACACGGCCCTCTATTAGTGTACCAGAGA
14	106745739	106745620	IGHV3-25*03	CCTCATAGACTCCGGTAAGGACCGATTCAATACCTCCAGAGATAACGCCAAGAACACACTTCATCTGCAAATGAACAGCCTGAAAACCGAGGACACGGCCCTGTATTAGTGTACCAGAGA
14	106787477	106787358	IGHV3-29*01_IGHV3-30-42*01	ATGCAGACTCTGTGAAGGGCAGATTCTCCATCTCCAAAGACAATGCTAAGAACTCTCTGTATCTGCAAATGAACAGTCAGAGAACTGAGGACATGGCTGTGTATGGCTGTACATAAGGTT
14	106800430	106800311	IGHV3-30-2*01_IGHV3-30-52*01	TTATGCATAATCTTTGAAGAGCAAATTCACCATCTCCAAAGAAAATGCCAAGAACTCACTGTATTTGCTAATGAACAGTCTGAGAGCAGCGGGCACAGCTGTGTGTTACTGTATGTGAGG
14	106787477	106787359	IGHV3-30-22*01	ATGCAGACTCTGTGAAGGGCAGATTCTCCATCTCCAAAGACAATGCTAAGAACTCTCTGTATCTGCAAATGAACAGTCAGAGAGCTGAGGACATGGACGTGTATGGCTGTACATAAGGTC
14	106791122	106791003	IGHV3-30-3*01_IGHV3-30-3*03_IGHV3-30*06__IGHV3-30*11__IGHV3-30*17	CTACGCAGACTCCGTGAAGGGCCGATTCACCATCTCCAGAGACAATTCCAAGAACACGCTGTATCTGCAAATGAACAGCCTGAGAGCTGAGGACACGGCTGTGTATTACTGTGCGAGAGA
14	106800430	106800311	IGHV3-30-33*01	TTATGCATAATCTTTGAAGAGCAAATTCACCATCTCCAAAGAAAATGCCAAGAACTCACTGTATTTGCTAATGAACAGTCTGAGAGCAGAGGGCACAGCTGTGTGTTACTGTATGTGAGG
14	106791122	106791003	IGHV3-30-5*01_IGHV3-30-5*02_IGHV3-30*18__IGHV3-NL1*01	CTATGCAGACTCCGTGAAGGGCCGATTCACCATCTCCAGAGACAATTCCAAGAACACGCTGTATCTGCAAATGAACAGCCTGAGAGCTGAGGACACGGCTGTGTATTACTGTGCGAAAGA
14	106791122	106791003	IGHV3-30*01	CTACGCAGACTCCGTGAAGGGCCGATTCACCATCTCCAGAGACAATTCCAGGAACACACTGTATCTGGCAATGAACAGCCTGAGAGTTGAGGACACGGCTGTGTATTACTGTGTGAGAGA
14	107131150	107131031	IGHV3-30*02	CTACGCAGAGTCCGTGAAGGGCCGATTCACCATCTCCAGAGACAATTCCAAGAACACCCTGTATCTTCAACTGAACAGCCTGAGAGCTGAGGACACGGCTGTGTATTATTGTGCGAAAGA
14	106791122	106791003	IGHV3-30*03	CTATGCAGACTCCGTGAAGGGCCGATTCACCATCTCCAGAGACAATTCCAAGAACACGCTGTATCTGCAAATGAACAGCCTGAGAGCTGAGGACACGGCTGTGTATTACTGTGCGAGAGA
14	106791117	106791007	IGHV3-30*10	TCTACACAGACTCCGTGAAGGGCCGATTCACCATCTCCAGAGACAATTCCAAGAACACAGTGGATTTGCAGATGACTAACCTGAGCGATGACGACACGGCTGTGTACTTCTGTGCGAAAG
14	106815839	106815720	IGHV3-30*12	CTACGCAGACTCCGTGAAGGGCCGATTCACCATCTCCAGAGACAATTCCAAGAACACGCTGTATCTGCAAATGAACAGCCTGAGAGCCGAGGACACGGCTGTGTATTACTGTGCGAGAGA
14	106791121	106791003	IGHV3-30*14	TTATGCAGACTCCGTGAAGGGCCGATTCACCATCTCCAGAGACAATTCCAAGAACACATTGTTCCTCCAAATGAACAGCCTGAGAGTAGAGGACACGGCTCTCTATTACTGTGCGAAAGA
14	106791122	106791003	IGHV3-30*15	CTACGCAGACTCCGTGAAGGGCCGATTCACCATCTCCAGAGACAATTCCAAGAACACGCTGTATCTGCAAATGAGCAGCCTGAGAGCTGAGGACACGGCTGTGTATTACTGTGCGAGAGA
14	106812190	106812071	IGHV3-32*01	ATGCAGACTCTGTGAAGGGCAGATTCTCCATCTCCAAAGACAATGCTAAGAACTCTCTGTATCTGCAAATGAACACTCAGAGAGCTGAGGACGTGGCCGTGTATGGCTATACATAAGGTC
14	106825150	106825031	IGHV3-33-2*01	TTATGCCCAATCTGTGAAGAGCAAATTCACCATCTCCAAAGAAAATGCCAAGAACTCACTGTATTTGCAAATGAACAGTCTGAGAGCAGAGGGCACAGCTGTGTGTTACTGTATGTGAGG
14	106815839	106815720	IGHV3-33*01	CTATGCAGACTCCGTGAAGGGCCGATTCACCATCCCCAGAGGCAATTTCAAGAACACGCTGTATCTGCAAATGAACAGCCTGAGTGCCGAGGACGCGGCTGTGTATTACTGTGCGAGAGA
14	106815839	106815720	IGHV3-33*02	CTATGCAGACTCCGCGAAGGGCCGATTCACCATCTCCAGAGACAATTCCACGAACACGCTGTTTCTGCAAATGAACAGCCTGAGAGCCGAGGACACGGCTGTGTATTACTGTGCGAGAGA
14	106815839	106815720	IGHV3-33*04	CTATGCAGACTCCGTGAAGGGCCGATTCACCATCTCCAGAGACAATTCCAAGAACACGCTGTATCTGCAAATGAACAGCCTGAGAGCCGAGGACACGGCTGTGTATTACTGTGCGAGAGA
14	107131149	107131031	IGHV3-33*05	TTACGCAGACTCCGTGAAGGGCCGATTCATCGTCTCCAGAGACAATTCCAGGGACACGGTGTTTCTGCAGATGAGCAGCCTGAGACTCGAGGACACGGCTGTCTATTACTGTGCGACAGA
14	106815839	106815720	IGHV3-33*06	CTATGCAGACTCCGTGAAGGGCCGATTCACCATCTCCAGAGACAATTCCAAGAACACGCTGTATCTGCAAATGAACAGCCTGAGAGCCGAGGACACGGCTGTGTATTACTGTGCGAAAGA
14	106845442	106845323	IGHV3-35*01	CACTATGCAGACTCTGTGAAGGGCCGATTCATCATCTCCAGAGACAATTCCAGGAACACCCTGTATCTGCAAACGAATAGCCTGAGGGCCGAGGACACGGCTGTGTATTACTGTGTGAGA
14	106848798	106848679	IGHV3-36*01_IGHV3-36*02_IGHV3-36*03	AGCTATGCAGACTCTGTGAAGGGTCGATTCACCCTCTCCAGAGATGATGCCAAGAAATCACTGTATCTGCAAATGAACAGCGTCAGAGCCGAGGATAGGTCTGTGTATTACTGTGGTGGC
14	106852695	106852577	IGHV3-37*01	GGTAGTCTATACTATGCAGACACTGAAGGGTAGATTCACCATCTCTAGAGACAATGGCAAGAACATGCTGTTCTTGCAAATGAACAGTCTGAGAGATGAGGACTCGGTTGTGTTGAGAGA
14	106852696	106852577	IGHV3-37*02	TGGTAGCCTATACTATGCAGACACTGAAGGGTAGATTCACCATCTCTAGAGACAATGGCAAGAACATGCTGTACTTGCAAATGAACAGTCTGAGAGATGAGGACTCGGCTGTGTGAGAGA
14	106866526	106866415	IGHV3-38-3*01	CTACGCAGACTCCAGGAAGGGCAGATTCACCATCTCCAGAGACAATTCCAAGAACACGCTGCATCTTCAAATGAACAGCCTGAGAGCTGAGGACACGGCTGTGTATTACTGTAAGAAAGA
14	106866524	106866405	IGHV3-38*01	ACGCAGACTCCAGGAAGGGCAGATTCACCATCTCCAGAGACAATTCCAAGAACACGCTGTATCTTCAAATGAACAACCTGAGAGCTGAGGGCACGGCCGCGTATTACTGTGCCAGATATA
14	106866524	106866405	IGHV3-38*02_IGHV3-38*03	ACGCAGACTCCAGGAAGGGCAGATTCACCATCTCCAGAGACAATTCCAAGAACACGCTGTATCTTCAAATGAACAACCTGAGAGCTGAGGGCACGGCCGTGTATTACTGTGCCAGATATA
14	106899161	106899042	IGHV3-41*01	ATACTATGCAGACTCTGTGAAGGGCCGATTCACAATCTCCGAGACAATTCTAAGAGCATGCTCTATCTGCAAATGGACAGTCTGAAAGCTAAGGACACGGCCATGTATTACTGTACCAGA
14	106919298	106919179	IGHV3-42*02_IGHV3-42D*01	ATGCGCTGCATCTGTGAAAGGCAGGTTCACCATCTCAAGAGATGATTCAAAGAACACACTGTATATGCAAATGAATACCCTGAAAACCAAGTACACGGCCATCTATTACTGTACTAGAGA
14	106919298	106919179	IGHV3-42*03	ATGCGCTGCATCTGTGAAAGGCAGGTTCACCATCTCAAGAGATGATTCAAAGAACACACTGTATCTGCAAGTGAATACCCTGAAAACCGAGTACACGGCCATCTATTACTGTACTAGAGA
14	106926310	106926191	IGHV3-43*02	TACTATGCAGACTCTGTGAAGGGCCGATTCACCATCTCCAGAGACAACAGCAAAAACTCCCTGTATCTGCAAATGAACAGTCTGAGAACTGAGGACACCGCCTTGTATTACTGTGCAAAA
14	106926306	106926187	IGHV3-43D*01	ATGCAGACTCTGTGAAGGGTCGATTCACCATCTCCAGAGACAACAGCAAAAACTCCCTGTATCTGCAAATGAACAGTCTGAGAGCTGAGGACACCGCCTTGTATTACTGTGCAAAAGATA
14	106974627	106974508	IGHV3-47*01	TACTATGCAGACTCCGTGATGGGCCGATTCACCATCTCCAGAGACAACGCCAAGAAGTCCTTGTATCTTCATATGAACAGCCTGATAGCTGAGGACATGGCTGTGTATTATTGTGCAAGA
14	106974627	106974508	IGHV3-47*02	TACTATGCAGACTCCGTGATGGGCCGATTCACCATCTCCAGAGACAACGCCAAGAAGTCCTTGTATCTTCAAATGAACAGCCTGATAGCTGAGGACATGGCTGTGTATTATTGTGCAAGA
14	106993933	106993814	IGHV3-48*01	TACTACGCAGACTCTGTGAAGGGCCGATTCACCATCTCCAGAGACAATGCCAAGAACTCACTGTATCTGCAAATGAACAGCCTGAGAGCCGAGGACACGGCTGTGTATTACTGTGCGAGA
14	106993933	106993815	IGHV3-48*02	TACTACGCAGACTCTGTGAAGGGCCGATTCACCATCTCCAGAGACAATGCCAGGAGCTCACTGTATCTGCAAATGACCAGCCTGAGAGTCGAGGACACGGCTGTATATCACTGTGCGAGG
14	106993933	106993814	IGHV3-48*03	TACTACGCAGACTCTGTGAAGGGCCGATTCACCATCTCCAGAGACAGTGCCAAGAATTCACTGTATCTGCACATGCACAGCCTGAGAGCCGAGGACACGGCTGTTTATTACTGTGCGAGA
14	106691790	106691671	IGHV3-48*04	CTACGCAGACTCTGTGAAGGGCCGATTCACCATCTCCAGAGACAACGCCAAGAACTCACTGTATCTGCAAATGAACAGCCTGAGAGCCGAGGACACGGCTGTGTATTACTGTGCGAGAGA
14	107013055	107012936	IGHV3-49*01	ATACACCGCGTCTGTGAAAGGCAGATTCACCATCTCAAGAGATGGTTCCAAAAGCATCGCCTATCTGCAAATGAACAGCCTGAAAACCGAGGACACAGCCGTGTATTACTGTACTAGAGA
14	107013055	107012936	IGHV3-49*02_IGHV3-49*03	ATACGCCGCGTCTGTGAAAGGCAGATTCACCATCTCAAGAGATGATTCCAAAAGCATCGCCTATCTGCAAATGAACAGCCTGAAAACCGAGGACACAGCCGTGTATTACTGTACTAGAGA
14	107013056	107012938	IGHV3-49*04	AAATACGCCGCGTCTGTGAAAGGCAGATTCACCATCTCAAGAGATGATTACAAAAGCGTCGTCTATCTGCAAATGAACAGCCTGAGAAGCGAGGACACAGCCGTATACTACTGTACTAGA
14	107013057	107012938	IGHV3-49*05	GAATACGCCGCGTCTGTGAAAGGCAGATTCACCATCTCAAGAGATGATTCCAAAAGCATCGCCTATCTGCAAATGAACAGCCTGAAAACCGAGGACACAGCCGTGTATTACTGTACTAGA
14	107022207	107022088	IGHV3-50*01	ATGCAGACTCTGTGAAGGTCAGATTCACCATCTCCAAAGACAATGCCAAGCACAGGTTGTATCTGCAAATGAACAGTCTGAGAGCTGAGAATATGGCTCTGTATTATTGAGTCAAAGGTA
14	107042479	107042360	IGHV3-52*01	CTATGTAGACTCTGTGAAGGGCCGATTGACCATCTCCAGAGACAATGCCAAGAACTCCCTCTATCTGCAAGTGAACAGCCTGAGAGCTGAGGACATGACCGTGTATTACTGTGTGAGAGG
14	107042481	107042362	IGHV3-52*03	TACTATGTAGACTCTGTGAAGGGCCGATTGACCATCTCCAGAGACAATGCCAAGAACTCCCTCTATCTGCAAGTGAACAGCCTGAGAGCTGAGGACATGACCGTGTATTACTGTGTGAGA
14	107048789	107048670	IGHV3-53*01	CTACGCAGACTCCGTGAAGGGCCGATTCACCATCTCCAGAGACAATTCCAAGAACACGCTGTATCTTCAAATGAACAGCCTGAGAGCCGAGGACACGGCCGTGTATTACTGTGCGAGAGA
14	106926310	106926196	IGHV3-53*02	TACTATGCAGACTCTGTGAAGGGCCGATTCACCATCTCCAGAGACAACAGCAAAAACTCCCTGTATCTGCAAATGAACAGTCTGAAAACTGAGGACACCGCCTTGTATTACTGTGTGAAA
14	107048789	107048676	IGHV3-53*03	CTACGCAGACTCTGTGAAGGGCCGATTCACCATCTCCAGAGACAATTCCAAGAACACGCTGTATCTTCAAATGAACAGCCTGAGAGCCGAGGACACGGCCGTGTATTACTGTGCTAGGGA
14	107057469	107057351	IGHV3-54*02	TTATGCACAATCTGTGAAGAGCAGATTCACCATCTCCAAAGAAAATGCCAAGAACTCACTCCGTTTGCAAATGAACAGTCTGAGAGCAGAGGGCACGGCCGTGTATTACTGTATGTGAGG
14	107057469	107057350	IGHV3-54*04	TTATGCACAATCTGTGAAGAGCAGATTCACCATCTCCAAAGAAAATGCCAAGAACTCACTCTGTTTGCAAATGAACAGTCTGAGAGCAGAGGGCACGGCCGTGTATTACTGTATGTGAGT
14	107075017	107074922	IGHV3-57*01	GAACAGCCTGAGAGCCGAGGGCACAAATTAACAGTCCCAAGCGACACCTTTTCATGTGCAGTCTACCTTACAATGACCAACCTGAAAGCCAAGGACAAGGCTGTGTATTACTGTGAGGGA
14	107075041	107074922	IGHV3-57*02	GAGTTACTCTCCATGAGTACAAATAAATTAACAGTCCCAAGCGACACCTTTTCATGTGCAGTCTACCTTACAATGACCAACCTGAAAGCCAAGGACAAGGCTGTGTATTACTGTGAGGGA
14	106511896	106511777	IGHV3-6*01	CTACGCAGACTCTGTGAAGGGCCGATTCACCATTTCCAGAGACAATACCAAAAACTCACTGTATCTGCAAATGAACAGACTGAGGGCAGAGGATGCAGCTGCATATGACTCTGTGAGAGA
14	107087321	107087202	IGHV3-60*01	CTACACAGACTCTGTGAAGGGCTGATTCACCATCTCTAGAGACAATGCCCAGAATTCACTGTATCTGCAAATGAACAGCCTGAGAGCCGACGACATGGCTGTGTATTACTGTGTGAAAGA
14	107099252	107099133	IGHV3-62*01	CTACACAGACTCTGTGAAGGGCCGATTCACCATCTCCAGAGACAATGCCCAGAATTCACTGTCTCTGCAAATGAACAGCCTGAGAGCCGAGGGCACAGTTGTGTACTACTGTGTGAAAGA
14	107108357	107108238	IGHV3-63*01	ATGCAGACTCTGTGAAGGGCAGATTCACCATCTCCAAAGACAATGCTAAGAACTCACCGTATCTCCAAACGAACAGTCTGAGAGCTGAGGACATGACCATGCATGGCTGTACATAAGGTT
14	107113856	107113742	IGHV3-64*01	ATTTCATGCAAACTCTGTGAAGGGCAGATTCACCATCTCCAGAGACAATTCCAAGAACACACTGTATCTTCAAATGGGCAGCCTGAGAGCTGAGGACATGGCTGTGTATTACTGTGCGAG
14	107113858	107113739	IGHV3-64*02	TTATGCAGACTCTGTGAAGGGCAGATTCACCATCTCCAGAGACAATTCCAAGAACACGCTGTATCTTCAAATGGGCAGCCTGAGAGCTGAGGACATGGCTGTGTATTACTGTGCGAGAGA
14	107131150	107131031	IGHV3-64*03	CTACGCAGACTCAGTGAAGGGCAGATTCACCATCTCCAGAGACAATTCCAAGAACACGCTGTATGTCCAAATGAGCAGTCTGAGAGCTGAGGACACGGCTGTGTATTACTGTGTGAAAGA
14	107131154	107131038	IGHV3-64*04	CATTCTACGCAGACTCCGCGAAGGGCAGATTCACCATCTCCAGAGACAATTCCAAGAACACTCTGCATCTTCAAATGAACAGTCTGAGACCTGAGGACTCGGCTGTCTATTACTGTGTGA
14	107122212	107122093	IGHV3-65*03	ATACGCCGCGTCTGTGAAAGGCAGATTCACCATCTCAAGCGATGATTCCAAAAGCATCGCCTATCTGCAAATGAACAGCCTGAAAACCGAGGACACGGCCGTGTATTACTATACCAGAGA
14	107048789	107048670	IGHV3-66*01	CTACGCAGACTCCGTGAAGGGCAGATTCACCATCTCCAGAGACAATTCCAAGAACACGCTGTATCTTCAAATGAACAGCCTGAGAGCCGAGGACACGGCTGTGTATTACTGTGCGAGAGA
14	107131149	107131033	IGHV3-66*02	TATTACACAGACTCCGTGAAGGGCCGATTCACCATCTCCAGAGACAATTCCAAGAACACGCTGTATCTTCAAATGAACAGCCTGAGAGCTGAGGACACGGCTGTGTATTACTGTGCGAGA
14	107131150	107131031	IGHV3-66*03	CTACGCAGACTCCGTGAAGGGCCGATTCACCATCTCCAGAGACAATTCCAAGAACACGCTGTATCTTCAAATGAACAGCCTGAGAGCTGAGGACACGGCTGTGTATTACTGTGCGAGAGA
14	107048789	107048672	IGHV3-66*04	CTACGCAGACTCCGTGAAGGGCAGATTCACCATCTCCAGAGACAATTCCAAGAACACGCTGTATCTTCAAATGAACAGCCTGAGAGCCGAGGACACGGCTGTGTATTACTGTGCGAGACA
14	106518517	106518398	IGHV3-7*01	CTATGTGGACTCTGTGAAGGGCCGATTCACCATCTCCAGAGACAACGCCAAGAACTCACTGTATCTGCAAATGAACAGCCTGAGAGCCGAGGACACGGCTGTGTATTACTGTGCGAGAGA
14	106518520	106518401	IGHV3-7*02	ATACTATATGGACTCTCTGAAGGGCCGATTCACCATCTCCAGAGACAACGCCAAGAACTCAGTGAATCTCCAAATCAACAGCCTGAGAGGCGAGGACACGGCTGTCTATTACTGTGCGAG
14	106518517	106518398	IGHV3-7*03	CTATGTGGACTCTGTGAAGGGCCGATTCACCATCTCCAGAGACAACGCCAAGAACTCACTGTATCTGCAAATGAACAGCCTGAGGGCCGAGGACACGGCCGTGTATCACTGTGCGAGAGA
14	107183517	107183398	IGHV3-71*01	GAATAGACCACGTCTGTGAAAGGCAGATTCACAATCTCAAGAGATGATTCCAAAAGCATCACCTATCTGCAAATGAACAGCCTGAGAGCCGAGGACACGGCCGTGTATTACTGTGCGAGA
14	107183515	107183396	IGHV3-71*02	ATAGACCACGTCTGTGAAAGGCAGATTCACAATCTCAAGAGATGATTCCAAAAGCATCACCTATCTGCAAATGAACAGCCTGAGAGCCGAGGACATGGCTGTGTATTACTGTGCGAGAGA
14	107183515	107183396	IGHV3-71*03	ATAGACCACGTCTGTGAAAGGCAGATTCACAATCTCAAGAGATGATTCCAAAAGCATCACCTATCTGCAAATGAACAGCCTGAGAGCCGAGGACACGGCTGTGTATTACTGTGCGAGAGA
14	107199050	107198931	IGHV3-72*01	AATACGCCGCGTCTGTGAAAGGCAGATTCATCATCTCAAGAGATGATTCAAAGAACTCACTATATCTGGAAATGAACAGCCTGAAAACCGAGGACACGGCCGAGTATTACTGTGCTAGAG
14	107211051	107210932	IGHV3-73*02	GCATATACTGCGTCGGTGAGAGGCAGGTTCACCATCTCCAGAGATGATTCAAAGAACACGGCGTGGCTGCAAATGAGCAGCCTGGAAACCGAGGACACGGCCGTATATTACTGTATTAGA
14	107218793	107218674	IGHV3-74*01	CTACGCGGACTCCGTGAAGGGCCGATTCACCATCTCCAGAGACAACGCCAAGAACACGCTGTATCTGCAAATGAACAGTCTGAGAGCCGAGGACACGGCTTTGTATTACTGTGTAAGAGA
14	107218793	107218676	IGHV3-74*02	AACTACGCGGACTCCGTGAAGGGCCGATTCACCATCTACAGAGACGACGCCAAGAACACACTGAATCTGCAAATGAACAGTCTGAGAGTCGAGGACACGGCAGTGTATTATTGTGTAAGA
14	107218792	107218677	IGHV3-74*03	AACTTACGCGGACTCCATGAAGGGCCGATTCACCATCTCCAGAGACAATGCCAAAAACACGCTGGATCTGCAAATGAACAGCCTGAGAGTCGAGGACACGGCTGTGTATTACTGTGTAAG
14	107229458	107229339	IGHV3-75*01	TCCTACTAGCCTGTGGCAAATGGAAGCATCTCTTTTTTATCAGACTGAATAATATTGTAGTGTTTTCTTATACCACATTTACTTCATCCCTTTGTGCATTAACACTTAGGTTGTTTTTAT
14	107236208	107236089	IGHV3-76*01	TACTACTCAGACTCTGTGAAGGGCCGGTTGACCATCTCCAGAGAAAACACCAAGAACTCACTGTATCTGCAAATAAACAGTTTCATTGCTGACACCATGGCCGTCTATTACTGTAAGAGA
14	107273955	107273836	IGHV3-79*01	TACCACCCACTCCTCAAGTGTCCAGTCACCATCCCCAGATCCGTGTCCAAAAAAGCAGTTCTTCCTACAGCTGAGCTACATGAGCAACAAGCACATAGCCATGTATTTTTAAGCCAAAGA
14	106552409	106552290	IGHV3-9*01	TAGGCTATGTGGACTCTGTGAAGGGCCGATTCACCATCTCCAGAGACAACGCCAAGAACTCCCTGTATCTGCAAATGAATAGTCTGAGAGCTGAGGACACGGCCTTATATTACTGTGCAA
14	106552403	106552284	IGHV3-9*02	ATGCGGACTCTGTGAAGGGCCGATTCACCATCTCCAGAGACAACGCCAAGAACTCCCTGTATCTGCAAATGAACAGTCTGAGAGCTGAGGACACGGCCTTGTATTACTGTGCAAAAGATA
14	106552403	106552284	IGHV3-9*03	ATGCGGACTCTGTGAAGGGCCGATTCACCATCTCCAGAGACAACGCCAAGAACTCCCTGTATCTGCAAATGAACAGTCTGAGAGCTGAGGACATGGCCTTGTATTACTGTGCAAAAGATA
14	106780632	106780513	IGHV4-28*01	TACTACAACCCGTCCCTCAAGAGTCGAGTCACCATGTCAGTAGACACGTCCAAGAACCAGTTCTCCCTGAAGCTGAGCTCTGTGACCGCCGTGGACACGGCCGTGTATTACTGTGCGAGA
14	106780630	106780511	IGHV4-28*02_IGHV4-28*05_IGHV4-28*07	CTACAACCCGTCCCTCAAGAGTCGAGTCACCATGTCAGTAGACACGTCCAAGAACCAGTTCTCCCTGAAGCTGAGCTCTGTGACCGCCGTGGACACGGCCGTGTATTACTGTGCGAGAAA
14	106780630	106780513	IGHV4-28*03	CTACAACCCGTCCCTCAAGAGTCGAGTCACCATGTCAGTAGACACGTCCAAGAACCAGTTCTCCCTGAAGCTGAGCTCTGTGACCGCCGTGGACACGGCCGTGTATTACTGTGCGAGAGA
14	106780632	106780513	IGHV4-28*04	TACTACAACCCGTCCCTCAAGAGTCGAGTCACCATGTCAGTAGACACGTCCAAGAACCAGTTCTCCCTGAAGCTGAGCTCTGTGACCGCCGTGGACACCGGCGTGTATTACTGTGCGAGA
14	106780630	106780511	IGHV4-28*06	CTACAACCCGTCCCTCAAGAGTCGAGTCACCATGTCAGTAGACACGTCCAAGAACCAGTTCTCCCTGAAGCTGAGCTCTGTGACCGCCTTGGACACGGCCGTGTATTACTGTGCGAGAAA
14	106877736	106877617	IGHV4-30-2*03	CTACAACCCGTCCCTCAAGAGTCGAGTCACCATATCCGTAGACACGTCCAAGAACCAGTTCTCCCTGAAGCTGAGCTCTGTGACCGCTGCAGACACGGCTGTGTATTACTGTGCGAGACA
14	106805326	106805207	IGHV4-30-2*05	CTACAACCCGTCCCTCAAGAGTCGAGTTACCATATCAGTAGACACGTCCAAGAACCAGTTCTCCCTGAAGCTGAGCTCTGTGACTGCCGCAGACACGGCCGTGTATTACTGTGCCAGAGA
14	106805326	106805207	IGHV4-30-4*02	CTACAACCCGTCCCTCAAGAGTCGAGTTACCATATCAGTAGACACGTCCAAGAACCAGTTCTCCCTGAAGCTGAGCTCTGTGACTGCAGCAGACACGGCCGTGTATTACTGTGCCAGAGA
14	106805322	106805208	IGHV4-30-4*03	ATTATAACCCGCCCCTCAGGAGTCGAGTAACCATATCAGCAGACACGTCCAAGAATCAGGTCTCCCTGGAGCTGAGTCCTATGACTGCCGCGGACACGGCCGTGTATTACTGTGCCAGAG
14	106805326	106805207	IGHV4-30-4*07	CTACAACCCGTCCCTCAAGAGTCGAGTTACCATATCAGTAGACACGTCCAAGAACCAGTTCTCCCTGAAGCTGAGCTCTGTGACCGCCGCGGACACGGCCGTGTATTACTGTGCCAGAGA
14	106805330	106805211	IGHV4-31*01	CCTACTACAACCCGTCCCTCAAGAGTCTAGTTACCATATCAGTAGACACGTCTAAGAACCAGTTCTCCCTGAAGCTGAGCTCTGTGACTGCTGCGGACACGGCCGTGTATTACTGTGCGA
14	106805326	106805207	IGHV4-31*02	CTACAACCCGTCCCTCAAGAGTCGAGTTACCATATCAGTAGACACGTCTAAGAACCAGTTCTCCCTGAAGCTGAGCTCTGTGACTGCCGCGGACACGGCCGTGTATTACTGTGCGAGAGA
14	106805328	106805210	IGHV4-31*03	TTACTACAACCCGTCCCTCAAGGGGCGAGTTACCATATCAGTAGACACGTCTGAGAACCAGTTCTCCCTGAGGCTGAGCTCTGTGACTGCCGCGGACACGTCCGTGTATTACTGTGCGAG
14	106805327	106805208	IGHV4-31*06	ACTACAACCCGTCCCTCAAGAGTCGAGTTACCATATCAGTAGACACGCCTAAGAACCAGTTCTCTCTGGAGTTGAGCTCTGTGACTGCCGCGGACACGGCCATATATTACTGTGCAAGAG
14	106805327	106805208	IGHV4-31*07	ACTATAACCCGGCTCTCAAGAGTCGAGCCTCCATCTCACAAGACACGTCTGAGAACCGGTTTTCCCTGAGGCTGACCTCTGTGACTGCCGCGGACACGGCCGTGTATTTCTGTGCGAGAG
14	107083374	107083255	IGHV4-31*08	ACTACAACTCGTCCCTCAAGAGTCGACTTACCATATCCGTAGACACGTCCGAGAACCAGTTCTCCCTGAAGCTGAGCTCTGTGACCGCTGCGGACACGGCCGTGTATTACTGTGCGAGAG
14	106805326	106805207	IGHV4-31*10	CTACAACCCGTCCCTCAAGAGTCGAGTTACCATATCAGTAGACCCGTCCAAGAACCAGTTCTCCCTGAAGCCGAGCTCTGTGACTGCCGCGGACACGGCCGTGGATTACTGTGCGAGAGA
14	106829712	106829593	IGHV4-34*01	ACTACAACCCGTCCCTCAAGAGTCGAGTCACCATATCAGTAGACACGTCCAAGAACCAGTTCTCCCTGAAGCTGAGCTCTGTGACCGCCGCGGACACGGCTGTGTATTACTGTGCGAGAG
14	106829712	106829594	IGHV4-34*02	GACTACAACCCGTCCCTCAAGAGTCGAGTCACCATATCAGTGGACACGTCCAAGAACCAGTTCTCCCTGAAGCTGAGCTCTGTGACCGCCGCGGACACGGCTGTGTATTACTGTGCGAGA
14	106805327	106805208	IGHV4-34*03	ACTACAACCCGTCCCTCAAGAGTCGAGTTACCATATCAGTAGACACGTCTAAGAACCAGTTCTCCCTGAAGCTGAGCTCTGTGACTGCCGCGGACACGGCCGTGTATTACTGTGCGAGAG
14	106829709	106829592	IGHV4-34*05	CAACAACCCGTCCCTCAAGAGTCGAGCCACCATATCAGTAGACACGTCCAAGAACCAGTTCTCCCTGAAGCTGAGCTCTGTGACCGCCGCGGACACGGCTGTGTATTACTGTGCGAGAGG
14	106829713	106829594	IGHV4-34*09	AAGTACAACCCGTCGCTCGAGAGTCGGGTCACCATATCAATAGACACGTCCAGGAACCACTTCTCCCTGAACCTGAGCTCAGTGACCGCCGCGGACACAGCTGTCTATTACTGTGCGAGA
14	106829712	106829593	IGHV4-34*13	ACTACAACCCGTCCCTCAAGAGTCGAGTCACCATATCAGTAGACACGTCCAAGAAACAGCTCTCCCTGAAGTTGAGCTCTGTGAACGCCGCGGACACGGCTGTGTATTACTGTGCGAGAG
14	106805327	106805209	IGHV4-38-2*01	CACTACAACCCGTCCCTCAAGAGTCGAGTCTCCATATCAGTTGTCACGTCCAAGAACCAGCTCTCCCTGAGGCTGAGGTTTGTGACTGCCGCAGACACGGCCGTCTATTACTGTGCGAGA
14	106877738	106877619	IGHV4-38-2*02	TACTACAACCCGTCCCTCAAGAGTCGAGTCACCATATCAGTAGACACGTCCAAGAACCAGTTCTCCCTGAAGCTGAGCTCTGTGACCGCCGCAGACACGGCCGTGTATTACTGTGCGAGA
14	106877736	106877619	IGHV4-39*03	GTCTACAATCCGTCCCTCAAGAGTCGAGTCACCATATCCGTAGACACGTCCAAGAACCTGTTCTCCCTGAAACTGACCTCTGTGACCGCCGCAGACAGGCTGGTATATTTCTGTGCGAGA
14	106877742	106877623	IGHV4-39*05	CACCTTCTACAACCCGTCCCTCAAGAGTCGAGTCACCATATCCGTGGACACGTCCAAAAACCAGATCTCCCTGAGGCTGAACTCTGTGACCGCCGCAGACACGGCTGTGTATTATTGTGC
14	106829711	106829593	IGHV4-39*06	CTACAACCCGTCCCTCAAGAGTCGAGTCACCATATCAGTAGACACGTCCAAGAACCAGTTCCCCCTGAAGCTGAGCTCTGTGACCGCCGCGGACACGGCCGTGTATTACTGTGCGAGAGA
14	106478227	106478108	IGHV4-4*03	CTACAACCCCTCCCTCAAGAGTCGAGTCACCATGTCAGTAGACACGTCCAAGAACCAGTTCTCCCTGAAGCTGAGCTCTGTGACCGCCGCGGACACGGCCGTGTATTACTGTGCGAGAGA
14	106478228	106478109	IGHV4-4*07	ACTACAACCCCTCCCTCAAGAGTCGAGTCACCATGTCAGTAGACACGTCCAAGAACCAGTTCTCCCTGAAGCTGAGCTCTGTGACCGCCGCGGACACGGCCGTGTATTACTGTGCGAGAG
14	106877736	106877619	IGHV4-4*08	CTACAACCCCTCCCTCAAGAGTCGAGTCACCATATCCGTAGACACGTCCAAGAACCAGTTCTCCCTGAAGCTGAGCTCTGTGACCGCCGCAGACACGGCCGTGTATTACTGTGCGAGAGA
14	107062245	107062126	IGHV4-55*01	CTACAACCCGTCCCTCAAGAGTCGAATCACCATGTCCGTAGACACGTCCAAGAACCAGTTCTACCTGAAGCTGAGCTCTGTGACCGCCGCGGACACGGCCGTGTATTACTGTGCGAGATA
14	107062245	107062126	IGHV4-55*02	CTACAACCCGTCCCTCAAGAGTCGAATCACCATGTCAGTAGACACGTCCAAGAACCAGTTCTACCTGAAGCTGAGCTCTGTGACCGCCGCGGACACGGCCGTGTATTACTGTGCGAGATA
14	107062245	107062128	IGHV4-55*08	CTACAACCCGTCCCTCAAGAGTCGAATCACCATGTCAGTAGACACGTCCAAGAACCAGTTCTACCTGAAGCTGAGCTCTGTGACCGCCGCGGACACGGCCGTGTATTACTGTGCGAGAGA
14	106780630	106780511	IGHV4-55*09	CTACAACCCGTCCCTCAAGAGTCGAATCACCATGTCCGTAGACACGTCCAAGAACCAGTTCTCCCTGAAGCTGAGCTCTGTGACCGCCGTGGACACGGCCGTGTATTACTGTGCGAGAAA
14	107083375	107083256	IGHV4-59*01_IGHV4-59*07	AACTACAACCCCTCCCTCAAGAGTCGAGTCACCATATCAGTAGACACGTCCAAGAACCAGTTCTCCCTGAAGCTGAGCTCTGTGACCGCTGCGGACACGGCCGTGTATTACTGTGCGAGA
14	106478223	106478109	IGHV4-59*02	AGTATAACCCCTCCCTCAAGAATCGAGTCACCATATCATTAGACACGTCCGAGAACCAGTTCTCCCTGAAACTCAGCTCTGTGACCGCCGCGGACACGGCCGTATATTACTGTGCCAGAG
14	107083374	107083255	IGHV4-59*03	ACTACAACCCCTCCGTCAAGAGTCGGGTCACCATATCAGCGCACACGTCCACGAATCAATTCTCCCTGAACCTGTTCTCTGTGACCGCTGCGGACACGGCCGTGTATTACTGTGCGAGAG
14	106478220	106478110	IGHV4-59*08	CTTTATAATCCCTCCCTCGAGAGTCGAGTCACCATGTCAGTAGACACATCCAAGGACCAGTTCTCCATGAAGCTGACCTCTGTGACCGCCGCAGACACGGCCATATATTACTGTGCGAGA
14	107083373	107083254	IGHV4-61*01	CTACAACCCCTCCCTCAAGAGTCGAGTCACCATATCAGTAGACACGTCCAAGAACCAGTTCTCCCTGAAGCTGAGCTCTGTGACCGCTGCGGACACGGCCGTGTATTACTGTGCGAGAGA
14	106478230	106478111	IGHV4-61*02	CAACTACAACCCCTCCCTCAAGAGTCGAGTCACCATATCAGTAGACACGTCCAAGAACCAGTTCTCCCTGAAGCTGAGCTCTGTGACCGCCGCAGACACGGCCGTGTATTACTGTGCGAG
14	106478229	106478110	IGHV4-61*03	AACTACAACCCCTCCCTCAAGAGTCGAGTCACCATGTCAGTAGACACGTCCAGGAACCACTTCTCCCTGAACCTGAACTCTGTGACCGCCGCAGACACGGCCGTCTATTACTGTGCGAGA
14	106478233	106478119	IGHV4-61*04	GGGTACACCAGGTACAACCCCTCCCTCAAGAGTCGAGTCACCATATCAATAGACTCGTCCAAGAACCAGTTGTCCCTGAATCTGAACTCTGTGACCGCCGCCGACACGGCCGTCTACTAC
14	107083375	107083256	IGHV4-61*08	AACTACAACCCCTCCCTCAAGAGTCGAGTCAGCATATCAGTAGACGCGTCTAAGAACCAATTCTCCCTGAAGCTGACCTCTGTGACCGCTGCGGACACGGCCGTCTATTACTGTGCGAGA
14	107281113	107280994	IGHV4-80*01	ATTGGATACATCTATTATAGTGGGAGGAGCTACTACACCCCGTCCCTCAGGAGTTGAGTCACCATGTCAATAGAAACGTCCAAGAACCAGTTTTCCCTGAAGCTGAGCTCTGTGACCGCA
14	106573352	106573233	IGHV4/OR15-8*02	TACTACGCAGACTCTGTGAAGGGCCGATTCACCATCTCCAGGGACAACGCCAAGAACTCACTGTATCTGCAAATGAACAGCCTGAGAGCCGAGGACACGGCCGTGTATTACTGTGCGAGA
14	107034846	107034729	IGHV5-10-1*02	CAATACAGCCCGTCCTTTCAAGGCCACGTCACCATCTCAGCTGACAAGTCCATCACAACTGCCTACTTGCAGTGGAGCAGCCTGAAGGCCTCGGACACCGCCATATATTATTGTGCGAGA
14	107034845	107034729	IGHV5-10-1*03	AACTACAGCCCGTCCTTCCAAGGCCACGTCAGCATCTCAGCTGACAAGTCCATCAGCACTGCCTACCTGCAGTGGAGCAGCCTGAAGGCCTCGGACACCGCCATGTATTACTGTGCGAGA
14	106494254	106494135	IGHV5-10-1*04	TACAGCCCATCTCTGGAGGGTAGACTCACCATCACTAAGGACACCTCCAAAAACCAGGTGGTCCTTACAATGACCGACATGGACCCTGTGGACACAGGCACATATTACTGTGCACACAGA
14	107034846	107034727	IGHV5-51*01	ATATAGCCCGTCCTTCCAAGGCCAGGTCACCATGTCAGCCGACAAGTCCATCAGCACCGCCTACCTACAGTGGAGCAGCCTGCGGGCCTCGGACACCGCCATGTATTACTGTGCGAGACA
14	107034848	107034729	IGHV5-51*03	AGATACAGCCCGTCCTTCCAAGGCCAGGTCACCATCTCAGCCGACAAGTCCATCAGCACCGCCTACCTGCAGTGGAGCAGCCTGAAGGCCTCGGACACCGCCATGTATTTCTGTGCGAGA
14	107034848	107034729	IGHV5-51*04	AGATATAGCCCGTCCTTCCAAGGCCAGGTCACCATCTCAGCCGACAAGCCCATCAGTACCGCCTACCTGCAGTGGAACAGCCTGAGGGCCTCGGACACCGCCATTTATTACTGTGCGAGA
14	107259445	107259326	IGHV5-78*01	ATACAGCCCATCCTTCCAAGGCCACGTCACCATCTCAGCCGACAGCTCCAGCAGCACCGCCTACCTGCAGTGGAGCAGCCTGAAGGCCTCGGACGCCGCCATGTATTATTGTGTGAGAGG
14	107259448	107259328	IGHV5-78*02	CAGATACAGCCCACCTTCCAAGGCCACGTCACCATCTCAGCCGACAGCTCCAGCAGCACCGCCTACCTGCAGTGGAGCAGCCTGAAGGCCTCGGACGCCGCCATGTATTATTGTGTGAGA
14	106405729	106405610	IGHV6-1*01	ATTATGCAATATCTGTGAAAAGTCGAATAGCCATCAACCCAGACACATCCAAGAACCAGTTCTCCCTGCAGCTGAACTCTGTGACTCCCGAGGACACGGCTGTGTATTACTGTGCAAGAG
14	106774196	106774077	IGHV7-27*01	ACTGGGAACCTAACGTATGCCCAGGGCTTCACAGGACGGTTTGTCTTCTCCATGGACACCTCCGTCAGCATGGCATATCTTCATATCAGCAGCCTAAAGGCTGAGGACACGTGCAAGAGG
14	106833350	106833231	IGHV7-34-1*01_IGHV7-34-1*02	GTATACCCACGGCTTCACAGGATGGTTTGTCTTCTCCATGGACACGTCTGTCAGCACGGCGTGTCTTCAGATCAGCAGCCTAAAGGCTGAGGACACGGCCGAGTATTACTGTGCGAAGTA
14	107282908	107282792	IGHV7-4-1*01	ACGTATGCCCAGGGCTTCACAGGACGGTTTGTCTTCTCCTTGGACACCTCTGTCAGCACGGCATATCTGCAGATCTGCAGCCTAAAGGCTGAGGACACTGCCGTGTATTACTGTGCGAGA
14	107282908	107282792	IGHV7-4-1*04	GTATGCCCAGGGCTTCACAGGACGGTTTGTCTTCTCCTTGGACACCTCTGTCAGCATGGCATATCTGCAGATCAGCAGCCTAAAGGCTGAGGACACTGCCGTGTATTACTGTGCGAGAGA
14	107282908	107282792	IGHV7-4-1*05	GTATGCCCAGGGCTTCACAGGACGGTTTGTCTTCTCCTTGGACACCTCTGTCAGCATGGCATATCTGCAGATCAGCAGCCTAAAGGCTGAGGACACTGCCGTGTGTTACTGTGCGAGAGA
14	106881383	106881264	IGHV7-40*03	ATATACCAACGGCTTCACAGGACGGTTTCTATTCTCCATGGACACCTCTGTCAGCATGGCGTATCTGCAGATCAGCAGCCTAAAGGCTGAGGACACGGCCGTGTATGACTGTATGAGAGA
14	106881383	106881264	IGHV7-40*04	ATATACCAACGGCTTCACAGGACGGTTTCTATTCTCCATGGACACCTCTGTCAGCATGGCGTATCTGAAGATCAGCAGCCTAAAGGCTGAGGACACGGCCGTGTATGACTGTATGAGAGA
14	106881382	106881264	IGHV7-40D*01	GTATACCCACGGCTTCACAGGACGGTTTGTCTTCTCCATGGACACCTCTGTCAGCATGGCGTATCTGCAGATCAGCAGCCTAAAGGCTGAGGACACGGCCGTGTATGACTCTATGAGAGA
14	107065891	107065772	IGHV7-56*02	TGTATGCCCACAGATTCACACACGGTTTGTCTTCTCCATGGACACCTCTGTCAGCACGGCGGATCTGCAGACTAGCTGCCTAAAGACTGAGGATGCAGCCATTTATTACTGTGTGAGGTA
14	107282909	107282790	IGHV7-81*01	ATATGCCCAGGGCTTCACAGGACGGTTTGTCTTCTCCATGGACACCTCTGCCAGCACAGCATACCTGCAGATCAGCAGCCTAAAGGCTGAGGACATGGCCATGTATTACTGTGCGAGATA
14	106725316	106725200	IGKV2D-29*02	ACGCAGACTCCGTGAAGGGCCGGTTCACCATCTCCAGAGACAATTCCAAGAAGAACACTCTGTATCTGCAAATGAACAGCCTGAGAGTCGAGGACACGGCCGTATATTACTGTGCGAAAG
14	107048791	107048672	IGKV3-11*02	TACTACGCAGACTCCGTGAAGGGCCGATTCACCATCTCCAGACACAATTCCAAGAACACGCTGTATCTTCAAATGAACAGCCTGAGAGCTGAGGACACGGCCGTGTATTACTGTGCGAGA
14	107218796	107218676	IGLV2-18*01	AAGTACGCGGACTCCGTGAAGGGCCGATTCACCATCTCCAGAGACAACGCCAGGAACACGCTGTATCTGCAGATGAACAGTCTGAGAGCCGAGGACACGGCTGTGTATTATTGTGCAAGA
14	106691792	106691673	IGLV4-3*01	TACTACGCAGACTCAGTGAAGGGCCGATTCACCATCTCCAGAGACAACGCCAAGAACTCACTGTATCTGCAAATGAACAGCCTGAGAGCCGAGGACACGGCTGTGTATTACTGTGCGAGA
15	22448503	22448384	IGHV1/OR15-1*01	AACTATGCACAGAAGTTTCAGGGCAGAGTCACCATGACCAGGGACACGTCCATCAGCACAGCCTACACGGAGCTGAGCAGCCTGAGATCTGAGGACACGGCCACGTATTACTGTGCGAGA
15	22448501	22448382	IGHV1/OR15-1*02	CTATGCACAGAAGTTTCAGGGCAGAGTCACCATGACCAGGGACACGTCCATCAGCACAGCCTGCACGGAGCTGAGCAGCCTGAGATCTGAGGACACGGCCACGTATTACTGTGCGAGAGA
15	22448501	22448382	IGHV1/OR15-1*03	CTATGCACAGAAGTTTCAGGGCAGAGTCACCATGACCAGGGACACGTCCATCAGCACAGCCTACACGGAGCTGAGCAGCCTGAGATCTGAGGACACAGCCACGTATTACTGTGCGAGAGA
15	22448501	22448382	IGHV1/OR15-1*04	CTATGCACAGAAGTTTCAGGGCAGAGTCACCATGACCAGGGACACGTCCATCAGCACAGCCTACATGGAGCTGAGCAGCCTGAGATCTGAGGACACGGCCACGTATTACTGTGCGAGAGA
15	20178156	20178037	IGHV1/OR15-2*01	AACTACCCACAGAAGCTCCAGGGCAGAGTCACCATGACCAGAGACACATCCACGAGCACAGCCTACATGGAGCTGAGCAGCCTGAGATCTGACGACATGGCCGTGTATTACTGTGCGAGA
15	20178154	20178035	IGHV1/OR15-2*02_IGHV1/OR15-2*03	CTACCCACAGAAGCTCCAGGGCAGAGTCACCATGACCAGAGACACATCCACGAGCACAGCCTACATGGAGCTGAGCAGCCTGAGATCTGACGACATGGCCGTGTATTACTGTGCGAGAGA
15	22466177	22466058	IGHV1/OR15-3*01	AAATATTCACAGAAGCTCCAGGGCAGAGTCACCATTACCAGGGACACATCTTCGAGCACAGCCTACATGCAGCTGAGCAGCCTGAGATCTGAGGACACGGCCGTGTATTACTGTGCGAGA
15	22466175	22466056	IGHV1/OR15-3*02	ATATTCACAGAAGCTCCAGGGCAGAGTCACCATTACCAGGGACACATCTGCGAGCACAGCCTACATGCAGCTGAGCAGCCTGAGATCTGAGGACACGGCCGTGTATTACTGTGCGAGAGA
15	22466174	22466058	IGHV1/OR15-3*03	AAGTATTCACAGAAGCTCCAGGGCAGAGTCACCATTACCAGGGACACATCTGCGAGCACAGCCTACATGCAGCTGAGCAGCCTGAGATCTGAGGACACGGCCGTGTATTACTGTGCGAGA
15	20844887	20844768	IGHV1/OR15-6*01	TATATGCACAGAATTCCAGGGCAGAGTCACCACGACCTGGGACACGTCTACAGACACAGCCTACATGGAGCTGAGCAGCCTGAGATCTGAGGACACAGCCGTATATTAATGTGCAAGACA
15	20170038	20169919	IGHV1/OR15-9*01	CTATGCACAGAAGTTCCAGGGCAGAGTCACCATAACCAGGGACACATCCATGGGCACAGCCTACATGGAGCTAAGCAGCCTGAGATCTGAGGACACGGCCATGTATTACTGTGTGAGAGA
15	20193030	20192911	IGHV3/OR15-7*01	GAATATGCTGCGTCTGTGAAAGGCAGACTTACCATCTCAAGAGAGGATTCAAAGAACACGATGTATCTGCAAATGAGCAACCTGAAAACCGAGGACTTGGCCGTGTATTACTGTGCTAGA
15	20193030	20192911	IGHV3/OR15-7*02_IGHV3/OR15-7*03	GAATATGCTGCGTCTGTGAAAGGCAGACTTACCATCTCAAGAGAGGATTCAAAGAACACGCTGTATCTGCAAATGAGCAGCCTGAAAACCGAGGACTTGGCCGTGTATTACTGTGCTAGA
15	20193027	20192909	IGHV3/OR15-7*04	TATGCTGCGTCTGTGAAAGGCCAGACTTACCATCTCAAGAGAGGATTCAAAGAACACGCTGTATCTCAAATGAGACAGCCTGAAAACCGAGGACTTGGCCGTGTATTACTGTGCTAGAGA
15	20193028	20192909	IGHV3/OR15-7*05	ATATGCTGCGTCTGTGAAAGGCAGACTTACCATCTCAAGAGAGGATTCAAAGAACACGCTGTATCTGCAAATGAGCAACCTGAAAACCGAGGACTTGGCCGTGTATTACTGTGCTAGAGA
15	22473038	22472919	IGHV4-30-2*01	ACTTCAACCCGTCCCTCAAGAGTCGAGTCACCCTATCAGTTGACAGGTCCGAGAACCAGTTCTCCCTGAAGCTCAGCTCTGTGACCGCCGCGGACACGGCCGTGTATTACTGTGCCAGAG
15	22473037	22472918	IGHV4-30-2*06	CTACAACCCGTCCCTCAAGAGTCGAGTCACCATATCAGTAGACAGGTCCAAGAACCAGTTCTCCCTGAAGCTGAGCTCTGTGACCGCCGCGGACACGGCCGTGTATTACTGTGCCAGAGA
15	22473038	22472919	IGHV4-4*02	ACTACAACCCGTCCCTCAAGAGTCGAGTCACCATATCAGTAGACAAGTCCAAGAACCAGTTCTCCCTGAAGCTGAGCTCTGTGACCGCCGCGGACACGGCCGTGTATTACTGTGCGAGAG
15	22473039	22472920	IGHV4-61*05	AACTACAACCCCTCCCTCAAGAGTCGAGTCACCATATCAGTAGACAAGTCCAAGAACCAGTTCTCCCTGAAGCTGAGCTCTGTGACCGCCGCGGACACGGCCGTGTATTACTGTGCGAGA
15	22473037	22472918	IGHV4/OR15-8*01	CTACAACCCGTCCCTCAAGAGTCGAGTCACCATATCAGTAGACAAGTCCAAGAACCAGTTCTCCCTGAAGCTGAGCTCTGTGACCGCCGCGGACACGGCCGTGTATTACTGTGCGAGAGA
15	22473037	22472918	IGHV4/OR15-8*03	CTACAACCCATCCCTCAAGAGTCGAGTCACCATATCAGTAGACAAGTCCAAGAACCAGTTCTCCCTGAAGCTGAGCTCTGTGACCGCCGCGGACACGGCCGTGTATTACTGTGCGAGAGA
16	32050037	32050156	IGHV(III)-13-1*01	TGGGACTCTCCTTGAGTAAAAAGATGATTAACAATCCTCAAATACACTCAGTTCAGGAGATTCTCTTTTAAGATGATTAACCTGAGAGCTCAGGAAAAGTCCGTGTATTACTTTGAGGGA
16	32990095	32990214	IGHV1/OR16-2*01	CTATGCACAGAAGTTTCAGGGCAGAGTCACCATGACCAGGGACATGTCCACGAGCACAGCCTACATGGAGCTGAGCAGTCAGAGATCTGAGGACATAGATGTGTACTACTGTGCGAGACA
16	32859358	32859477	IGHV2/OR16-5*01	ACAGCACGTCTCTGAAGAACAGGCTCATCATCTCCAAGGACACCTCCAAAAGCCAGGTGGTCCTTACCATGACCAACATGGACCCTGTGGACACAGCCACGTATTACTGTGCATGGAGAG
16	33740923	33740804	IGHV3-15*03	CTACGCTGCACCTGTGAAAGGCAGATTCACCATCTCAAGAGTTGATTCAAAAAACACGCTGTATCTGCAAATGAACAGCCTGAAAACCGAGGACACAGCCGTGTATTACTGTACCACAGA
16	32926738	32926857	IGHV3-15*08_IGHV3/OR16-6*01_IGHV3/OR16-6*02	CTACGCTGCACCTGTGAAAGGCAGATTCACCATCTCAAGAGATGATTCAAAAAACACGCTGTATCTGCAAATGATCAGCCTGAAAACCGAGGACACGGCCGTGTATTACTGTACCACAGG
16	32063484	32063603	IGHV3/OR16-10*01_IGHV3/OR16-10*03_IGHV3/OR16-11*01	CTATGCAGACTCCGTGAAGGGCCGATTCACCATCTCCAGAGACAATGCCAAGAACTCCTTGTATCTTCAAATGAACAGCCTGAGAGCCGAGGACATGGCTGTGTATTACTGTGCAAGAGA
16	32063482	32063601	IGHV3/OR16-10*02	TACTATGCAGACTCCGTGAAGGGCCGATTCACCATCTCCAGAGACAATGCCAAGAACTCCTTGTATCTTCAAATGAACAGCCTGAGAGCCGAGGACATGGCTGTGTATTACTGTGCAAGA
16	33605563	33605682	IGHV3/OR16-12*01	AACTACGCAGACTCTGTGAAGGGCAGATTCACCATCTCCACAGACAACTCAAAGAACACGCTCTACCTGCAAATGAACAGCCTGAGAGTGGAGGACACGGCCGTGTATTACTGTGCAAGA
16	33630007	33630126	IGHV3/OR16-13*01	AGCTACGCAGACTCCATGAAGGGCCAATTCACCATCTCCAGAGACAATGCTAAGAACACGCTGTATCTGCAAATGAACAGTCTGAGAGCTGAGGACATGGCTGTGTATTACTGTACTAGA
16	33630007	33630126	IGHV3/OR16-14*01	AGCTACGCAGACTCCTTGAAGGGCCAATTCACCATCTCCAGAGACAATGCTAAGAACACGCTGTATCTGCAAATGAACAGTCTGAGAGCTGAGGACATGGCTGTGTATTACTGTACTAGA
16	32915098	32915217	IGHV3/OR16-15*01	CTATGTGGACTCCGTGAAGGGCCAATTTTCCATCTCCAGAGACAATTCCAGCAAGTCCCTGTATCTGCAAAAGAACAGACAGAGAGCCAAGGACATGGCCGTGTATTACTGTGTGAGAAA
16	31973583	31973702	IGHV3/OR16-15*02	CACTATGTGGACTCCGTGAAGGGCCAATTTACCATCTCCAGAGACAATTCCAGCAAGTCCCTGTATCTGCAAAAGAACAGACAGAGAGCCAAAGACATGGCCGTGTATTACTGTGTGAGA
16	31973583	31973702	IGHV3/OR16-16*01	CACTATGTGGACTCCGTGAAGGGCCAATTTACCATCTCCAGAGACAATTCCAGCAAGTCCCTGTATCTGCAAAAGAACAGACAGAGAGCCAAGGACATGGCCGTGTATTACTGTGTGAGA
16	33740923	33740804	IGHV3/OR16-7*01	CTACGCTGCACCTGTGAAAGGCAGATTCACCATCTCAAGAGTTGATTCAAAAAACACGCTGTATCTGCAAATGAACAGCCTGAAAACCGAGGACACGGCCGTGTATTACTGTACCACAGA
16	33740925	33740806	IGHV3/OR16-7*02	GACTACGCTGCACCTGTGAAAGGCAGATTCACCATCTCAAGAGTTGATTCAAAAAACACGCTGTATCTGCAAATGAACAGCCTGAAAACCGAGGACACGGCCGTGTATTACTGTACCACA
16	33020824	33020943	IGHV3/OR16-8*01	AACTACGCAGACTCTGTGAAGGGCCGATTCACCATCTCCAGGGACAACGCCAATAACTCACCGTATCTGCAAATGAACAGCCTGAGAGCTGAGGACACGGCTGTGTATTACTGTGTGAAA
16	33647366	33647247	IGHV3/OR16-8*02	CTACGCAGACTCTGTGAAGGGCCGATTCACCATCTCCAGGGACAACGCCAATAACTCACCGTATCTGCAAATGAACAGCTTGAGAGCTGAGGACACGGCTGTGTATTACTGTGTGAAACA
21	10862936	10863055	IGHV1/OR15-5*02	AGCTATGCACAAAAGTTCCAGGCCAGAGTCACCATAACCAGGGACACATCCATGAGCACAGCCTACATGGAGCTAAGCAGTCTGAGATCTGAGGACACGGCCATGTATTACTGTGTGAGA
21	10862938	10863057	IGHV1/OR21-1*01	CTATGCACAGAAGTTCCAGGCCAGAGTCACCATAACCAGGGACACATCCATGAGCACAGCCTACATGGAGCTAAGCAGTCTGAGATCTGAGGACACGGCCATGTATTACTGTGTGAGAGA
22	22712489	22712608	IGHV1-12*01	GTCCCTGACCGATTCTCTGGCTCCAAGTCTGGCACCTCAACCTCCCTGGCCATCAGTGGGCTCCGGTCCGAGGTAGAGGCTGATTATTACTGTGCAGCATGGGATGACAGCCTGAGTGGT
22	22764496	22764612	IGHV1-2*01	CCTGACCGATTCTCTGGCTCCAAGTCTGGCACCTCAGCCTCCCTGGCCATCACTGGGCTCCAGGCTGACGATGAGGCAGATTATTACTGCCAGTCCTATGACAGGGGTCTGAGTGGTCTC
22	23029624	23029740	IGHV1-2*05	ATCCCTGAGCGATTCTCTGGCTCCAGCTCAGGGACAACAGTCACGTTGACCATCAGTGGAGTCCAGGCAGAAGACGAGGTTGACTATTACTGTCAATCAGCAGACAGCAGTGGTACTCCG
22	23154657	23154762	IGHV1-46*02	ATCCCTGAGAGATTCTCTGGCTCCAGCTCAGGGACAATGGCCACCTTGACCATTAGTGGGGCCCAGGTGGAGGATGAAGCTGACTACTACTGTTACTCAACAGACACTAATGATAATCGG
22	23101593	23101685	IGHV1/OR15-4*01	CGTTTCTCTGGCTCCAGGTCTGGCAACACGGCCTCCCTGACAATCTCTGGGCTCCAGGCTGAGGACGAGGGAGATTATTACTGCAGTTCATATACAGCCACTCCTCATATTCCTGTGATT
22	22385752	22385870	IGHV3-11*02	GGGATCCCTGATCGCTTCTCAGGCTCCAGCTCTGGGGCTGAGCTCTACCTCACCATCTCGAGCCTCCAGTCTGAGGATGAGGCTGACTATTACTGTCAGACCTGGGGCACTGACATTCAG
22	22735598	22735716	IGHV3-11*04	CCTGACCGATTCTCTGGCTCCAAGTCTGGCACCTCAGCCTCCCTGGCCATCAGTGGCCTCCAGTCTGAGGATGAGGCTGATTATTACTGTGCACCATGGGATGACAGCCTGAATGGTCCG
22	23223459	23223571	IGHV3-30*08	CCTGAGCGATTCTCTGGCTCCAACTCTGGCAACACAGCCACTCTGACCATCAGCGGGACCCAGGCTATGGATGAGGCTGACTATTACTGTCAGGCGTGGGACAGCAGCACTGCCGATGTG
22	23101581	23101686	IGHV3-53*04	GTTTCTCATCGCTTCTCTGGCTCCAAGTCTGGCAACACGGCCTCCCTGACCATCTCTGGGCTCCGGGCTGAGGACGAGGGTGATTATTACTGCACCTCATATACAATCAATAGCGATTTT
22	23101582	23101686	IGHV3-65*01	CTTTCTAATCGCTTCTCTGGCTCCAAGTCTGGCAACACGGCCTCCCTGACCATCTCTGGGCTCCAGGCTGAGGACGGGGCTGATTATTTCTGCAGCTCATATACAACCAACAACAAGGGG
22	23040784	23040898	IGHV3-69-1*01	GGGGTTTCTAATCGCTTCTCTGGCTCCAAGTCTGCCAACACGGCCTCCCTGACAATCTCTGGACTCCAGGCTGAGGACGAGGCTGATTATTACTGCTGCTCATATGCAGGAAGTAAGACT
22	22516957	22517074	IGHV4-34*04	GAGTTCCTGATCGCTTCTCAGGCTCCAGCTCTGGGGCTGACCGCTACCTCACCATCTCCAACCTCCAGTCTGAGGATGAGGCTGATTATTACTGTGAGACCTGCGACAGTAACACTCATG
22	23165661	23165778	IGKV1-32*01	GGGGTCCCTGATCGCTTCTCTGGCTCCAAGTCTGGCAACACGGCCTCCCTGACCGTCTCTGGGCTCCAGGCTGAGGATGAGGCTGATTACTACTGCAGTTCATATGCTGGCGACAACATT
22	22453504	22453611	IGKV1-5*03	GTCCCTGATCGCTTCTCTGGCTCCATCCTTGGGAACAAAGCTGCCCTCACCATCACGGGGGCCCAGGCAGATGATGATTCTGACTATTACTGTGTACTATATATGGGTGATGCCTGGGCG
22	17414530	17414411	IGKV1/OR22-1*01	CCATCCTGGTTCAGTAGCAGTCAATCTGGGACAGATTTCACTCTCACCATCAGCAGCCTGCAGCCTGCAGCGTGATGATTTGGCCACTTATTACTATCAACAGCATTACAGTTACCCTCC
22	17385228	17385109	IGKV1/OR22-5*01	TGGGATTCCCTCTCAGTTCAGTGACAGTGGATCTGGGACAGATTAGACTCTCACCATCAGCAGCCTGCAGCCTGAAGATTTTGCAACTTATTACTGTCAACAGAGTTACAGTACCCCTCC
22	17385228	17385109	IGKV1/OR22-5*02	TGGGATTCCCTCTCAGTTCAGTGACAGTGGATCTGGGACAGATTAGACTCTCACCATCAGCAGCCTGCAGCCTGAAGATTTTACAACTTATTACTGTCAACAGAGTTACAGTACCCCTCC
22	23101587	23101699	IGKV2-18*01	AATCCCTTCTCTGGCTCCAAGTCTGGCAACACGGCCTCCCTGACCATCTCTGGGCTCCAGGCTGAGGACGAGGCTGATTATTACTGCGCCTCATATACAAGCAGCAGCACTCTTTATATC
22	23135376	23135489	IGKV2-40*01	CCTGATCGCTTCTCTGGCTCCAAGTCTGGCAACACGGCCTCCCTGACCATCTCTGGGCTCCTGGCTGAAGATGAGGCTGATTATCACTGCTGCTCATATGCGGGCAGCTTCACTGTGATC
22	17402452	17402333	IGKV2/OR22-3*01	TGCAGTCCCAGACAGGCTCAGTGGCAGTGGGTCAGGCACTGATTTCACACTGAAAATCAGCCGGGTGGAGGCTGAAGATGTTGGGGTTTATCACTGCATGCAAGCTCTACAAACTCCTCC
22	17395244	17395125	IGKV2/OR22-4*01	TGGAGTTCCAGACAGGTTCAGTGGCAGTGGGTCAGGCACTGATTTCACTCTGAAAATCAGTAGGGTGGAGGCTTAGGATGTTGGGGTTTATTACTGCATGCAAGCTCTACAAACTCCGCC
22	23040784	23040891	IGKV2D-19*01	GGGGTTTCTAATCGCTTCTCTGGCTCCAAGTCTGGCAACACGGCCTCCCTGACCATCTCTGGCCTCCAGGCTGAGGACGAGGCTGATTATTACTGCTGCTCATATGCAAACAGCGACTCC
22	17406969	17406850	IGKV3/OR22-2*01	CCTGGAAAAGCTCCCTGGTTCCTCATCTAAGGCACATCCAACAGGGCCACTAGCATCCTGGGGTTTAGTGGTCATGGATTGGAGACAGACTTTACTATCACCATCAGCTGCCTGAAGCCT
22	23057809	23057928	IGLV(I)-20*01	GTCCCTGATGGCTTCTCTGGCTCCAAGTCTGGAAACACAGCCTCCATGACCATCTCTGGGTTCCAGGCTGAGGATGAGGCTGATTATTACTGCAACTCACATAGGAGAGGTGGCACTTTC
22	22780496	22780615	IGLV(I)-38*01	TCCAGAACTGATTCTTGAGTGATCAGTCTGGCAAGGAGGCCTTCCTGAGCATATCTGGGCTCCAGGCTGAGGACAAGGCTGATCACTAACGTTGGATTTGGACAGTTCTCTGGAGGCCCC
22	22751708	22751827	IGLV(I)-42*01	TTCAGGACAGACGCTCAGGCTACCAGTCTTGCATGAAGCCCTTCCTAAGCATCTCTGGGCTTTAGGCTGAGGACAAGGCTGATCACTCCTGTTGGCTTCAGACAGCCCCCTGGAGGTCCA
22	22553300	22553419	IGLV(I)-56*01	CCTCAGGGAATTTCCCAGCCCCATGTTAGGCAGTTTGGCCTCCCTGGCCATCTCTGGGCTCCAGGCTGGCGACGGTGCTGATTTTCACTATTTAGCACAGAATGGCAGCCTCGCTGATTA
22	22434524	22434643	IGLV(I)-63*01	TCCCTGACAATTCTCTGGCTTCAAGTCTGGCAACTCCATTTTCGTGACCATCACTGTGCTACAGCCTGAAGATGAGGCTGATTATCACTGCCAATTCTACAAAAACAGCCTGAGTGCTTT
22	22387484	22387603	IGLV(I)-68*01	CATAGGCCCAATGCTGAGGCTCCAGGTTGGAGAACATGGCCTCTCTGAGCATCTCTGGACTCCAGGCAGAGGAAAAGGCTGATTTTTATTCTCAGCTTGGGACACAAGCACCAAGGCTCA
22	22380832	22380951	IGLV(I)-70*01	CCCTGACCGCTTCTCTGGCTCAAAGTCTGGGACCACAGCCTCCCTGACTATCTCGGGCCTCTAGCCTGAGGACGAGGCTGATTATTACTGTTCAACATGGGACTACAGCCTCAGTGCTCA
22	22574406	22574525	IGLV(IV)-53*01	CAGACAATTCTCTGGGTTGAGAGGCTCCTCCAGAGTCTCAAGTTATTTGGTCGTCTCTGGCCTTCACCTTGAGGATGGAGCAGATCATCTCTCTCAGATGGGCTGACAGGGCATGGCTTA
22	22533759	22533878	IGLV(IV)-59*01	CTAAATCCAAAGATGCCTTGGCCAGTGCAGGCAATTTGCTCATCTCTGGGGTCCAGCCAGAGGACAAGACTATCTGTTCTATCTATTACTGTCAGACCTGGGATATTGATACTTCAGTTA
22	22429974	22430093	IGLV(IV)-64*01	TCTGGATTAATGGAAGGCCGGTCCAATAAAGGGCTCTTGCTCATATCTGATCTCCAGTCTGAGGATGAGGCTTACTATTACTGTATGATCGAGCACAGCAGAGCTTCTCATGCTGACACA
22	22425003	22425122	IGLV(IV)-65*01	GTTCCCATCCACTTCTCTGGATCCAATGATACATTAGCCAATGCAGGGATTCTGTACATTCCTGGGCTGAAGCCTGAGGGTGAGGCTATTACTGTTGTACGTGTCACAGCAGCTCCAAGT
22	22413098	22413217	IGLV(IV)-66-1*01	GTCACTTCTGTGAATCCAAAGATCCCTCGGGCAATGTGCAGGGATTCTGCACATTTCTGAGCAGCCTGAGATCAAGTCCGACTATTACTATTTTACATATCACAGCAACAGTGGCACTTT
22	22537161	22537280	IGLV(V)-58*01	TACAGTTCTCAGGATCCAGCTATGGGGCTGATCGGTAGGTCACCATCTCCAACATCCAGTTTGAGGATGAAGCTGATTGTATCTGTGGTGCAGATCATAGCATTGGTGTGACATATGGGT
22	22415850	22415969	IGLV(V)-66*01	ATTCCCAGTCACTAGTTCTCAGTCTCCAGGACTGGAGCTGACCACTATAGTGTCATTTCTACAATCCCGTCTGAGGATGGAGCTGACTATATCTGTGGTACAGATTGTAGCATTGGTGTG
22	23043407	23043526	IGLV(VI)-22-1*01	AGAGACATAAGACTCATTCTCAGGCTCCAAGTCTGGCCAGTGAGCTTCTTTGAGACTCCCTGGGATCCCAGCAGTGACACTGATCACTATTGCTGTCCCACACATCCCAAGTGATGAGGA
22	23021751	23021870	IGLV(VI)-25-1*01	AGAGACATAAGATTGATTCTCAGGCTCCAAGTCTGACAAGTGAGCTTCTTTGAGACTCCCTGGGATCCCAGCAGTGACACTGATCACTGTTGCTGTTCCACACATCCCAAGTGATGAGGA
22	22786684	22786803	IGLV1-36*01	CTCTGACCGATTCTCTGGCTCCAAGTCTGGCACCTCAGCCTCCCTGGCCATCAGTGGGCTCCAGTCTGAGGATGAGGCTGATTATTACTGTGCAGCATGGGATGACAGCCTGAATGGTCC
22	22764495	22764614	IGLV1-40*01	CCCTGACCGATTCTCTGGCTCCAAGTCTGGCACCTCAGCCTCCCTGGCCATCACTGGACTCCAGGCTGAGGATGAGGCTGATTATTACTGCCAGTCCTATGACAGCAGCCTGAGTGGTTC
22	22764493	22764612	IGLV1-40*02	GTCCCTGACCGATTCTCTGGCTCCAAGTCTGGCACCTCAGCCTCCCTGGCCATCACTGGGCTCCAGGCTGAGGATGAGGCTGATTATTACTGCCAGTCCTATGACAGCAGCCTGAGTGGT
22	22764493	22764612	IGLV1-40*03	GTCCCTGACCGATTCTCTGGCTCCAAGTCTGGCGCCTCAGCCTCCCTGGCCATCACTGGGCTCCAGGCTGAGGATGAGGCTGATTATTACTGCCAGTCCTATGACAGCAGCCTGAGTGGT
22	22758932	22759051	IGLV1-41*01	ATTCCTGACCGATTCTCTGGCTCCAAGTCTGGCACCTCAGCCACCCTGGGCATCACTGGCCTCTGGCCTGAGGACGAGGCCGATTATTACTGCTTAGCATGGGATACCAGCCCGAGAGCT
22	22758934	22759053	IGLV1-41*02	TCCTGACCGATTCTCTGGCTCCAAGTCTGGCACCTCAGCCACCCTGGGCATCACTGGCCTCTGGCCTGAGGACTAGGCCGATTATTACTGCTTAGCATGGGATACCAGCCTGAGAGCTTG
22	22735595	22735711	IGLV1-44-01	GTCCCTGCCCGATTCTCTGGCTCCAGGTCTGGCACCTCAGCCTCCCTGGCCATCCGTGGGCTCCAGTCTGACGATGAGGGTGATTATTTCTGTTCGGCATGGGATGACAGCCTGAATCAT
22	22735597	22735716	IGLV1-44*01	CCCTGACCGATTCTCTGGCTCCAAGTCTGGCACCTCAGCCTCCCTGGCCATCAGTGGGCTCCAGTCTGAGGATGAGGCTGATTATTACTGTGCAGCATGGGATGACAGCCTGAATGGTCC
22	22712487	22712606	IGLV1-47*01	GGGTCCCTGACCGATTCTCTGGCTCCAAGTCTGGCACCTCAGCCTCCCTGGCCATCAGTGGGCTCCGGTCCGAAGATGAGGCTGTTTATTACTGTGGAGCGTGGGATGGCGGCCTGAGTG
22	22712491	22712610	IGLV1-47*02	CCCTGACCGATTCTCTGGCTCCAAGTCTGGCACCTCAGCCTCCCTGGCCATCAGTGGGCTCCGGTCCGAGGATGAGGCTGATTATTACTGTGCAGCATGGGATGACAGCCTGAGTGGTCC
22	22682055	22682174	IGLV1-50*01	CCCTGACCAATTCTCTGGCTCCAAGTCTGGCACCTCAGCCTCCCTGGCCATCACTGGACTCCAGTCTGAGGATGAGGCTGATTATTACTGCAAAGCATGGGATAACAGCCTGAATGCTCA
22	22677204	22677323	IGLV1-51*01	ATTCCTGACCGATTCTCTGGCTCCAAGTCTGGCACGTCAGCCACCCTGGGCATCACCGGACTCCAGACTGGGGACGAGGCCGATTATTACTGCGGAACATGGGATAGCAGCCTGAGTGCT
22	22677206	22677322	IGLV1-51*02	TCCTGACCGATTCTCTGGCTCCAAGTCTGGCACGTCTGCCACCCTGGGCATCACCGGACTCCAGACTGGGGACGAGGCCGATTATTATTGCGGAACATGGGATAACAATCTGCGTGCGGG
22	22441316	22441435	IGLV1-62*01	TATCTGACCAATTCTCTGGTTCCAAGTCTGGCAGCTTGGCCTCCCTGGGCACCACTGGGCTCTGGGCTGAGGACAAGACTGATTATCACTGCCAGTCCCGTGACATCTGCTGAGTGCTTG
22	22569542	22569661	IGLV10-54*01	CTCAGAGAGATTATCTGCATCCATATCAGGAAACACAGCCTCCCTGACCATTACTGGACTCCAGCCTGAGGACGAGGCTGACTATTACTGCTCAGCATGGGACAGCAGCCTCAGTGCTCA
22	22569540	22569659	IGLV10-54*02	ATCTCAGAGAGAATCTCTGCATCCAGGTCAGGAAACACAGCCTCCCTGACCATTACTGGACTCCAGCCTGAGGACGAGGCTGACTATTACTGCTCAGCATGGGACAGCAGCCTCAGTGCT
22	23101583	23101700	IGLV10-67*01	GCTTCTAATCGCTTCTCTGGCTCCAAGTCTGGCAACACGGCCTCCCTGACCATCTCTGGGCTTCAGGCTGAGAACGAGGCTGATTATTACTGCAGTTCATATACAAGCACCACCACTCTC
22	22398193	22398312	IGLV10-67*02	TCTCAGAGAGATTCCCTGGCTCCCGGTTAGGAACATGGCATCTCTGACCATCTCTGGCCTCCAGACCAAGGACAAGCCTGCCTATTACTGCTCAGCCTGGGACAGCAGCCTCAGTGCTCA
22	22556436	22556555	IGLV11-55*01_IGLV11-55*02	CCCAGTCGAGTCTCTGGCTCCAAGGAGACCTCAAGTAACACAGCGTTTTTGCTCATCTCTGGGCTCCAGCCTGAGGACGAGGCCGATTATTACTGCCAGGTGTACGAAAGTAGTGCTAAT
22	23135371	23135490	IGLV2-11*01	GGGTCCCTGATCGCTTCTCTGGCTCCAAGTCTGGCAACACGGCCTCCCTGACCATCTCTGGGCTCCAGGCTGAGGATGAGGCTGATTATTACTGCTGCTCATATGCAGGCAGCTACACTT
22	23135373	23135492	IGLV2-11*02	GTCCCTGATCGCTTCTCTGGCTCCAAGTCTGGCAACACGGCCTCCCTGACCATCTCTGGGCTCCAGGCTGAGGATGAGGCTGATTATTACTGCTGCTCATATGCAGGCAGCTACACTTTC
22	23101584	23101700	IGLV2-14*01	GTCTCTAATCGCTTCTCTGGTTCCAAGTCTGGCAACACGGCCTCCCTGACCATCTCTGGGCTCCAGGCTGAGGACGAGGCTGATTATTACTGCAACTCATATACAACCAGCGACACTCTC
22	23101581	23101700	IGLV2-14*02	GTTTCTAATCGCTTCTCTGGCTCCAAGTCTGCCAACACGGCCTCCCTGACAATCTCTGGGCTCCAGGCTGAGGACGAGGCTGATTATTACTGCAGCTCATATACAAGCAGCAGCACTCTC
22	22749708	22749821	IGLV2-18*02	TCTTGGACCCCTGCCCGGTTCTCAGGCTCCCTCCTCGGGGGCAAAGCTGTCCTGACACTGTCAGGTGTGCAGCCTGAGGACGAGGCTGAGTATTACTGCATGCTCTACTCTAGTGGTCCT
22	23077458	23077577	IGLV2-18*03	GTCCCTGATCGCTTCTCTGGGTCCAAGTCTGGCAACACGGCCTCCCTGACCACCTCTGGGCTCCAGGCTGAGGACGAGGCTGATTATTACTGCAGCTCATATACAAGCAGCAGCACTTTC
22	23077458	23077577	IGLV2-18*04	GTCCCTGATCGCTCCTCTGGGTCCAAGTCCGGCAACACGGCCTCCCTGACCATCTCTGGGCTCCAGGCTGAGGACGAGGCTGATTATTACTGCAGCTCATATACAAGCAGCAGCACTTTC
22	23040788	23040905	IGLV2-23*01	TTTCTAATCGCTTCTCTGGCTCCAAGTCTGGCAACACGGCCTCCCTGACAATCTCTGGGCTCCAGGCTGAGGACGAGGCTGATTATTACTGCTGCTCATATGCAGGTAGTAGCACTTTAC
22	23040787	23040906	IGLV2-23*02	GTTTCTAATCGCTTCTCTGGCTCCAAGTCTGGCAACACGGCCTCCCTGACAATCTCTGGGCTCCAGGCTGAGGACGAGGCTGATTATTACTGCTGCTCATATGCAGGTAGTAGCACTTTC
22	23040785	23040889	IGLV2-23*03	GGGTTTCTGATCGCTTCTCTGGCTCCAAGTCTGGCAGCACGGCCTCCCTGACAATTTCTGGGCTCCAGGCTGAGGATGAGGCTGATTATTACTGCTGCTCATATGTTGGCAGTCACACTT
22	23007282	23007401	IGLV2-28*01	TCTCTGATCACTTCTCTGGCTCCCAGCTCTGGCAACATGGCCTCCATGACCATCTCTGGGCTCCAGGCTGAGGACGAGGCTGATTATTACTGCAGTTCATATACAAGCAGCAACATTTTC
22	22931040	22931159	IGLV2-33*01_IGLV2-33*02	ATCTCTGACCTCTTCTCAGGCTCCAAGTCTGGCAACATGGCTTCCCTGACCATCTCTGGGCTCAAGTCCGAGGTTGAGGCTAATTATCACTGCAGCTTATATTCAAGTAGTTACACTTTC
22	22931040	22931159	IGLV2-33*03	ATCTCTGACCTCTTCTCAGGCTCCAAGTCTGGCAACGTGGCTTCCCTGACCATCTCTGGGCTCAAGTCCGAGGTTGAGGCTAATTATCACTGCAGCTTATATTCAAGTAGTTACACTTTC
22	22922657	22922776	IGLV2-34*01_IGLV2-NL1*01	GCCCCTGGTTGCTTCTCTGGCTCCAAGTCTGGCAACACGGCCTCCCTGACCATCTCTGGGCTCCAGGCTGAGGACGAGGCTGATTATTACTGCAGCTCATATGCAGGCAGCTACAATTTC
22	23199115	23199234	IGLV2-5*01	GTCCCTGATCGTTTCTCTGGCTCCAAGTCTGGCAATACGGCCTCCATGACCATCTCTGGACTCCAGGCTGAGGACGAGGCTGATTATTAGTGCTGCTCATATACAAGCAGTGCCACTTAA
22	23199116	23199235	IGLV2-5*02	TCCCTGATCGTTTCTCTGGCTCCAAGTCTGGCAACACGGCCTCCATGACCATCTCTGGACTCCAGGCTGAGGACGAGGCTGATTATTAGTGCTGCTCATATACAAGCAGTGCCACTTAAC
22	23165663	23165782	IGLV2-8*01	GGTCCCTGATCGCTTCTCTGGCTCCAAGTCTGGCAACACGGCCTCCCTGACCGTCTCTGGGCTCCAGGCTGAGGACGAGGCTGATTATTACTGCAGCTCATATGCAGGCAGCAACAATTT
22	23165664	23165783	IGLV2-8*02	GTCCCTGATCGCTTCTCTGGCTCCAAGTCTGGCAACACGGCCTCCCTGACCGTCTCTGGGCTCCAGGCTGAGGATGAGGCTGATTATTACTGCAGCTCATATGCAGGCAGCAACAATTTC
22	23223452	23223565	IGLV3-1*01	AGGGATCCCTGAGCGAATCTCTGGCTCCAAGTCTGGGAACACAGCCACTCTGACCATCAGCGGGACCCAGGCTATGGATGAGGCTGACTATTACTGTCAGGCGTGGGACAGCAGGGCTGC
22	23154659	23154776	IGLV3-10*01	CCCTGAGAGATTCTCTGGCTCCAGCTCAGGGACAATGGCCACCTTGACTATCAGTGGGGCCCAGGTGGAGGATGAAGCTGACTACTACTGTTACTCAACAGACAGCAGTGGTAATCATTG
22	23114956	23115071	IGLV3-12*01	CCCTGAGCGATTCTCTGGCTCCAACCCAGGGAACACCACCACCCTAACCATCAGCAGGATCGAGGCTGGGGATGAGGCTGACTATTACTGTCAGGTGTGGGACAGTAGTAGTGATCCCCC
22	23114956	23115075	IGLV3-12*02	CCCTGAGCGATTCTCTGGCTCCAACCCAGGGAACACCGCCACCCTAACCATCAGCAGGATCGAGGCTGGGGATGAGGCTGACTATTACTGTCAGGTGTGGGACAGTAGTAGTGATCATCC
22	23104948	23105067	IGLV3-13*01	TGGAATCCCTGAGCGATTCTCTGGGTCCACCTCAGGGAACACAACCGCCCTGACCATTAGCAGGGTCCTGACCAAAGGCGGGGCTGACTATTACTGTTTTTCTGGTGATTAGAACAATCT
22	23098207	23098326	IGLV3-15*01	GGATCTCTGAGAGATTCTCTGGCTCCAACTTGGGGAACGTGGCCACCCTGACCATCAACAGGACCCAGGGTGGGGACAAGGCTATTACTGTAAGATGTGGGACATTAGCACTCCTCATCC
22	23090287	23090406	IGLV3-16*01	ATCCCTGAGCGATTCTCTGGCTCCAGCTCAGGGACAATAGTCACATTGACCATCAGTGGAGTCCAGGCAGAAGACGAGGCTGACTATTACTGTCTATCAGCAGACAGCAGTGGTACTTAT
22	23081560	23081679	IGLV3-17*01	TCCCAGACCGATTCTCTGGCTCCAAGTCAGGAACACAGCCACCCTGACCATCACTGGGGCTCAGGTTGAACATGAAGCTGACTATTACCGTCACTCATGGGACAACAGTGGTACTCATCT
22	23215553	23215672	IGLV3-2*01	AGTGATTCCTGAGCAATTTTCTGACTGCATATCAGAGGACATGGCCACCTTGATTATTAATGGGGCACAGGATGGAAACAAGGCTATTACTGTCGCTCGGAACAGCACTGCTTCTCATCT
22	23055561	23055680	IGLV3-21*01	GGATCCCTGACCGATTCTCTGGCTCCAATTCTGGGAACACGGCCACCCCGACCATCAGCAGGGTCGAAGCCGGGGATGAGGCCGACTATTACTGTCAGGTGTGGGATGTGAATAGTGATC
22	23055563	23055682	IGLV3-21*02	ATCCCTGAGCGATTCTCTGGCTCCAACTCTGGGAACACGGCCACCCTGACCATCAGCAGGGTCGAAGCCGGGGATGAGGCCGACTATTACTGTCAGGTGTGGGATAGTAGTAGTGATCAT
22	23055565	23055678	IGLV3-21*03	CCCTGAGCGTTTCTCTGGCTCCAACTCTGGGAACACGGCCACCCTGACCATCAGCAGGGTCGAAGCCGGGGATGAGGCCGACTATTACTGTCAGGTGTGGGAGAGTAGTAGTGAACCACC
22	23047184	23047303	IGLV3-22*01	TGGAATCCCTGAACGATTCTCTGGGTCCACCTCAGGGAACACGACCACCCTGACCATCAGCAGGGTCCTGACCGAAGACGAGGCTGACTATTACTGTTTGTCTGGGGATGAGGACAATCC
22	23047184	23047303	IGLV3-22*02	TGGAATCCCTGAACGATTCTCTGGGTCCACCTCAGGGAACACGACCACCCTGACCATCAGCAGGGTCCTGACCGAAGACGAGGCTGACTATTACTGTTTGTCTGGGAATGAGGATAATCC
22	23037435	23037555	IGLV3-24*01	CAGGGATCTCTGAGATTCTCTGGCTCAAACTCAGGGAACAGGACCACCCTGGCCATCAACAGGGCCCAGGCTGGGACGAGGCTATTACTGTAAGATGTGGGACATTAGGACTCCTCATCC
22	23037436	23037555	IGLV3-24*02	AGGGATCTCTGAGATTCTCTGGCTCAAACTCAGGGAACAGGACCACCCTGGCCATCAACAGGGCCCAGGCTGGGGACCAGGCTATTACTGTAAGATGTGGGACATTAGGACTCCTCATCC
22	23029626	23029745	IGLV3-25*01	CCCTGAGCGATTCTCTGGCTCCAGCTCAGGGACAACAGTCACGTTGACCATCAGTGGAGTCCAGGCAGAAGATGAGGCTGACTATTACTGTCAATCAGCAGACAGCAGTGGTACTTATCC
22	23029617	23029722	IGLV3-25*03	CTCAGGGATCCCTGAGCGATTCTATGGCTCCACCTCAGGGACAACAGTCACGTTGACCATCAGTGGAGTCCAGGCAGAAGACGAGGCTGACTATTACTGTCAATCAATTGACAAAAGTGG
22	23015988	23016107	IGLV3-26*01	TCCCAGACCAATTCTCTGGCTCCAAGTCAGGAACACAGCCACCCTGACCATCACTGGGGCTCAGGTTGAACATGAAGCTGACTATTACCATCACTCATGGGACAGCAGTGCTACTCACCT
22	23011159	23011278	IGLV3-27*01	AGGGATCCCTGAGCGATTCTCCGGCTCCAGCTCAGGGACCACAGTCACCTTGACCATCAGCGGGGCCCAGGTTGAGGATGAGGCTGACTATTACTGTTACTCTGCGGCTGACAACAATCT
22	23003928	23004047	IGLV3-29*01	CTTCAGGGATCTCTAAGTGATTCTCCAGCTCCAACTCGGGGAACATGGTCACCCTGACCATCAGTGGAGCCCAGGCTGGGGACGAGGCTTTCCTCTCAGGTGTGGGGCAGTGGCACTGCA
22	22961562	22961681	IGLV3-30*01	AGTGATTCTCTGGCTCCAACTTGTGGAACACAGCCACTCTGACCATTAGTGGGGCCCAGGCCAGGGACGAGGCTATTACTGTAGCACCTATGATGGCTGAGGGAGCAGCAGCCAGTGGCT
22	22961562	22961681	IGLV3-30*02	AGTGATTCTCTGGCTCCAACTTGTGGAACACAGCCACTCTGACCATTAGTGGGGCCCAGGCCAGGGACGAGGCTATTACTGTAGCACCTATGATGGCTGAGGGAGCAGCAGGCAGTGGCT
22	22947536	22947655	IGLV3-31*01_IGLV3-31*02	TCCTAAGAAATTCTCTGGCTCCAGCTCAGGGAACATGGCCACCCTGACCATCACTGGGATTCAGGTTGAAGACAAGGCTGACTATTACTGTCAGTCATGGGACAGCAGTCGTACTCATTC
22	22937401	22937520	IGLV3-32*01	AAGGATCCCTGAGCGATTCTCTGGCTCCAAATCAGGCAACACAACCACCCTGACCATCACTGGGGCCCAGGCTGAGGATGAGGCTGATTATTACTATCAGTTGATAGACAACCATGCTAC
22	23200358	23200477	IGLV3-4*01	GCTCAGAGATCACTGAGCGATTCTCTGGTTCCTGCTCAGGGGGAACAGCCACACTGACCATTACTGGGGCTCACGTTGAAGACGAGGCTATTTTTGTTTTTCTGGAGATAAAAACACATT
22	23192712	23192831	IGLV3-6*01	GAATTTCTGATTTTCTGAGTCCAGCTCAGGGAACATGGCCACCCTGACCATCAGCAGGGCTCAGACTGAGGACGAGGCTGACTATTACTGTCACAGGTACAATAGAAACAGTGATGAGCC
22	23192712	23192831	IGLV3-6*02	GAATTTCTGATTTTCTGAGTCCAGCTCAGGGAACATGGCCACCCTGACCATCATCAGGGCTCAGACTGAGGACGAGGCTGACTATTACTGTCACAGGTACAACAGAAACAGTGATGAGCC
22	23180946	23181065	IGLV3-7*01	TGATTCCTGAACAACTCTCTGACTCCATATCAGAGAACATGGCCACCCTGATAATCAATGGGCCCCAGGCTGGAAACAAGGCTATTACTGTCAATCATGAGACAGCACTGATACTCATCT
22	23162130	23162249	IGLV3-9*01_IGLV3-9*03	GGGATCCCTGAGCGATTCTCTGGCTCCAACTCGGGGAACACGGCCACCCTGACCATCAGCAGAGCCCAAGCCGGGGATGAGGCTGACTATTACTGTCAGGTGTGGGACAGCAGCACTGCA
22	23162135	23162252	IGLV3-9*02	CCCTGAGCGATTCTCTGGCTCCAACTCGGGGAACACGGCCACCCTGACCATCAGCAGAGCCCAAGCCGGGGATGAGGCTGACTATTACTGTCAGGTGTGGGACAGCAGCACTGCACACCC
22	22516953	22517072	IGLV4-60*01	AGCGGAGTTCCTGATCGCTTCTCAGGCTCCAGCTCTGGGGCTGACCGCTACCTCACCATCTCCAACCTCCAGTTAGAGGATGAGGCTGATTATTACTGTGAGACCTGGGACAGTAACACT
22	22516951	22517070	IGLV4-60*02	GGAGCGGAGTTCCTGATCGCTTCTCAGGCTCCAGCTCTGGGGCTGACCGCTACCTCACCATCTCCAACCTCCAGTTTGAGGATGAGGGTGATTATTACTGTGAGACCTGGGACACTAACA
22	22516954	22517072	IGLV4-60*03	GGCGGAGATCCGAATCGCTTCTCAGGCTCCAGCTCTGGGGCTGACCGCTACCTCACCATCTCCAACCTCCAGTCTGACGATCAGGCTGATTATTACTGTGAGACCTGGGACAGTGACACT
22	22385749	22385866	IGLV4-69*01	GAGACGGGATCCCTGATCGCTTCTCAGGCTCCAGTTCTGGGGCTGAGCGCTACCTCACCATCTCCAGCCTCCAGTCTGAAGATGAGGCTGAGTATTACTGTCAGACCTGGGGCCCTGGCA
22	22782252	22782371	IGLV5-37*01	CCCAGCCGCTTCTCTGGATCCAAAGATGCTTCAGCCAATACAGGGATTTTACTCATCTCCGGGCTCCAGTCTGAGGATGAGGCTGACTATTACTGTATGATTTGGCCAAGCAATGCTTCT
22	22730753	22730872	IGLV5-39*01	TCCCCAGCCGCTTCTCTGGATCCAAAGATGTTTCAACCAATGCAGGCCTGTTACTCATCTCTGGGCTCCAGTCTGAAGATGAGGCTGACTATTACTGTGCCATTTGGTACAGCAGCTCTT
22	22730755	22730874	IGLV5-39*02	CCCAGCCGCTTCTCTGGATCCAAAGATGCTTCAACCAATGCAGGCCTTTTACTCATCTCTGGGCTCCAGTCTGAAGATGAGGCTGACTATTACTGTGCCATTTGGTACAGCAGCACTTCT
22	22730753	22730872	IGLV5-45*02	TCCCCAGCCGCTTCTCTGGATCCAAAGATGCTTCGGCCAATGCAGGGATTTTACTCATCTCTGGGCTCCAGTCTGAGGATGAGGCTGACTATTACTGTATGATTTGGCACAGCAGCGCTT
22	22730755	22730874	IGLV5-45*04	CCCAGCCGCTTCTCTGGATCCAAAGATGCTTCGGCCAATGCAGGGATTTTACTCATCTCTGGGCTCCAGTCTGAGGATGAGGCTGACTATTACTGTATGATTTGGCACAGCAGCGCTTCT
22	22707662	22707781	IGLV5-48*01	CCCAGCCGCTTCTCTGGATCCAAAGATGCTTCGAGCAATGCAGGGATTTTAGTCATCTCTGGGCTCCAGTCTGAGGATGAGGCTGACTATTACTGTATGATTTGGCACAGCAGTGCTTCT
22	22707662	22707781	IGLV5-48*02	CCCAGCCGCTTCTCTGGATCCAAAGATGCTTCGACCAATGCAGGGATTTTATTCATCTCTGGGCTCTAGTCTGAGGATGAGGCTGACTATTACTGTATGATTTGGCACAGCAGTGCTTCT
22	22673463	22673578	IGLV5-52*01	CGCTTCTCTGGATCCAACGATGCATCAGCCAATGCAGGGATTCTGCGTATCTCTGGGCTCCAGCCTGAGGATGAGGCTGACTATTACTGTGGTACATGGCACAGCAACTCTAAGACCCCT
22	22550557	22550676	IGLV6-57*01_IGLV6-57*02	CCCTGATCGGTTCTCTGGCTCCATCGACAGCTCCTCCAACTCTGCCTCCCTCACCATCTCTGGACTGAAGACTGAGGACGAGGCTGACTACTACTGTCAGTCTTATGATAGCAGCAATCA
22	22804871	22804990	IGLV7-35*01	GGACCCCTGCCCAGTTCTCAGGCTCAGTCCTTGGGAGCAAAGCTGCCCAGACACTCTTGGGTGTGCAGCCCGAGAGGTGAAGCTGAGTACTACTGCTTACTGCACCATAGTCGTGCTTGG
22	22749708	22749827	IGLV7-43*01	TGGACCCCTGCCCGGTTCTCAGGCTCCCTCCTTGGGGGCAAAGCTGCCCTGACACTGTCAGGTGTGCAGCCTGAGGACGAGGCTGAGTATTACTGCCTGCTCTACTATGGTGGTGCTCAG
22	22724336	22724455	IGLV7-46*02	TGGACACCTGCCCGGTTCTCAGGCTCCCTCCTTGGGGGCAAAGCTGCCCTGACCCTTTTGGGTGCGCAGCCTGAGGATGAGGCTGAGTATTACTGCTTGCTCTCCTATAGTGGTGCTCGG
22	22724335	22724455	IGLV7-46*03	CTGGACACCTGCCCGGTTCTCAGGCTCCCTCCTTGGGGGCAAAGCTGCCCTGACCTTTCGGGTGCGCAGCCTGAGGATGAGGCTGAGTATTACTGCTTGCTCTCCTATAGTGGTGCTCGG
22	22453496	22453615	IGLV8-61*01	CTTCTGGGGTCCCTGATCGCTTCTCTGGCTCCATCCTTGGGAACAAAGCTGCCCTCACCATCACGGGGGCCCAGGCAGATGATGAATCTGATTATTACTGTGTGCTGTATATGGGTGGTG
22	22453503	22453622	IGLV8-61*02	GGTCCCTGATTGCTTCTCTGGCTCCATCCTTGGGAACAAAGCTGCCCTCACCATCACGGGGGCCCAGGCAGATGATGAATCTGATTATTACTGTGTGCTGTATATGGGTAGTGGCATTTC
22	22697961	22698080	IGLV9-49*01	TGATCGCTTCTCAGTCTTGGGCTCAGGCCTGAATCGGTACCTGACCATCGAGAACATCCAGGAAGAGGATGACAGTGACTTCCACTGTGGGGCAGACCATGGCAGTGGGAGCAACTTCGT
22	22697967	22698086	IGLV9-49*02	CTTCTCAGTCTTGGGCTCAGGCCTGAATCGGTACCTGACCATCAAGAACATCCAGGAAGAAGATGAGAGTGACTACCACTGTGGGGCAGACCATGGCAGTGGGAGCAACTTCGTGTAACC
22	22697967	22698086	IGLV9-49*03	CTTCTCAGTCTTGGGCTCAGGCCTGAATCGGTACCTGACCATCAAGAACATCCAGGAAGAGGATGAGAGTGACTACCACTGTGGGGCAGACCATGGCAGTGGGAGCAACTTCGTGTAACC
22	22599579	22599698	VPREB1*01	TCCAAAGATGTGGCCAGGAACAGGGGGTATTTGAGCATCTCTGAGCTGCAGCCTGAGGACGAGGCTATGTATTACTGTGCTATGGGGGCCCGCAGCTCGGAGAAGGAGGAGAGGGAGAGG
Y	13629557	13629438	IGKV1/ORY-1*01	TGGGATTCCCACTCGGTTCAGTGACAGTGGATCTGGGACAGATTACACTCCCACCATCAGCAGCCTGCAGCCTGAAGATTTTGCAACTTACTACTGTCAACAGAGTGACAGTACCCCTCC
unmapped	unmapped	unmapped	IGHV1-18*01	CACTGCACTGAACCTCCGGGGCAGAGTCTCCATGACCACAGACACATCCACAAACACAGTCTACATGGAGGTGAAGAGCCTAAGATCTGACGACACGGCCATATATTTCTGTGCGCGAGA
unmapped	unmapped	unmapped	IGHV1-69-2*01	TGCTCGCACAGAAATTCCGGGGCAGAATCTCCATAACCGCGGACACGTCCACAGACACAACTTACATGGCGCTGAGCAGCCTGACCTCTGATGACACGGCCGTCTATTACTGTTCAACAG
unmapped	unmapped	unmapped	IGHV1-69*05	AGACTACGCACAGAAATTCCAGGGCAGAGTCACGATTGTCACGGACGAATCGACGAGCACATCCTACATGGAAGTGAAGAGCCTGAGATCTGAAGACACGGCCGTGTATTATTGTGCGAG
unmapped	unmapped	unmapped	IGHV1-69*07	GACTACGCACAGAAGTTTCAGGCCAGAGTCACAATAAGCGCGCACGAATTCACGCCCATAGTTTATATGGAGTTGAGAAGCCTGAGATCCGACCAGCACGCCACATATTACTGTGCGACA
unmapped	unmapped	unmapped	IGHV1-69*08	AGACTACGCACAGAACTTCCAGGATAGAGTCAACATTAATGCGGACCAATCTACGAACACAGTCTACATGGAACTGAGCAGGCTGACATCTGACGACACGGCCGTCTATTACTGTGCGAG
unmapped	unmapped	unmapped	IGHV2-5*07	AGGCGCTACAGACCCTCTCTGAAGACCAGACTCACCATCACCCAGGACATGTCCAGGAACCAGGTGGTCCTTAGACTGACCAACTTGGACCCACTGGACACAGGCACATATTTTTGTGCA
unmapped	unmapped	unmapped	IGHV3-15*07	ACTACGCTGCACCCGTGGAAGGCAGATTCACCATCTCAAGAGATGATTCAAAGAACACGCTGTATTTAACAATGAACAGCCTGAAAACCGAGGACACAGGCGTGTATTATTGTCTTTCAG
unmapped	unmapped	unmapped	IGHV3-30*09	ACACTATGCAGACTCCGTTCAGGGCCGATTCGGCGTCTCCAGAGACAATTCCAACTACACGGCGTACGTGCAACTGAACAGCCTGAGACCAGACGACACGGCTGTTTATTTTTGTGCGAG
unmapped	unmapped	unmapped	IGHV3-30*16	TTTACGCAGACTCCATGAAGGGCCGCTTCACCATCTCCAGAGAGAACTCCAAGAACACGCTGCATCTGCACATGAACAGCCTGAGACCTGAGGACACGGCTGTCTATTACTGTGCGAGAG
unmapped	unmapped	unmapped	IGHV3-30*19	TTTTACTCAGACTCCATGAAGGGGCGGTGCACCATTTCCAGAGACAACTCCAAGCAGACAGTGTATTTGGAAATAGACACCCTGGAAACTGAAGACACGGCGGTATATTCCTGTGTGAAA
unmapped	unmapped	unmapped	IGHV3-43*01	ATTATGCAGCCTCTGTGAAGGGTCGATTCACCATCTCCAGAGACAACTCCAAAAACTCCCTGTTTTTGCAAATGAACAGTCTGAGAGTTGAAGATTCCGCCTTCTATTACTGTGGAAAAG
unmapped	unmapped	unmapped	IGHV3-64*05	ACTACGCAGACTCCGTGAAGGGCAGATTCACCGTCTCCAGAGACGATGCCACGAAGACCCTCTTTCTTCAAGTGAGCGGTCTGCGAGCTGAGGACACGGCTGTCTATTACTGCGTGAAAG
unmapped	unmapped	unmapped	IGHV3-64D*06	AAGTACGCGGACTCCGTGAAGGGCAGATTCATTACCTCCAGAGACAATTCCAAGAACACGTTGTATCTTCAAATGAGCAGTCTGAGACCTGAGGACACGGCTATTTATTATTGTGTGAAA
unmapped	unmapped	unmapped	IGHV3-73*01	ACATCTTACGCTCCGTCGATAAAAGGCAAGTTCATCATTTCCAGAGATGATTCCAGCAATATGTTGTATCTTCAAATGAACAACCTGAAAACCGAGGACACGGCCGTCTATTTTTGTACT
unmapped	unmapped	unmapped	IGHV4-31*04	ACCGACTACAACCCGTCCCTCAGGAGTCGAGTTACCATATCAGTAGACATGTCTAAGAACCAGTTCTCCCTGAAACTGAGGTCTGTGACTGCCGCGGACGCGGCCGTCTATTATTGTGCG
unmapped	unmapped	unmapped	IGHV4-34*08	ACCAACTACAAAGTTTCCCTCGAGAGTCGAGTCACCATATACATTGACACGTCTAAGAACCGATTCTCCCTGAGGGTGAGGGCCGTGACCGCCGCGGACACGGCTAAATACTTCTGTGCG
unmapped	unmapped	unmapped	IGHV4-34*11	ATCCCAGCCAGGCTCAGTGGCAGTGGGTCTGGGACAGACTTCACTCTCACCATCAGCAGCCTGGAGCCTGAAGATTTTGCAGTTTATTACTGTCAGCAGCGTAGCAACTGGCTAATCGCC
unmapped	unmapped	unmapped	IGHV4-34*12	TTACAACCCGTCCCTCGAGAGTCGAGTCACCATATCAATAGACACGTCCAAGCACCAATTCTCCCTGAGGGTGATTTCTTTGACCGCCGCGGACACGGCTAGATATTTCTGTGCGAGAGG
unmapped	unmapped	unmapped	IGHV4-39*02	TACTACAATCCCTCCCTCAAGAGCCGAGTCACCATATCCGTAGACACGTTGAAGAATAACTTCTCCCTGAAGCTGAGTTCTGTGACCGCCGCAGACACGGCTGTTTATTACTGTACGAGA
unmapped	unmapped	unmapped	IGHV4-39*07	ACTATAACCCGTCTCTCATGAGTCGAGTCGCCATATCAGTAGACACGTCCAGGAACCAGTTCTTCCTGAAGCTGAACTCTGTGACCGCCGCGGACACGGCCGTTTATTACTGTGCGAGAG
unmapped	unmapped	unmapped	IGHV4-59*04	AAGTATAACCCGTCCCTCAAGAGTCGACTCACCCTGTCCATTGACACGTCCAAGAGCCAGTTCTCCCTGAAGTTGAGGTCTGTGACCGCCGCCGACACGGCCGTCTATTACTGTGCGCGA
unmapped	unmapped	unmapped	IGHV4-59*10	CAGTTCTCCCTCCCTCAGGAGGCGAGTCACCATGTCAACAGACACGTCCAGAAATCAGTTCTCCCTCAATTTGACTTCTGTGACCGCTGCGGACACGGCCGTCTATTACTGTGCGAGAGA
unmapped	unmapped	unmapped	IGHV5-10-1*01	AACTACAGCCCGTCCTTCCAAGGCCACGTCACCATCTCAACTGACAAGTCCATCAACACTGCCTACCTGCAGTGGAACAGCCTGAAGGCCTCGGACACCGCCATCTATTATTGTGCGAGA
unmapped	unmapped	unmapped	IGHV5-51*02	GATACAGCCCGTCCTTCGAAGGCCAGGTCACCATGTCAGCCGACGAGTCCCTCAGCACCGTCTACCTCCAATGGAGCAGCCTGAAGCCCTCGGACAGCGCCATGTATTTCTGTGCGCGGC
unmapped	unmapped	unmapped	IGHV7-4-1*02	CAACATATGCCCAAGACTTCACAGGGCGATTTGTCTTCTCCCTGGACACCTCTGTCAACACGGCATTTCTGCAGATCAGCAGCCTACAGGCTGAAGACACTGCCGTCTATTACTGTGCGA
unmapped	unmapped	unmapped	IGHV7-40*01	CCTGACCGCTTCTCTGGCTCCAAGTCTGGCACGTCTGCCACCCTGGGCATCACTGGACTCCAGACTGGAGACGAGGCCCATTATTACTGCGCCACATGGGATAGTGGCCTGAGTGCCGGA
unmapped	unmapped	unmapped	IGKV2D-38*01	TCTTACGCTCCGTCGATAAAAGGCAAGTTCATCATTTCCAGAGATGATTCCAGCAATATGTTGTATCTTCAAATGAACAACCTGAAAACCGAGGACACGGCCGTCTATTTTTGTACTCGC
unmapped	unmapped	unmapped	IGLV3-25*02	GCGACAATATATCGTGCGTCGGTGAAAGGCAGATTCACCATCTCCAGAGATGATTCAAAAAACATGGCGTTTCTGCAAATGGACAGCCTGAGACCCGACGACACGGCCCTGTATTACTGT

## Sheet: S2(B)_J_regions
Chromosome	Start	Stop	Reference/Name	Sequence
2	89161040	89161073	IGKJxxx-Z11891	TACACTTTTGGCCAGGGGACCAAGCTGGAAATCAGACGTAAGTACTTTTTTCCACTGATTCTTCACTGTTGCTAATTAGTTTACTTTGTGTTCCTTTGTGTGGATTTTCATTAGTCGG
2	89160080	89160117	IGKJ5*01-X67858	GATCACCTTCGGCCAAGGGACACGACTGGAGATTAAACGTAAGTAATTTTTCACTATTGTCTTCTGAAATTTGGGTCTGATGGCCAGTATTGACTTTTAGAGGCTTAAATAGGAGTTTGG
2	89160398	89160435	IGKJ4*01-X67858	GCTCACTTTCGGCGGAGGGACCAAGGTGGAGATCAAACGTAAGTGCACTTTCCTAATGCTTTTTCTTATAAGGTTTTAAATTTGGAGCGTTTTTGTGTTTGAGATATTAGCTCAGGTCAA
2	89160733	89160770	IGKJ3*01-X67858	ATTCACTTTCGGCCCTGGGACCAAAGTGGATATCAAACGTAAGTACATCTGTCTCAATTATTCGTGAGATTTTAGTGCCATTGTATCATTTGTGCAAGTTTTGTGATATTTTGGTTGAAT
2	89161037	89161075	IGKJ2*01-X67858	TGTACACTTTTGGCCAGGGGACCAAGCTGGAGATCAAACGTAAGTACTTTTTTCCACTGATTCTTCACTGTTGCTAATTAGTTTACTTTGTGTTCCTTTGTGTGGATTTTCATTAGTCGG
2	89161398	89161435	IGKJ1*01-X67858	GTGGACGTTCGGCCAAGGGACCAAGGTGGAAATCAAACGTGAGTAGAATTTAAACTTTGCTTCCTCAGTTGTCTGTGTCTTCTGTTCCCTGTGTCTATGAAGTGATCTATAAGGTGACTC
2	89161398	89161433	IGKJ1*01-X63370	GGACGTTCGGCCAAGGGACCAAGGTGGAAATCAAACGTGAGTAGAATTTAAACTTTGCTTCCTCAGTTGTCTGTGTCTTCTGTTCCCTGTGTCTATGAAGTGATCTATAAGGTGACTCTG
22	23235961	23235998	IGLJ1*01-X51755	GGCTCCTGCTCCAGCCCAGCCCCCAGAGAGCAGACCCCAGGTGCTGGCCCCGGGGGTTTTGGTCTGAGCCTCAGTCACTGTGTTATGTCTTCGGAACTGGGACCAAGGTCACCGTCCTAG
22	23235961	23235998	IGLJ1*01-X51755(2)	TTATGTCTTCGGAACTGGGACCAAGGTCACCGTCCTAGGTAAGTGGCTCTCAACCTTTCCCAGCCTGTCTCACCCTCTGCTGTCCCTGGAAAATCTGTTTTCTCTCTCTGGGGCTTCCTC
22	23241798	23241835	IGLJ2*01-X51755	CAGCTTCCTCCTTCACAGCTGCAGTGGGGGCTGGGGCTGGGGCATCCCAGGGAGGGTTTTTGTATGAGCCTGTGTCACAGTGTGTGGTATTCGGCGGAGGGACCAAGCTGACCGTCCTAG
22	23241798	23241835	IGLJ2*01-X51755(2)	TGTGGTATTCGGCGGAGGGACCAAGCTGACCGTCCTAGGTGAGTCTCTTCTCCCCTCTCCTTCCCCACTCTTGGGACAATTTCTGCTGTTTTTGTTTGTTTCTGTATCTTGTCTCAACTT
22	23241801	23241835	IGLJ3*02-D87023	CAGCTTCCTCCTTCACAGCTGCAGTGGGGGCTGGGGCTGGGGCATCCCAGGGAGGGTTTTTGTATGAGCCTGTGTCACAGTGTTGGGTGTTCGGCGGAGGGACCAAGCTGACCGTCCTAG
22	23241801	23241835	IGLJ3*02-D87023(2)	TTGGGTGTTCGGCGGAGGGACCAAGCTGACCGTCCTAGGTGAGTCTCTTCTCCCCTCTCCTTCCCCGCTCTTGGGACAATTTCTGCTGTTTTTGTTTGTTTCTGTATCTTGTCTCAACTT
22	23247168	23247205	IGLJ3*02-D87023	AGCTTCCTCCTTCACAGCTGCAGTGGGGGCTGGGGCTAGGGGCATCCCAGGGAGGGTTTTTGTATGAGCCTGTGTCACAGTGTTGGGTGTTCGGCGGAGGGACCAAGCTGACCGTCCTAG
22	23247168	23247205	IGLJ3*02-D87023(2)	TTGGGTGTTCGGCGGAGGGACCAAGCTGACCGTCCTAGGTGAGTCTCTTCTCCCCTCTCCTTCCCCGCTCTTGGGACAATTTCTGCTGTTTTTGTTTGTTTCTGTATCTTGTCTCAACTT
22	23247171	23247205	IGLJ3*01-X51755	AGCTTCCTCCTTCACAGCTGCAGTGGGGGCTGGGGCTAGGGGCATCCCAGGGAGGGTTTTTGTATGAGCCTGTGTCACAGTGTGTGGTATTCGGCGGAGGGACCAAGCTGACCGTCCTAG
22	23247171	23247205	IGLJ3*01-X51755(2)	TGTGGTATTCGGCGGAGGGACCAAGCTGACCGTCCTAGGTGAGTCTCTTCTCCCCTCTCCTTCCCCGCTCTTGGGACAATTTCTGCTGTTTTTGTTTGTTTCTGTATCTTGTCTCAACTT
22	23252740	23252777	IGLJ4*01-X51755	GTATTTGGTGGAGGAACCCAGCTGATCATTTTAGATGAGTCTCTTCTTCCCTTTCTTTCCCTGCCAAGTTGGTGACAATTTTATTCTGATTTCGATCTTTGTCTGTGACTTGCCACAGCC
22	23252740	23252777	IGLJ4*01-X51755(2)	TTTTGTATTTGGTGGAGGAACCCAGCTGATCATTTTAGATGAGTCTCTTCTTCCCTTTCTTTCCCTGCCAAGTTGGTGACAATTTTATTCTGATTTCGATCTTTGTCTGTGACTTGCCAC
22	23256443	23256480	IGLJ5*02-D87017	CAGAGAGGGTTTTTGTATGAGCCTGTGTCACAGCACTGGGTGTTTGGTGAGGGGACGGAGCTGACCGTCCTAGATGAGTCTTTTCCCCCTCCTTCCCTGGTCTCCCCAAGGTACTGGGAA
22	23256443	23256480	IGLJ5*02-D87017(2)	CTGGGTGTTTGGTGAGGGGACGGAGCTGACCGTCCTAGGATGAGTCTTTTCCCCCTCCTTCCCTGGTCTCCCCAAGGTACTGGGAAATTTTCTGCTGCTTTTGTTCTTTTCTGTATCTTG
22	23260336	23260373	IGLJ6*01-X58181	GGAGGGTTTGTGTGCAGGGTTATATCACAGTGTAATGTGTTCGGCAGTGGCACCAAGGTGACCGTCCTCGGTGAGTCCCCTTTTCTATTCTTTTGGGTCTAGGGTGAGATCTGGGGAGAC
22	23260336	23260373	IGLJ6*01-X58181(2)	TAATGTGTTCGGCAGTGGCACCAAGGTGACCGTCCTCGGTGAGTCCCCTTTTCTATTCTTTTGGGTCTAGGGTGAGATCTGGGGAGACTTTTCTGTCCTTTCTGTTCTCTCTAGGGTAGA
22	23263570	23263607	IGLJ7*01-X57808	TCACTGTGTGCTGTGTTCGGAGGAGGCACCCAGCTGACCGTCCTCGGTAAGTCTCCCCGCTTCTCTCCTCTTTGAGATCCCAAGTTAAACACGGGGAGTTTTTCCCTTTCCTGTCTGTCG
22	23263570	23263607	IGLJ7*01-X57808(2)	TGCTGTGTTCGGAGGAGGCACCCAGCTGACCGTCCTCGGTAAGTCTCCCCGCTTCTCTCCTCTTTGAGATCCCAAGTTAAACACGGGGAGTTTTTCCCTTTCCTGTCTGTCGAAGGCTAA
22	23263570	23263607	IGLJ7*02-D87017	TCACTGTGTGCTGTGTTCGGAGGAGGCACCCAGCTGACCGCCCTCGGTAAGTCTCCCCGCTTCTCTCCTCTTTGAGATCCCAAGTTAAACACGGGGAGTTTTTCCCTTTCCTGTCTGTCG
22	23263570	23263607	IGLJ7*02-D87017(2)	TGCTGTGTTCGGAGGAGGCACCCAGCTGACCGCCCTCGGTAAGTCTCCCCGCTTCTCTCCTCTTTGAGATCCCAAGTTAAACACGGGGAGTTTTTCCCTTTCCTGTCTGTCGAAGGCTAA
14	106329408	106329470	IGHJ6*03-M63030	TACTACTACTACTACTACATGGACGTCTGGGGCAAAGGGACCACGGTCACCGTCTCCTCAGGTAAGAATGGCCACTCTAGGGCCTTTGTTTTCTGCTACTGCCTGTGGGGTTTCCTGAGC
14	106329408	106329470	IGHJ6*03-M63030(2)	ATTACTACTACTACTACTACATGGACGTCTGGGGCAAAGGGACCACGGTCACCGTCTCCTCAGGTAAGAATGGCCACTCTAGGGCCTTTGTTTTCTGCTACTGCCTGTGGGGAATTC
14	106329408	106329470	IGHJ6*04-AJ879487	ATTACTACTACTACTACGGTATGGACGTCTGGGGCAAAGGGACCACGGTCACCGTCTCCTCAGGTAAGAATGGCCACTCTAGGGCCTTTGTTTTCTGCTACTGCCTGTGGGGTTTCCTGA
14	106329409	106329470	IGHJ6*03-X86359	TGATGCTTTTGATATCTGGGGCCAAGGGACAATGGTCACCGTCTCTTCAGGTAAGATGGCTTTCCTTCTGCCTCCTTTCTCTGGGCCCAGCGTCCTCTGTCCTGGAGCTGGGAGATAATG
14	106329626	106329675	IGHJ3P*02-X97051	CTTGCAGTTGGACTTCCCAGGCCGACAGTGGTCTGGCTTCTGAGGGGTCAGGCCAGAATGTGGGGTACGTGGGAGGCCAGCAGAGGGTTCCATGAGAAGGGCAGGACAGGGCCACGGACA
14	106330024	106330057	IGHJ4-U42590	GACTATTGGGGCCAGGGAACCCTGGTCACCGTCTCCTCAGGTGAGTCCTCACAAGCTCTCTCCTACTTTAACTCAGAAGACTCTCACTGCATTTTTGGGGGGAGATAAGGGTGCTGGGTC
14	106330024	106330058	IGHJ4*02-X97051	ACTACTTTGACTACTGGGGCCAGGGAACCCTGGTCACCGTCTCCTCAGGTGAGTCCTCACAACCTCTCTCCTGCTTTAACTCTGAAGGGTTTTGCTGCATTTTTGGGGGGAAATAAGGGT
14	106330024	106330058	IGHJ4-U42588	AACTGGTTCGACCCCTGGGGCCAGGGAACCCTGGTCACCGTCTCCTCAGGTGAGTCCTCACCACCCCCTCTCTGAGTCCACTTAGGGAGACTCAGCTTGCCAGGGTCTCAGGGTCAGAGT
14	106330024	106330066	IGHJ5-M18810	CAGTGCTTCGACCCCTGGGGCCAGGGAACCCTGGTCACCGTCTCCTCAGGAGATTCCTCACCACCCCCTCTCTGAGTCCTCTTAGTGAGACTCAGTTTGCCGGACTCTCAGGGTCAGAGT
14	106330024	106330074	IGHJ5*02-X97051	ACAACTGGTTCGACCCCTGGGGCCAGGGAACCCTGGTCACCGTCTCCTCAGGTGAGTCCTCACCACCCCCTCTCTGAGTCCACTTAGGGAGACTCAGCTTGCCAGGGTCTCAGGGTCAGA
14	106330425	106330459	IGHJ5*02-X97051	TACTTTGACTACTGGGGCCAGGGAACCCTGGTCACCGTCTCCTCAGGTGAGTCCTCACAACCTCTCTCCTGCTTTAACTCTGAAGGGTTTTGCTGCATTTCTGGGGGGAAATAAGGGTGC
14	106330425	106330467	IGHJ4-U42588	TTTGACTGCTGGGGCCAGGGAACCCTGGTCACCGTCTCCTCAGGTGAGCCCTCACAACCTCTCTCCTGGGTTAACTCTGAAGGGTTTTGCTGCATTTTTGGGGGGAAATAAGGGTGCTGG
14	106330797	106330846	IGHJ3*01-M25625	TGATGCTTTTGATGTCTGGGGCCAAGGGACAATGGTCACCGTCTCTTCAGGTAAGATGGGCTTTCCTTCTGCCTCCTTTCTCTGGCCCCAGCGTCCTCTGTCCTGGAGCTGGGAGATAAT
14	106330797	106330846	IGHJ3*02-X97051	TGATGCTTTTGATATCTGGGGCCAAGGGACAATGGTCACCGTCTCTTCAGGTAAGATGGCTTTCCTTCTGCCTCCTTTCTCTGGGCCCAGCGTCCTCTGTCCTGGAGCTGGGAGATAATG
14	106330797	106330846	IGHJ3*02-X97051(2)	GATGCTTTTGATATCTGGGGCCAAGGGACAATGGTCACCGTCTCTTCAGGTAAGATGGCTTTCCTTCTGCCTCCTTTCTCTGGGCCCAGCGTCCTCTGTCCTGGAGCTGGGAGATAATGT
14	106331001	106331062	IGHJ2P*01-X97051	GCTACAAGTGCTTGGAGCACTGGGGCCAGGGCAGCCCGGCCACCGTCTCCCTGGGAACGTCACCCCTCCCTGCCTGGGTCTCAGCCCGGGGGTCTGTGTGGCTGGGGACAGGGACGCCGG
14	106331409	106331461	IGHJ2*01-X97051	CTACTGGTACTTCGATCTCTGGGGCCGTGGCACCCTGGTCACTGTCTCCTCAGGTGAGTCCCACTGCAGCCCCCTCCCAGTCTTCTCTGTCCAGGCACCAGGCCAGGTATCTGGGGTCTG
14	106331617	106331668	IGHJ1*01-X97051	GCTGAATACTTCCAGCACTGGGGCCAGGGCACCCTGGTCACCGTCTCCTCAGGTGAGTCTGCTGTCTGGGGATAGCGGGGAGCCAGGTGTACTGGGCCAGGCAAGGGCTTTGGCTTCAGA
14	106331834	106331887	IGHJ1P*01-X97051	AAAGGTGCTGGGGGCCCCTGGACCCGACCCGCCCTGGAGACCGCAGCCACATCAAGCCCCCAGCCCCACAGGCCCCCTACCAGCCGCAGGGTTTTGGCTGAGCTGAGAACCACTGTGCTA
unmapped	unmapped	unmapped	IGHJ4*03	GCTACTTTGACTACTGGGGCCAAGGGACCCTGGTCACCGTCTCCTCAGGTGAGTCCTCACAACCTCTCTCCTCCTTTAACTCTGAAGGGTTTTGTTGACTTTTGGGGGAATAAGGGTGCT
unmapped	unmapped	unmapped	IGHJ4	TACTTTGACTACTGGGGCCAAGGAACCCTGGTCACCGTCTCCTCAGGTGAGTCCTCACAACCNNNTCTCCTCCGTTAACTCGAGGTTTGTGACTTTTGGGGAATAAGGGTGCTGGGGGCC
unmapped	unmapped	unmapped	IGHJ4	TTTGACTACTGGGGCCCGGGAACCCGGGTTACCGTCTCCTCAGGTGAGTCCTCACAGACTTGCCCTGCTTTTAGTCTGAAGGGTTTTGGTGCATTTTTGGGGGGACACTGAGTCTCCTGC
unmapped	unmapped	unmapped	IGHJ4	TTTGACTCCAGGGGCCATGGAACCCTGGTCACCGTCTCCTCAGGTGAGCCCTCACAACCTCTCTCCTGCGTTAACTCTGAAGGGTTTTGTTGCCTTTTTGGGGGGAAATAAGGGTGCTGC
unmapped	unmapped	unmapped	IGHJ6*01	ATTACTACTACTACTACGGTATGGACGTCTGGGGGCAAGGGACCACGGTCACCGTCTCCTCAGGTAAGAATGGCCACTCTAGGGCCTTTGTTTTCTGCTACTGCCTGTGGGGTTTCCTGC
unmapped	unmapped	unmapped	IGHJ5*01	ACAACTGGTTCGACTCCTGGGGCCAAGGAACCCTGGTCACCGTCTCCTCAGGTGAGTCCTCACCACCCCCTCTCTGAGTCCACTTAGGGAGACTCAGCTTGCAGGGTCTAGGGTCAGAGT
unmapped	unmapped	unmapped	IGHJ4J5	ACACCTGTTTCGACCCCTGGGGCCGGGGAATCTTGGTCACCGTCTCCTCAGGTGAGTCCTCACCACCCCCTCTCTGAGTCCACCTAGGGAGACTCATCTTGCCAGGGTCTCAGGGTCAGA
unmapped	unmapped	unmapped	IGHJ4	TACTGGGGCCAGGGAACGCTGGTCACCGTCTCCTCAGGTGAGTCCTCACAATTTCTCTCCTGCTTTAACTCTGAAGGGTTTTGTAGCATTTTTGGGGGGAAATAAGGGTGCTGGGTCTCC
unmapped	unmapped	unmapped	IGLJ5*01	CTGGGTGTTTGGTGAGGGGACCGAGCTGACCGTCCTAGATGAGTCTTTTCCCCCTCCTTCCCTGGTCTCCCCAAGGTACTGGGAAATTTTCTGCTGCTTTTGTTCTTTTCTGTATCTTGT
unmapped	unmapped	unmapped	IGLJ6*01	TAATGTGTCGGCATGGACCAAGTGACCGTCCTCGCTGAGTCCCCTTTTCTACTCTCTGGGTCTAGGGTGAGATCTGGGGAGACTTTTCTGTCCTTTCTGTTCTCTCTAGGGTAGAGGTCT
unmapped	unmapped	unmapped	IGLJ3*01	TGTGGTATTCGGCGGAGGGACCAAGCTGACCGTCCTAGGTGAGTCTCTTCTCCCCTCTCCTTCCCCGCTCTTGGGACAATTTCTGCTGTTTTTGTTTGTTTCTGTATCTTGTCTCAACTT

## Sheet: S2(C)_C_regions
Chromosome	Start	Stop	Reference/Name	Sequence
2	89157410	89157532	IGKC	TTCTAAACTCTGAGGGGGTCGGATGACGTGGCCATTCTTTGCCTAAAGCATTGAGTTTACTGCAAGGTCAGAAAAGCATGCAAAGCCCTCAGAATGGCTGCAAAGAGCTCCAACAAAACA
2	89157410	89157532	IGKC	GAATTCTAAACTCTGAGGGGGTCGGATGACGTGGCCATTCTTTGCCTAAAGCATTGAGTTTACTGCAAGGTCAGAAAAGCATGCAAAGCCCTCAGAATGGCTGCAAAGAGCTCCAACAAA
2	89158112	89158231	IGKC	ACCCAGATAGGAGTATCTTCATAGCATGTTTTTCCCTGCTTATTTTCCAGTGATCACATTATTTTGCTACCATGGTTATTTTATACAATTATCTGAAAAAAATTAGTTATGAAGATTAAA
2	89384814	89384933	IGK	GCCATCCTGTCTGTGTCTCCAGGGGAAAGAGCCACCCTCTCCTGCAGGGCCAGTCAGAGTATTAGCAGCAATTTAGCCTGGTACCAGCAGAAACCTGGCCAGGCTCCCAGGCTCCTCATC
9	5113357	5113435	IGK_pseudo	AGGAGATCGTGAACTGCTATCTCAAAGCCAGCAGCAAATTGTGCCTAAGCGAATTTTTTTTAAGGAAAATAAAAAGAACATTAGTGTATTTAAAAAAAAAAAGGGGCCGGTGGACTGACC
9	5114471	5114579	IGK_pseudo	TCGACGANAATCAGCGGCCCGATTGCTGCCCCGACAGGTCTACATGTTTCGAACGCTAGAAACGCCGAGGAACCAGGACAAGCGCACCCTCACCTGCCTGATCCAGAANNTCTGGGCCCA
14	106053226	106053346	IGHA2exon3	CTTGGGGGAGCATGGAGTTTATTCAGGGGTGGGGACAGGCGGGCGGCTCAGTAGCAGGTGCCATCCGCCTCCGCCATGACAACAGACACATTGATGTGGGTGGGTTTACCCGCCATGCGG
14	106053526	106053646	IGHA2exon3	TCCTGTGACCCCTGCAGCCAGCGAACCAGCACATCCTTGGGGCTGAAGCCACGTGCCAGGCACGTCAGCGTCACCAGCTCGTTCAGGGCCAGCTCCTCCGACGGCGGCGGCAGCAGGTGG
14	106054039	106054158	IGHC	CTCGAGGACCTGCTCTTAGGTTCAGAAGCGAACCTCACGTGCACACTGACCGGCCTGAGAGATGCCTCTGGTGCCACCTTCACCTGGACGCCCTCAAGTGGGAAGAGCGCTGTTCAAGGA
14	106054718	106054893	IGHC	CCTCTCTGTGCTGGGTTCCTCCAGTGTAGAGGAGAGGCAGGTACAGCCTGTCCTCCTGGGGACATGGCATGAGGGCCGCGTCCTCACAGCGCATTCTGTGTTCCAGCATCCCCGACCAGC
14	106054718	106054893	IGHC	GGTCCAACCGCAGGCCCATGGTGCAGGAGCTGTGTAACCTATGGGGCTGTCACCAGGCCTCTCTGTGCTGGGTTCCTCCAGTGTAGAGGAGAGGCAGGTACAGCCTGTCCTCCTGGGGAC
14	106064028	106064147	IGHE_lincRNA	CTAGGCGTGGGGCTGGAGGACGTTGGTGTAGTCGAGGGAGGTCTGGGGCCTCCCCTGCCGCGTGGCTGAGAGGAACCGCTGCACCTGAGGGGAGGGCGTGGGTCAGGGCGCTCTGCTGGC
14	106064599	106064718	IGHE_exon	GAGCTCACGCATCCTTCCGAGGGCCCTGAGTGAGGCGGCCACTGCTGTGCCGAGGGGTTGGGTCCTTCTCTGGGGAGGGCGTGGGGTCTAGAGAGGCGGAGTGGAGGTAACCAGAGGTCA
14	106066054	106066173	IGH	TGTGATGAGTCCCTGCAGATATGCTGTTTGACAAATAACCCTGACACGAAGGCAGATGGATGAGTGGCACCTCAGCCCTGCCCACCTCCTCCCACCGCCTCTCCTGGGGGGACTCAGCCC
14	106066315	106066434	IGHEexon4	GTCATTGCAACAGTGGACAGAAGGTCTGGCCAGTCCTCCCCACTGCACAGCTGGATGGAGCCCTGGGAGGGAGGGAGGCAGGAGTACGTCATTTACCGGGATTTACAGACACCGCTCGCT
14	106066615	106066734	IGHEexon4	ACTGCACCGAGATGTCCTCAGGCATGAAGTTCTGGATCAGGCAGGCGAGGGTGCGCTTGTCCCGGCTCCCCGGCCACTCCGGCGTCGCAAACGCATAGACTTCCGGGGCAGCACGCGGGC
14	106066818	106066937	IGHEexon3	CGCTGGTCTTGGTCGTGGACCGCATGAGGGCCCTGGGCAGGTGGGGGTGGGTCACCCTGCACTGGTAGGTCTCCCCCTCGATCCAGTCTCGGGTGCCCACCGGCAGGGTGGACGTGACGG
14	106067022	106067141	IGHEexon3	CGGTCCCCTTGCTGGGTGCCAGGTCCACCACCAGACAGGTGATCGTGGGCGACTTGCGGATGAACAGGTCGAACGGGCTGGGCCGGCTTAGGTAGGCGCTCACCCCTCTCGGGTTGGAAT
14	106067228	106067347	IGHEexon2	CTGCACACTTCTTGGTGCTGTCCTCAAAGGTGTGACCTTGATAGGTGACCTGGCAGGTGTAGGTGCGGTCTGACAGCCAGTGCTTCTGGCTGAGGGTGAGCTCGCTTTGTGTGGAGGCCA
14	106067429	106067548	IGHEexon2	TCCCTGGGGTGTACCCAGAGACGAGGCACAGGAGCTGGATGGTCGGGGGGAAGTGCCCGCCGCCGTCGCAGGACGACTGTAAGATCTTCACGGTGGGCGGGGTGAAGTCCCTGGAGCAGA
14	106067756	106067875	IGHEexon1	CGCTGAAGGTTTTGTTGTCGACCCAGTCTGTGGACGATGGAGTGTGTGCCACACGGCAGGTGAACATCTGCTTGGCCCACGCACCCGAGACGGTCAGCAAGCTGATGGTGGCATAGTGAC
14	106068042	106068162	IGHE	GGATCCCTGCCACGGGGTCCCCAGCTCCCCCATCCAGGCCCCCCAGGCTGATGGGCGCTGGCCTGAGGCTGGCACTGACTAGGTTCTGTCCTCACAGCCTCCACACAGAGCCCATCCGTC
14	106068857	106068976	IGHElincRNAex1	CGGGGGAGTCGCCCTCTGAAGTTCACTCTAAGCCAGCCTGGTTCAGCCTGGCCCAGGTCAGCCCAGGACCTCCCCTTGCAGGCAGCAAACTCTTATTTCAGTCCAGCCAGCTCAACCAGC
14	106069160	106069279	IGH	GCTGGACTGGGCTGAGCTAGACTGGGCAACTGTATTCAGCTGGGCTGGCCTGGCCTCGGCTGGGCTGGGTTCAGCTGGGCTGGGCTGAGCAGGCCTGAGCAGGATTAGTTGAGCTGGTCG
14	106089438	106089557	IGH	TGACCACCCACTTCCTGTCCAGAGCTGCAACTGGAGGAGAGCTGTGCGGAGGCGCAGGACGGGGAGCTGGACGGGCTGTGGACGACCATCACCATCTTCATCACACTCTTCCTGCTAAGC
14	106089438	106089557	IGH	TGACCACCCACTTCCTGTCCAGAGCTGCAACTGGAGGAGAGCTGTGCGGAGGCGCAGGACGGGGAGCTGGACGGGCTGTGGACGACCATCACCATCTTCATCACACTCTTCCTGCTAAGC
14	106090716	106090835	IGHG4exon4	ATGCTGGGCGCCCGGGAAGTATGTACACGGGGTACGTGCCAAGCATCCTCGCGCGACCCCGAGAGCCCGGGGAGCGGGGGCTTGCCGGCCCTGGCACTCATTTACCCAGAGACAGGGAGA
14	106091016	106091135	IGHG4exon4	ACTCCACGGCGATGTCGCTGGGGTAGAAGCCTTTGACCAGGCAGGTCAGGCTGACCTGGTTCTTGGTCATCTCCTCCTGGGATGGGGGCAGGGTGTACACCTGTGGCTCTCGGGGCTGCC
14	106091444	106091563	IGHG*K409variant	GCACCTGAGTTCCTGGGGGGACCATCAGTCTTCCTGTTCCCCCCAAAACCCAAGGACACTCTCATGATCTCCCGGACCCCTGAGGTCACGTGCGTGGTGGTGGACGTGAGCCAGGAAGAC
14	106091644	106091763	IGHG*V309variant	CCTTCTCTCCTCCCAGATCTGAGTAACTCCCAATCTTCTCTCTGCAGAGTCCAAATATGGTCCCCCGTGCCCATCATGCCCAGGTAAGCCAACCCAGGCCTCGCCCTCCAGCTCAAGGCG
14	106092009	106092128	IGHG4exon1	TGCTGCCCTGGGCTGGGGCTGCACAGCCGGGGTGCGTCCAGGCAGGAGGGCTGAGCCTGGCTTCCAGCAGACACCCTCCCTCCCTGTGCTGGCCTCTCACCAACTCTCTTGTCCACCTTG
14	106092498	106092617	IGHG	AGCTTTCTGGGGCAGGCCGGGCCTGACTTTGGCTGGGGGCAGGGAGGGGGCTAAGGTGACGCAGGTGGCGCCAGCCAGGTGCACACCCAATGCCCATGAGCCCAGACACTGGACCCTGCA
14	106092498	106092617	IGHG	AGCTTTCTGGGGCAGGCCAGGCCTGACTTTGGCTGGGGGCAGGGAGGGGGCTAAGGTGACGCAGGTGGCGCCAGCCAGGCGCACACCCAATGCCCGTGAGCCCAGACACTGGACCCTGCC
14	106109173	106109292	IGHG	GGGCTCCTAGGGCTTCCCGTGGCCCAGCCCAGGGCAGCTGCTGCTGGAGGGAGGGCCACGCTGGCAAATCCCCCACCCTGCCGAGGGCAGCCCCTGGCTGAGCCCCACCCTAGGCGGCCC
14	106109352	106109471	IGHG	ATGCCACTCAGGCCTCAGACTCGGCCTGACCCACGGAAAGAACCATCACAGTCTCGCAGGGGCCCAGGGCAGCGCTGGGTGCTTTATTTCCATGCTGGGTGCCCGGGAAGTATGTAGACG
14	106109743	106109862	IGHG2exon4	ACTCCACGGAGATGTCGCTGGGGTAGAAGCCTTTGACCAGGCAGGTCAGGCTGACCTGGTTCTTGGTCATCTCCTCCCGGGATGGGGGCAGGGTGTACACCTGTGGTTCTCGGGGCTGCC
14	106109960	106110079	IGHG2exon3	CTTTGGTTTTGGAGATGGTTTTCTCGATGGGGGCTGGGAGGCCTTTGTTGGAGACCTTGCACTTGTACTCCTTGCCGTTCAGCCAGTCCTGGTGCACGACGGTGAGGACGCTGACCACAC
14	106110167	106110286	IGHG2exon3	CGGGGTCTTCGTGGCTCACGTCCACCACCACGCACGTGACCTCAGGGGTCCGGGAGATCATGAGGGTGTCCTTGGGTTTTGGGGGGAAGAGGAAGACTGACGGTCCTGCCACAGGTGGTG
14	106110833	106110952	IGHG2exon1	CAACTGTCTTGTCCACCTTGGTGTTGCTGGGCTTGTGATCTACGTTGCAGGTGTAGGTCTGGGTGCCGAAGTTGCTGGAGGGCACGGTCACCACGCTGCTGAGGGAGTAGAGTCCTGAGG
14	106111223	106111342	IGHG2*03	AGCTTTCTGGGGCGAGCCGGGCCTGACTTTGGCTTTGGGGCAGGGAGTGGGCTAAGGTGAGGCAGGTGGCGCCAGCCAGGTGCACACCCAATGCCCGTGAGCCCAGACACTGGACCCTGC
14	106111223	106111342	IGHG2*04	AGCTTTCTGGGGCGAGCCGGGCCTGACTTTGGCTTTGGGGCAGGGAGTGGGCTAAGGTGAGGCAGGTGGCGCCAGCCAGGTGCACACCCAATGCCCGTGAGCCCAGACACTGGACCCTGC
14	106111223	106111342	IGHG2*05	AGCTTTCTGGGGCGAGCCGGGCCTGACTTTGGCTTTGGGGCAGGGAGTGGGCTAAGGTGAGGCAGGTGGCGCCAGCCAGGTGCACACCCAATGCCCGTGAGCCCAGACACTGGACCCTGC
14	106111223	106111342	IGHG2_exon1	AGCTTTCTGGGGCGAGCCGGGCCTGACTTTGGCTTTGGGGCAGGGAGTGGGCTAAGGTGAGGCAGGTGGCGCCAGCCAGGTGCACACCCAATGCCCGTGAGCCCAGACACTGGACCCTGC
14	106111223	106111342	IGHG	AGCTTTCTGGGGCGAGCCGGGCCTGACTTTGGCTTTGGGGCAGGGAGTGGGCTAAGGTGAGGCAGGTGGCGCCAGCCAGGTGCACACCCAATGCCCGTGAGCCCAGACACTGGACCCTGC
14	106111223	106111342	IGHG	AGCTTTCTGGGGCAGGCCAGGCCTGACCTTGGCTTTGGGGCAGGGAGGGGGCTAAGGTGAGGCAGGTGGCGCCAGCAGGTGCACACCCAATGCCCATGAGCCCAGACACTGGACGCTGAA																				0
14	106134590	106134710	IGHG_Pseudo-001exon4	CCCGGGGACAGGGAGAGGCTCTTCTGCGTGTAGTGGTTCTGCAGACCCTCATGCATCACGGAGCATGAGAAGACGTTCCCCTGCTGCCACCTGCTCTTGTCCACGGTGAGCTTGCTATAG																				0
14	106135000	106135119	IGHG_Pseudo-001exon3	CTTTGGTTTTGGAGATGGTTTTCTCGATGGGGGCTGGGAGGCCTTTGTTGGAGACCTTGCACTTGTACTCCTTGCCGTTCAGCCAGTTCTGGTGCACGACGGTGAGGACGCTGACCACAT																				#REF!
14	106135802	106135922	IGH	CAAGCCCAGCAACACCAAGGTGGACAAGACAGTTGGTGAGAGGCCAGCACAGGGAGGGAGGGTGTCTGCTGGAAGCCAGCTCAGCCCTCTTGCCTGGACGTACCCCGGCTGTGCAGCCCC																				0
14	106171045	106171163	IGHA1_chain_transmembrane_region	AAAGCTTCCCTTGGAGAAGCAGATGGTGTCCACTTTCTGCCCTGCCAAGTCTCTCCCTGAAGTGCCCTAAGAATGTCAAAGACAGAAGGTCCCAGCCCCTCACCTGGGACTCTGCCTCCT																				#REF!
14	106171045	106171163	IGHA1_chain_transmembrane_region	AAAGCTTCCCTTGGAGAAGCAGATGGTGTCCACTTTCTGCCCTGCCAAGTCTCTCCCTGAAGTGCCCTAAGAATGTCAAAGACAGAAGGTCCCAGCCCCTCACCTGGGACTCTGCCTCCT																				0
14	106171045	106171163	IGHA1_chain_transmembrane_region	AAAGCTTCCCTTGGAGAAGCAGATGGTGTCCACTTTCTGCCCTGCCAAGTCTCTCCCTGAAGTGCCCTAAGAATGTCAAAGACAGAAGGTCCCAGCCCCTCACCTGGGACTCTGCCTCCT																				0
14	106171045	106171163	IGHA1_chain_transmembrane_region	AAAGCTTCCCTTGGAGAAGCAGATGGTGTCCACTTTCTGCCCTGCCAAGTCTCTCCCTGAAGTGCCCTAAGAATGTCAAAGACAGAAGGTCCCAGCCCCTCACCTGGGACTCTGCCTCCT																				0
14	106173457	106173576	IGHA1exon3	GCTTGGGGGAGCATGGAGTTTATTCAGGGGTGGGGACAGGCGGGCGGCTCAGTAGCAGGTGCCGTCCACCTCCGCCATGACAACAGACACATTGACATGGGTGGGTTTACCCGCCAAGCG																				#REF!
14	106173757	106173876	IGHA1exon3	CTCCTGTGACCCCTGCAGCCAGCGAACCAGCACATCCTTGGGGCTGAAGCCGCGTGCCAGGCACGTCAGCGTCACCAGCTCGTTCAGGGCCAGCTCCTCCGACGGCGGCGGCAGCAGGTG																				0
14	106174122	106174241	IGHA1exon2	CGGATTTTGAGAGGGTGGCGGTTAGCGGGGTCTTGGACTCGGGGTAGGCAGCAGTGCAAGTGAAGGTCTTCCCATGGTTCCATGGCTCGGCACAGCCCGGCAGGACACTGGACACGCTGT
14	106174362	106174481	IGHA1exon2	CTTCTGAACCTAAGAGCAGGTCCTCGAGGGCCGGTCGGTGCAGTGACAGTCGGGGGTGGCAGCATGAGGGAGATGGGGTAGGTGGAGTTGAGGGAGATGGGGTAGGTGGAGTTGAGGGAA
14	106174696	106174815	IGHA1exon1	CTGGGCAGGGCACAGTCACATCCTGGCTGGGATTCGTGTAGTGCTTCACGTGGCATGTCACGGACTTGCCGGCTAGGCACTGTGTGGCCGGCAGGGTCAGCTGGCTGCTCGTGGTGTACA
14	106175023	106175142	IGHA	GGTCCAACTGCAGGCCTGTGGTGCAGGAGCTGTGTGACCATGGGGCTGTCACCAGGCCTCTCTGTGCTGGGTTCCTCCAGTATAGAGGAGAGGCAGTATAGAGGAGAGGGCCGCGTCCTC
14	106188100	106188219	IGHE	AAGATGAGTTCATCTGCCGTGCAGTCCATGAGGCAGCGAGCCCCTCACAGACCGTCCAGCGAGCGGTGTCTGTAAATCCCGGTAAATGACGTACTCCTGCCTCCCTCCCTCCCAGGGCTC
14	106188343	106188462	IGHE_Pseudo-001exon2	ACTGCACCGAGATGTCCTCAGGCATGAAGTTCTGGATCAGGCAGGTGAGGGTGCGCTTGTCCCGGCTCCCCAGCCACTCCGGCGTCGCAAACGCATAGACTTCCGGGGCAGCACGCGGGC
14	106188546	106188665	IGHE_Pseudo-001exon1	CGCTGGTCTTGGTCGTGGACCGCACGAGGGCCCTGGGCAGGTGGGGGTGGGTCACCCTGCACTGGTAGGTCTCCCCTTCGATCCAGTCTCGGGTGCCCACCGGCAGGGTGGACGTGACGG
14	106189665	106189783	IGHE	TCACTGCGCAACTGGCTGATCTTGGCAAGTCCGAGCTGGGTGGACTGAGGGGGGCTTGGCTGAGTGGACTAGACTGAGACGGGCTAACAGACTGACCTGAGGCGTAGCTGGGTGGGCTGA
14	106193609	106193728	IGH_BACclone	GAATTCTCCCCCAGTCAGCTCACACACAGTCTAGTTGTTTAAGTCTGGGGCCCCCCCTCAGCCTCTTGCTCCCATTCTTGCCATGTGGCATACCTGCTCTCCCTTCACCTTCTGCTATGA
14	106196304	106196423	IGH_BACclone	GAATTCCACTTTGAACTGGTTGCAACACCTTAATTAATGAGATAAAGAGCATCTCTGAAATGTGTCGTCATATGTTTATGTGAGTCCTGATCATAATACTTTTAAAAAATGATCTCTTAA
14	106204063	106204182	IGHG1exon6	GTCTGGGCGGCCCTGGACACCCCGCAGAGGGTGGCCCTAGGCCCCCTGTCCGATCATGTTCCTGTAGTCGGGGATGATGGTCTGCTTCAGGTCCACCACCGAGGAGAAGATCCACTTCAC
14	106206411	106206530	IGHG1exon5	TGACGGTGGCACTGTAGCACACGCTTAACAGGAAGAGTGTGATGAAGATGGTGATGGTCGTCCACAGCCCGTCCAGCTCCCCGTCCTGCGCCTCCGCACAGCTCTCCTCCAGTTGCAGCT
14	106208013	106208132	IGHG1exon4	ACTCCACGGCGATGTCGCTGGGATAGAAGCCTTTGACCAGGCAGGTCAGGCTGACCTGGTTCTTGGTCAGCTCATCCCGGGATGGGGGCAGGGTGTACACCTGTGGTTCTCGGGGCTGCC
14	106208409	106208528	IGHG1exon3	CCGTCCACGTACCAGTTGAACTTGACCTCAGGGTCTTCGTGGCTCACGTCCACCACCACGCATGTGACCTCAGGGGTCCGGGAGATCATGAGGGTGTCCTTGGGTTTTGGGGGGAAGAGG
14	106209114	106209233	IGHG1exon1	CAACTTTCTTGTCCACCTTGGTGTTGCTGGGCTTGTGATTCACGTTGCAGATGTAGGTCTGGGTGCCCAAGCTGCTGGAGGGCACGGTCACCACGCTGCTGAGGGAGTAGAGTCCTGAGG
14	106209289	106209408	IGHG1exon1	CGACACCGTCACCGGTTCGGGGAAGTAGTCCTTGACCAGGCAGCCCAGGGCTGCTGTGCCCCCAGAGGTGCTCTTGGAGGAGGGTGCCAGGGGGAAGACCGATGGGCCCTTGGTGGAGGC
14	106235721	106235855	IGHG3	TTGTAGTTGTTCTCCGGCTGCCCGCTGCTCTCCCACTCCACGGCGATGTCGCTGGGGTAGAAGCCTTTGACCAGGCAGGTCAGGCTGACCTGGTTCTTGGTCATCTCCTCCCGGGATGGG
14	106235994	106236113	IGHG3exon6	CTTTGGTTTTGGAGATGGTTTTCTCGATGGGGGCTGGGAGGGCTTTGTTGGAGACCTTGCACTTGTACTCCTTGCCGTTCAGCCAGTCCTGGTGCAGGACGGTGAGGACGCTGACCACAC
14	106236204	106236323	IGHG3exon6	GGTCTTCGTGGCTCACGTCCACCACCACGCACGTGACCTCAGGGGTCCGGGAAATCATAAGGGTATCCTTGGGTTTTGGGGGGAAGAGGAAGACTGACGGTCCTCCCAGGAGTTCAGGTG
14	106237363	106237483	IGHG	CAAGCCCAGCAACACCAAGGTGGACAAGAGAGTTGGTGAGAGGCCAGCGCAGGGAGGGAGGGTGTCTACTGGAAGCCAGCTCAGCCCTCCTGCCTGGACGCATCCCGGCTGTGCAGTCCC
14	106237629	106237767	IGHG3	TTGCAGCCTCCACCAAGGGCCCATCGGTCTTCCCCCTGGCGCCCTGCTCCAGGAGCACCTCTGGGGGCACAGCGGCCCTGGGCTGCCTGGTCAAGGACTACTTCCCCGAACCGGTGACGG
14	106237629	106237767	IGHG3	TCACATGGCGCCATCTCTCTTGCAGCTTCCACCAAGGGCCCATCGGTCTTCCCCCTGGCGCCCTGCTCCAGGAGCACCTCTGGGGGCACAGCGGCCCTGGGCTGCCTGGTCAAGGACTAC
14	106237629	106237767	IGHG3	TCACATGGCGCCATCTCTCTTGCAGCTTCCACCAAGGGCCCATCGGTCTTCCCCCTGGCGCCCTGCTCCAGGAGCACCTCTGGGGGCACAGCGGCCCTGGGCTGCCTGGTCAAGGACTAC
14	106245931	106246050	IGH	GAATTCTATTCTGCCATGAAAAAGAATGAAATCTTGTCATCTGAGGTAACATGGATGAGCTTGGAGGACATGTTAAGTGAAATAAAGCTAGACACAGACAGCCAAATATCACATGTTCTC
14	106303816	106303935	IGHDexon6	GGATGAAGAGGGCCACAAACGTGGACAGGGCGGTCCACAGGCTGCCCACATCATCAAAGGTCGTGTAGTCATCGCTGTTCTCATCCTTGCTCTGAGGGATCAGGGGGGTCATGGCCAGGT
14	106306703	106306822	IGHDexon5	AGCTGACTTCTAGGCTCCGGCTGGCGTTGAGCAGAGTCCGGGAGTCCTCGTGGCTGACCACACACGTGTAGGTGGCTGGCTGAGGGCTGGGCGGGGCTGGGACACGCAGCACACTCCAGG
14	106307007	106307128	IGH	CCACAGGAAAGGAGAAGGGAGGCACCACACCCTGGCCGGCCCCACTTCTCTCCCAGTGCCCCCGTGGCCAGAGCCTGACAGCCCCCCCACCTCCCCGCAGCTGCGCAGGCACCCGTCAAG
14	106307441	106307560	IGHDexon4	CATCCTTCAGGTCACTGCCCACCACGAAGCAGGTGAAGGTGGCTTTGTCCCGGAGCCACAGGTCCTGCACTGCAGGGGTTAGCAGGTAGACGCCAAGAGGCTGGGTGTGGCTCGGACACT
14	106308349	106308468	IGH	GTCATTAGCTGGATTTAGCCATTCCACAATGTACACATATTTCAAACATTGTGTTGTATATGATAAACATGTATAATTTTTGTCAATTAAAAATTTTTAGGAAGAGGAGGAGAAGAGAAG
14	106311158	106311259	IGHDexon2	AGGGAAGGGGCTTCTCACCTGTGTTACGGGTGGTGGCTGGGGCTGTGGTTGCCTTGGCGAGGCTGCCCTCTGCTTGGGGTTGTGCAGTGGGCACTGAGGAGGCCTGTGCCTTTGGAGACT
14	106311807	106311926	IGHDexon1	GGCTGCTTGTCATGTAGTAGCTGTCCCGTCTTTGTATCTCAGGGAAGGTTCTCTGGGGCTGGCTCTGTGTCCCCATGTACCAGGTGACAGTCACGGACGTTGGGTGGTACCCAGTTATCA
14	106311991	106312114	IGHD	TTTCCCTGCCTCCCGTCACCCTGCCGCCAGGGCCTCTGCCCTGCCCTGCCCCTTGTCCTCAGGTTTCCAGCCTCAGACTCCCACTGTGTCTGTCTTCCAGCACCCACCAAGGCTCCGGAT
14	106319015	106319127	IGHM_exon	CCTGGGTCCTGGGTCCTGGCAGGGTAGGACAAGTCCGCCAGGATGTCCCCATGCAGACTCTGCTCCAAGAGGGAGCTGGAGAGTCAGGGCCTTGGTGAGGGAGTCAGGATCGGGTTCCCC
14	106320451	106320570	IGHM_exon4	GTAGCAGGTGCCAGCTGTGTCGGACATGACCAGGGACACGTTGTACAGGGTGGGTTTACCGGTGGACTTGTCCACGGTCCTCTCGGTGACCCTGTTGGGCAGGGCCTCATGGGCCACCAC
14	106320676	106320795	IGHM	GAGCAGCTGAACCTGCGGGAGTCGGCCACCATCACGTGCCTGGTGACGGGCTTCTCTCCCGCGGACGTCTTCGTGCAGTGGATGCAGAGGGGGCAGCCCTTGTCCCCGGAGAAGTATGTG
14	106321022	106321141	IGHM-001exon3	CCTTGGGCCGGGAGATGGTCTGCTTCAGTGGCGAGGGCAGGTCTGTGTGGGTCACGGTGCACGTGAACCTCTCCCCGGAATTCCAGTCATCCTCGCAGATGCTGGCCTCACCCACGGCGC
14	106321220	106321339	IGHMexon3	TGGTCACGCTGTCATAGGTGGTCAGGTCTGTGACCAGGCAGGTCAACTTGGTGGACTTGGTGAGGAAGATGCTGGCAAAGGATGGGGGGATGGCGAAGACCCGGATGGCTGTGTCTTGAT
14	106321585	106321704	IGHMexon2	CGGGGCCACACATGGAGGACGCATTCTGCTGGAAGGTCAGGCCCCTGTGATCCACGCGGCAGGTGAACATGCTCTGGCTGAGCCAGTCGCTCTCTTTGATGGTCAGTGTGCTGGTCACCT
14	106321801	106321920	IGHMexon2	GAATCTGCCGGGGACTGAAACCCGTGGCCTGGCAGATGAGCTTGGACTTGCGGGGGTTGCCGAAGAAGCCGTCGCGGGGTGGGACGAAGACGCTCACTTTGGGAGGCAGCTCGGCAATCA
14	106322011	106322130	IGHMexon1	CTGGAAGAGGCACGTTCTTTTCTTTGTTGCCGTTGGGGTGCTGGACTTTGCACACCACGTGTTCGTCTGTGCCCTGCATGACGTCCTTGGAAGGCAGCAGCACCTGTGAGGTGGCTGCGT
14	106322204	106322323	IGHMexon1	GAAAGTGATGGAGTCGGGAAGGAAGTCCTGTGCGAGGCAGCCAACGGCCACGCTGCTCGTATCCGACGGGGAATTCTCACAGGAGACGAGGGGGAAAAGGGTTGGGGCGGATGCACTCCC
14	106322436	106322553	IGHM_C	CCCAGCAGCCCAGCAGCCTTGGACAAAGACCTGAGGCCTCACCACGCCCCGCCACCCCTGATAGCCATGACAGTCTGGGCTTTGGAGGCCTGCAGGTGGGCTCGGCCTTGGTGGGGCAGC
14	106324270	106324372	IGHM_breakpoint	CCAGTCCGCTCAGCCCAGCCCAAGCCCAGCCCAGCGCCAACCCAGCTCGGCTTAACCCAGCTCGCTCAGCCCAGATCAGCCTGGCTCAACTCAGCCCAGCCCAAACCCGGCAGCCCGAGA
14	106922274	106922349	IGH	TGTCCTCTGAAAACTCGGGAATTTGTCACTGAAATGGTGACAGGAGCCTACAGGTGGCAGATGAGAACTCTCAACACAGTTGTGTTAGAAGAAGGATTTCCTAGAGAGACCCTGACTCAA
14	106967178	106967287	IGHV	TGGGCTCATTTAGGTCTCCTCAAAGCATCTGGATATACCTTTTCCAGCAAACTATTTCACTGGGTGCGACAGGCCCCTGGACAAGGGCTTGAGTGGATGGGAATAATCAACCCTAGTGGT
14	107095258	107095398	IGHV	TCGGGGACCCTGTCCCTCACCTGCAGTGTCTCCGGTGTCTCTATGGCTGGTTACTACTGGAGCTGGATCCGGCAGTCCCCAGGGAAGGGCCTGGAGTGGGTTGGCTATATGTATTACGCT
14	107095258	107095398	IGHV	TCGGAGACCCTGTCCCTCACCTGCAGTGTCTCCGGTGTCTCTATGGCTGGTTACTACTGGAGCTGGATCCGGCAGTCCCCAGGGAAGGGCCTGGAGTGGGTTGGCTATATGTATTACGCT
14	107095258	107095398	IGH	CCAGGACTGGTGAAGCCGTCACAGACCCTGTCCCTCACCTGCACTGTCTCTGGTGCCTCCGTCAACAGTTTTGATTATTATTGGAGTTGGATCCGCCAGATCCCAGGGCAGGGTCTGGAG
15	22473046	22473165	IGHV_pseudo	ACCCTGTCCCTCACCTGCGCCCTCTCTGGTGGCTCCATCAGCAGTAGTAACTGGTGGAGTTGGGTCCGCCAGTCCCCAGGGAAAGGGCTGGAGTGGATTGGGGAAATCTTTCATAGTGGG
16	32077434	32077550	IGHV_pseudo	TCCCTGAGACTCTCCTGTGAAGGCTCTGGATTCACCTTCAGTAGCCATAGCATGAACTGGGTCCGTCAGGCTCCAGGGAAGGGACTGGAGTGGGTCTCATCCATTAGTGGTAGTAGTATT
22	23216582	23216701	IGLC	GATCCTCCCAGCTCAGCCTCCCAAGTAGCTGCGAATACTGGCGTGCACCACCATGCCCAGCTAATTTTTGTTTTTTCTGGAGAGACTGGGTCTCCTTATGTTACCTAGGCTTGTCTCGAA
22	23230320	23230440	IGLL5exon1	GGGTCTGGCCATGGTCGCCCATGGCCTGCTGCGCCCAATGGTTGCACCGCAAAGCGGGGACCCAGACCCTGGAGCCTCAGTTGGAAGCAGCCGATCCAGCCTGCGGAGCCTGTGGGGCAG
22	23237560	23237679	IGLC1	CCCAAGGCCAACCCCACGGTCACTCTGTTCCCGCCCTCCTCTGAGGAGCTCCAAGCCAACAAGGCCACACTAGTGTGTCTGATCAGTGACTTCTACCCGGGAGCTGTGACAGTGGCTTGG
22	23237561	23237679	IGLL5exon3	CCCAAGGCCAACCCCACTGTCACTCTGTTCCCGCCCTCCTCTGAGGAGCTCCAAGCCAACAAGGCCACACTAGTGTGTCTGATCAGTGACTTCTACCCGGGAGCTGTGACAGTGGCCTGG
22	23243130	23243280	IGLC2	GAGCCCCCTGCCCCTCATCCACCCCGCAGGTCAGCCCAAGGCTGCCCCCTCGGTCACTCTGTTCCCGCCCTCCTCTGAGGAGCTTCAAGCCAACAAGGCCACACTGGTGTGTCTCATAAG
22	23243130	23243280	IGLC3	CCCAAGGCTGCCCCCTCGGTCACTCTGTTCCCACCCTCCTCTGAGGAGCTTCAAGCCAACAAGGCCACACTGGTGTGTCTCATAAGTGACTTCTACCCGGGAGCCGTGACAGTTGCCTGG
22	23248309	23248428	IGLC	AGGTGGTCAGGTGTCTAAGGTAAAACAGCTCCCCGTGCAGATCAGGACATAGTGGAAAACACCCTGACCCCTCTGCTTGGCATAGACCTTCAGACACAGAGCCCCTGAACACGGGCACCC
22	23248512	23248631	IGLC3-001	GTCAGCCCAAGGCTGCCCCCTCGGTCACTCTGTTCCCGCCCTCCTCTGAGGAGCTTCAAGCCAACAAGGCCACACTGGTGTGTCTCATAAGTGACTTCTACCCGGGAGCCGTGACAGTGG
22	23252946	23253065	IGLC4_pseudo	GGTCACTGAGACACCTTCATCTCCTCTGACCCCAGAGGCAGGGAGCTCCAAGACAAGGCCACAATGGTGTGTCTCATGAGTGACTTCTACCCGAGAGCCATGACAGTGGCCTGGAAGATA
22	23257793	23257912	IGLC5_pseudo	GGTCCGCTCAAGGCCACCCCCTTGGTCACTCTGTTCCCGCCCTCCTCTGAGGAGCTCCAAGCCAACAAGGCCATGCTGGTGTGTCTCATAAATGACTTCTACCCAGGAGCCATAGAAGGA
22	23261706	23261825	IGLC6	GGTCAGCCCAAGGCTGCCCCATCGGTCACTCTGTTCCCGCCCTCCTCTGAGGAGCTTCAAGCCAACAAGGCCACACTGGTGTGCCTGATCAGTGACTTCTACCCGGGAGCTGTGAAAGTG
22	23264766	23264885	IGLC	GTCAGCCCAAGGCTGCCCCCTCGGTCACTCTGTTCCCACCCTCCTCTGAGGAGCTTCAAGCCAACAAGGCCACACTGGTGTGTCTCGTAAGTGACTTCAACCCGGGAGCCGTGACAGTGG
22	29799495	29799614	IGLC	GATCACTTGACTCTAGAGATTCTCAAGTCAGCCTATTTCAGGTCATGATCGTCTGTCTGTTCACTGTTGACTCTCACCTGCACTTCGCCACCAGCCTCCTAGCTGGTCTCCCTGCTTCCA
22	32707446	32707565	IGLC	GATCATTTAGGTGATGCCATCCATCTCATAGGTGCCCCGGGGCAGGAGTGGAGGTGATTAGCTCTGTGGGTGGATGTTACGGGCATCTAGGCTTATGTGGAAGTCCCAATTCAAAGCGGG

## Sheet: S2(D)_Ig_Hot1
Chromosome	Start	Stop	Reference/Name	Sequence
14	106053963	106054083	IgH_hotspot	ATGGTTCCATGGCTGGGCACAGCCAGGCAGGACACTGGACACGCTGTAGCAGCCACAGAGGTCACGCTCAGGTGGTCCTTGAACAGCGCTCTTCCCACTTGAGGGCGTCCAGGTGAAGGT
14	106054203	106054323	IgH_hotspot	TGGGGGAACTGGAGTGGAGAGATGGCCTGAGCTGGTCAGAACGCCCTTCCCCGTGCCCCCGCCTCGCCCCTCCTGGCCTGTCCACCACCACCTCCTGGGGCTCGGCCCGCGGTCCACTCT
14	106054443	106054563	IgH_hotspot	CATCCTGGCTGGAATTCGTGTAGTGCTTCACGTGGCATGTCACGGACTTGCCGTCTGGGCACTGTGTGGCCGGCAGGGTCAGCTGGCTGCTCGTGGTGTACAGGTCCCCGGAGGCATCCT
14	106054683	106054802	IgH_hotspot	GGGTGCTGTCGAGGCTCAGCGGGAAGACCTTGGGGCTGGTCGGGGATGCTGGAACACAGAATGCGCTGTGAGGACGCGGCCCTCATGCCATGTCCCCAGGAGGACAGGCTGTACCTGCC
14	106055433	106055552	IgH_hotspot	CAGAACCCCTAAGAACACAGCTGGGCTCAGGGCTCTGCAGGTGGAGTCACACTCAACCCACGGCCTCCTTCCCACATTAGCAGCCACCTCAGCTCATCCAGCCCAGCCCAGCCCAGGCC
14	106066902	106067022	IgH_hotspot	GTCTCGGGTGCCCACCGGCAGGGTGGACGTGACGGTTAACGTGCCATTGCGCTGCTTCTCCTCCTTTCTGGTGGAGTGGTTCACAGGCTTCCCACTGGCCCGGGACCAGGTCAGGTTCAC
14	106067142	106067262	IgH_hotspot	TGTGGTACACCGGAGGGCTGTGTGAGGCCCACCCGCCCCTCTTCTCTGGCCTCCGTGGCGGCCACCAGGGCAGGTGGGAACGTACCTGCACACTTCTTGGTGCTGTCCTCAAAGGTGTGA
14	106067382	106067502	IgH_hotspot	TCCACGTCCATGACCTGCCCGTCCTCCAGCCAGGTGATGTTGATAGTCCCTGGGGTGTACCCAGAGACGAGGCACAGGAGCTGGATGGTCGGGGGGAAGTGCCCGCCGCCGTCGCAGGAC
14	106067622	106067742	IgH_hotspot	CTGGCCCGGGTCCCCAGGCATGCTGGGTGTTCCCACGTTTGAGCCCACCCACCCCCTCAACCCCTGCCCACTCTGCCAGCCCTCAGCCTGGCACTCCTGGGAACTGTGGTCTCTGAGCTT
14	106067862	106067982	IgH_hotspot	GTGGCATAGTGACCAGAGAGCGTGAGGGTGGTGGCTGGTAAGGTCATAGTTGTCCCGTTGAGGGAGCCTGTGTCCCAGGTCACCATCACCGGCTCCGGGAAGTAGCCCGTGGCCAGGCAG
14	106111752	106111872	IgH_hotspot	TTCAGCCCCAGGGCCCCGGAACCCCCTGCCTTGGAATAGCCTCCTGGAGCCTCCTCCTCAGCCTCTCCCCTCCTTTCCCCTTAGCCCCAGTGTGCAGCAGCCCAGGTCAGGGCCCTGAGT
14	106111992	106112112	IgH_hotspot	CAGAGCTTCCCCCGGCAAGGTCCCTGCTGGGCTCAACCCAGGCCCCCCAGCACAGGTAGGAGCCTTGCACCTGCCCTTGGCCCTCCCCACCCTGCGTGGTGCCAGGACCCCCAGGCCACA
14	106112232	106112352	IgH_hotspot	CTCAGCCCCAGGGCCCCGCTCACCACCCCTTCCCCTCACCTGCACCACAGGCTCTGGCTGACTCTGCCCAGGCCCTGAATGGGCCCCTCTGGCAGCCCTCTGCTGCTACACTGCCCTGCA
14	106112472	106112592	IgH_hotspot	CCCTCCTGGTCTCAAGCACACATTCCCCCTGCAGCCACACCTGCCCCTGCCTGAGAGCTCAGCCCCGAGCCCTGGAATGCCTTCCCTTCTCCATCCCAGCTCACCCTTGCCAACTGCTCA
14	106112712	106112832	IgH_hotspot	CCTCCCACCGGCCCTGCTCACCTGTGGTTGCCTTGCCCTGAGCTCTAGTGCCTGTCCCCTGCTCGTCCTGCCTCCCACCGGCCCTGCTCACCTGTGGCTGCTCTGCTCTGATTCCCTGAG
14	106112952	106113072	IgH_hotspot	TGCTCTGAGCTCCAGGGGCTGTCCCCTGCTCCTCCTGCTTCCTACCAGCCCCTGCTCACCTGTGGCTGCTCTGCCCTGGTCCCCTGAGCTCCAGGGGCTTCCCCCTGCTCTTCCTGCCCC
14	106113192	106113312	IgH_hotspot	GAGTTCCAGGGGCTGCACCCTGTTCGCCCACCTCCCACTAGCCATGCTCAGCTCTTGATGCTCTGTCCTGGTCCCCTGAGCTCCAGGAGCTGTCCCCTACTCGTCCTGCCACCCACCAGC
14	106113432	106113552	IgH_hotspot	TGCTGAGCTCCAGGAGGTGCCCCCTGCTCCTTCTGCCCCCACCTGCCCTGCTCACCTGTGGCTGCTCGGTCCTGGTACCCTGAACTCCAATGCCTGCCCCCTGCTCACTCTGCCCTCCCT
14	106113672	106113792	IgH_hotspot	CCTATGCTGTGGAGCAGCCCCAGTGTCCAGTCAGGTCTCCCCAACAGAGCCCCTTGCCCTTGCCCATGTGCCCCTCCTGGGTGAGCTCCCAGATCCTCCCGTCCCTGCACTGCTCCTGCT
14	106113912	106114031	IgH_hotspot	GGGCCTCCCTGGACTCTTCCCTCCTCCCATCTGTGCACTCAGCACAGCTCTCCCCTCCACTCCGCTGCTGACCACAGCCCTGCTCCCCGCCAGCAGGTGCCCCAGCGCCATCAGGTGGC
14	106169592	106169712	IgH_hotspot	GCTGAGTGACCAGGACCAGGGCTGAGTGATGAGGTCCAGGGCTGAGTGAGGAGGTCCAGGGCTGAGTGATGAGGACCAGGGCTGAGTGATGAGGTCCAGGGCTGAGTGATGAGGACCAGG
14	106169832	106169952	IgH_hotspot	GCTGAGTGATGAGGTCCAGGGCCAAAAACAGGAGTAGGACTCAGTGATCAGGACTAAGGCTCAGTGATCAAGGCTAGAATTAAGTGATCAGGAACAGGGACCAAGTAGTAGGACCAGAGC
14	106170072	106170192	IgH_hotspot	GGAGCAGGCTTCTTTGCCATGGTCTCTGGTGAATCCAGCATTCATCCTTGGGCCTCAGCCTCATTCAAGATCAGGTCATTTCTTGATTTTGGGACCAGGGGTACCCTCTGTCCATGCCCA
14	106170312	106170432	IgH_hotspot	CTTTATTGCACCTGGAAGGCATGTGAGTAAGGGCGGGTCGGTGATGTCTGAAAGGGCTGAGTTCTGGCAAGCATAGCTGGCTTCTCCAAGAGGTTCCTCCACACTTCCTCCCTGCAAAGA
14	106170552	106170672	IgH_hotspot	GACCCTGGGCCTGCGCGTGTCCTCAGTGTCTGTGAAGGGCCCCCCAGGAGAGCACGTCCCCCCACAGTGGGAGCAGGTGGTGCTCTCCTCTTAGCCAAGCACTGCAGCCCACCTCATCTA
14	106170792	106170912	IgH_hotspot	AGAACAGGCTCAGCAGGAAGAGGGTGAGGAAGGTGATGGTGGTGGGCCACAGGTTGGCGCCGGGGGTCTCCTCCTCCAGGGTCTCCTGCGGCAAGTCCAGCACCACATAGGGAGGCGGCA
14	106171032	106171152	IgH_hotspot	CCAGGGAGGATGAGGAGGCAGAGTCCCAGGTGAGGGGCTGGGACCTTCTGTCTTTGACATTCTTAGGGCACTTCAGGGAGAGACTTGGCAGGGCAGAAAGTGGACACCATCTGCTTCTCC
14	106171272	106171392	IgH_hotspot	GGAGATCTGGGTCCAAGACAGAGACCTGGGTCTGACACTCAGTGTGCCAAAGGTTGAATGGGCAAGACCAGAGGCCTCTGTTGCCTTCCCAGGGAATGTGGCTGAGGGGTTACAAGCGAG
14	106175272	106175392	IgH_hotspot	TGACCGCAGCCCCTGCTCTGGGTGGGGGACATGTCTTGCTCTATCCCCTGCCCCTAGAGAGGATTTTGGTGGGGGCTCTTAGGAGAGGGTCTGGGCTCTGAGTGCTGTGTGCATGGGGTA
14	106175512	106175632	IgH_hotspot	CTATGAGGTCTCGGGACTAGAGGCCAACAGGCTAAGCCATGTCCCTGCCAGGCCCTCCAGGACAGGGCCTGCTATACAGGGGAGCTCTGGGCCCAGCCCACTCCAAATTTCCTTCAGGCA
14	106175752	106175872	IgH_hotspot	CCCACATTAGCAGCCACCTCAGCCCATCCCGCCCAGCCCAGCCCAGGCCAGTCCAGCTCAGTCCAGCCCAGCCCAGCTCAGCCCAGGCCAGTCCAGCTCAGTCCCGCCCAGTCCAGCCCA
14	106175992	106176112	IgH_hotspot	GCTCAGCCCAGCCCAGCTCAGCCTGGCCCAGGCCAGCTCAGTACAGCTCAGCTCAGCTCAGCCCAGCCCAGCCCAGCCCAGCCCAGTCCAGCCCAGTCCAGCCCAGTTCAGCTCAGCCCA
14	106176232	106176352	IgH_hotspot	GCCTAGCTCAGCCCACCCCAGCTCAGCCCAGCTCAGCCCAGTCTAGCTCAGTTCGGCCCAGCCCAGTCCAGCTCAGCTCAGCCCAGCCCAGCTCAGTCCACCTAAGCTCACCCAGCTCAG
14	106176985	106177105	IgH_hotspot	CCCAGCCCAGCTCAGCGCAGCCCAGCCTAGCTCACCCCAGCCAGGTCCAGCTTAGCCCAGCTCAGCCCAGCCCAACTCAGCTCAGCCCAGCTCAGCCCAACTCAGCTCAGCCCAGCTCAG
14	106177225	106177345	IgH_hotspot	CCCAGCCCAGCTCAGCTCAGCTCAGCTCAACCCAGGGCAGCCCAGCTCGTCCAAGCCCAGCCCAGCCCAGCCCAGCCTAGCCCAGCCCAGCTCAGGCCAGCCCAGCTCAGCTCAGCTCAG
14	106177465	106177585	IgH_hotspot	CCCGGCCCAGCCCAGCCCAGCCTAGCTCACCCCAGCCTGGTCTAGCTCAACCCAGCTCAGCTCAGCCCACCCTAGCTCAGCTCAGCCCAGCCCAGCTCATCCCAGCCCAGCCCAGCCCAG
14	106177705	106177825	IgH_hotspot	CTCACCCGAGCCTGGTCTAGCTCAGCCCAGCTCAGCTCAGCCCAGCTCAGACCCGCTCAGCCCGGCCCGGCCCGGCTCGGCCCGGCCCAGTCCGGCCCGGCCCGGCCCAATCCGGCCCGG
14	106177945	106178065	IgH_hotspot	CCCAGCTCAGCTCAGCTCAGCCCAGCCCAGCTCAGCCCAGCTCAGCCCAGCCCAGCCCAGCTCATCCCAGCCCAGTCCAGCTCATCCCAGCCCAGTCCAGCCCAGCTCAGCTCAGCCCAG
14	106178185	106178305	IgH_hotspot	CCCAGCTCAGCCAAGTCTAGCTCAGCCCAGCCCAGTCCAGCTCAGCCCAGCCCAGTCCAGCTTAGCCCAGCCCAGCTCAGCCCAGCTCAGCCCAGCCCAGCCCAGCCCAGCCCAGCTCAG
14	106178425	106178545	IgH_hotspot	CCCAGCTCAGCCCAGCCCAGTCCAGCTCAGCCCAGCCCAGTCCAGCTCAGCCCAGCCCAGTCCAGCTCAGCCCAGACTAGCTCAGCCCAGCCCAGCTCAGCCCAGCCTAGCTCAGCCCAG
14	106178665	106178785	IgH_hotspot	TTGCCCTCTGGCTCGGCTCAGCCTAGGCCTCAGCTCAGCCATGAAACCTGTTCACCTTGTATCCCAGGAAGGGCCGGGTCATCCCTGGTTAGGCCTGGCCAGCCTGGCTCAGCCCCCAGT
14	106178905	106179025	IgH_hotspot	GGGCCAGGACCAGCCTGGCTGGACTCCTCAATGTGCAGAGGAGGAGACGGAGGCCTGGAGACCTCCAAGACCCACCTGGTCAGGCTGCTGGAGGGCCCGCAGTGCTGAGTGGGCGGCCTC
14	106179145	106179265	IgH_hotspot	TAGCAGAGCCCTGCTCTGCCTCGCTGGCTGTGTCCACAGATGTGGCTGGATGCTGAGGGGCTGGAGGGGAGGGCCTGCATGCCCGTACGTCTGGCCTACAGACAGGGTCACTCGCCCACT
14	106209950	106210070	IgH_hotspot	CATAGCCTGCCCTCTGCCCTCCAAGGCCCTTTTCTTCTGTGCAGCAGAGGGGCCAGACACTGCATAGGGTCGGCGCCCTTCAGCCCCAGGGCCCCGGAACCCCCTGCCTTGGAATAGCCT
14	106210190	106210310	IgH_hotspot	GAGGCTCAGTCACCACACCGTCACCCTCCCAGCCCTGGCCTGGCCTTCTCGGCCACCAGCCCACCTCCTCCCTCTCTCCAGAGCTTCCCCCGGCAAGGTCCCTGCTGGGCTCAACCCAGG
14	106210430	106210550	IgH_hotspot	AGTCCCACTGCAGGTGGGGTGTGCCCCTGACCTCTGAGGAGGCTAAGCGCCCTGCCCTCAGCCAGGCCATCCCCTCTGCTCAGCCCCAGGGCCCCGCTCACCACCCCTTCCCCTCACCTG
14	106210670	106210790	IgH_hotspot	GGCAGCCCATCTTGCTCCTTCTGGGGCGCCAGCCTCAGAGGCCTTCCTGCCCAGGGTCCGCTGGGACCAGCCGTGGGACCCTCCTGGTCTCAAGCACACGTTCCCCCTGCAGCCACACCT
14	106210910	106211030	IgH_hotspot	ACTGCACTTTCACCAGCCCTCAGCTGTCTGTTGCCAGCAACTACCCAGCTCCTGCCAAAGTCTAGGAGCTGAGTGATGCCTCCCACCAGCCCTGCTCACCTGTGGCTGCCTTGCCCTGAG
14	106211150	106211270	IgH_hotspot	CTGCTCACCTGCGGCTGCTCTGCCCTGGTCCCCTGAGCTCCAGTGCCTGCCCCCTGCTCCTCCTGCCCCCCACCTGCCCCTGCTCACCTGCGGCTGCTCTGCCCTGGTCCCCTGAGCTCC
14	106211390	106211510	IgH_hotspot	CTCACCTGCGGCTGCTCTGCCCTGGTCCCCTGAGCTCCAGGAGCTGCCCCCTGCTCCTCCTGCCCCCCACCTGCCCCTGTTCACCTGCGACTGCTCTGCCCTGGTCCCCTGAGCTCCAGG
14	106211630	106211750	IgH_hotspot	ACCTGCGGCTGCTCTGCCCTGGTCCCCTGAGCTCCAGGAGCTGCCCCCTGCTCCTCCTGCCCCCCACCTGCACCTGCTCACCTGCGGCTGCTCTGCCCTGGTCCCCTGAGCTCCAGGAGC
14	106211870	106211990	IgH_hotspot	TGCCCTGGTCCCCTGAGCTCCAGGAGCTGCCCCTTGCTCCTCCTGCTTCCCACCAGCCCCTGCTCACCTGCGGATGATCTTCCCTGGCTCTCTGAGCTCCAGGGGCTGCCCACCTGCTCC
14	106212110	106212230	IgH_hotspot	CCCTGATCTTTCTGCTTCCTACCTGCCCCTGCTCACCTGTGGCTGCTCTGCCCTGATCCCCTGAGCTCCAGGAGCTGCCTCCTGCTCTTCCTGCCTCCCACCTGCCCCTGCTCACCTGCA
14	106212350	106212470	IgH_hotspot	ATTCTGCCTCCCACCTGCCCCTTCTCACCTGAGGCTCTTCTGCCCTGGTGCTCTGAGCTCCAAAAGCTGCCCACTTGCTCCTCCTGCTTCCTACCAGCCCCTGCTCTCCTGTGGATGATC
14	106212590	106212710	IgH_hotspot	TCCTGCCCCCCACTGGCCCCTGTTCACCTTCAGATGCCCTCCCTGGTCCCCTGAAGTCCAGGAGCTGCCCCCTGTTCCTCCCGCCTCCCACCAGCCCGTGCTCACCTGCGGCTGCTCTGC
14	106212830	106212950	IgH_hotspot	TCCCACTAGCCATGCTCACCTTCTGATGCTCTGCCCTGGTCCCCTGAGCTCCAGGGTCTTCCCCCTGCTCATCCTGCCGCCCACCAGCCCCTGCTCACCTGAGGCTGCTCTGCCCTGGTC
14	106213070	106213190	IgH_hotspot	AACCCGGGCAGCAATGTCACTCAGGTCACTGTTGCCCCCCTGCCTGTCCTGGCACCCTCTGTCCAGGTTTGGGCTGTTTTTCTGCCCTCATTTTTGATTTTGCAGCACTTGGCGTGTTCC
14	106213310	106213430	IgH_hotspot	TGGAAGCCTCTCTGGAACCTCAGCTCCTCAGTGGCCTCTGCTCTGCTGGGTCAGTTCCCTGAACGCACGGAGCCTCAGCCCTTCCCCTCGCCCCAGGCCTGCTGCACTCTGGGCCTTTCT
14	106213575	106213695	IgH_hotspot	TGTCCCTGCCTCTGCCTCTGGGCTCCTTGGCTTCCACCCTCCTGTCCTGCTGCCACACTCACCCTCCCTGCTCTGCTCCCGGCTCACCTGCTGTCCTTGGTCCTGGCTGAGAGGAGGGCC
14	106213815	106213935	IgH_hotspot	GGTCGTGCCCATCCTGGCATCACCCCACGGCCGGCTCTGCCGCATCCAGTCATGTTCCTCGTGCTCCCAGCCCGGTCGTCCTGGAGGCCTCAGTCAGCCTCTGGTGTGTCCTGCCCTGTT
14	106214055	106214175	IgH_hotspot	CCCCATGTCTCCCCAGCCTCTTGGAGCCTGTTCAGCATCTCAGGTCCAGGAGCGCCCACGGCTGCCCCCAGGCTCTGTCCTCCTCCCGAGCCTGTGCCCCTGCCCTGTGCTGACCCCACT
14	106237940	106238060	IgH_hotspot	GGCCCGCCCCAGAAAGCTTGCAGGACCGGTGGCCCTGTGGTGCCCTTCTGCAGGCACCCCTGCAGCCTAGGAGGCGGGGCTCGGCAGCCAGGTCAGCGCTCTGTGTCTGCCGGGAGTCAG
14	106238180	106238300	IgH_hotspot	GTTCTCAGATGGCTTCTCGTGGGTCCCCTGAGTCCCCTGAAGCTCCTGACCCTGCCGCCCCAGCGTGGCCCTCCGCTAGTGAGTGGGCCTGACTTGCCCAGGGCCCTGGTCATAGCCTGC
14	106238420	106238540	IgH_hotspot	TCCTCCTCAGCCTCTCCCCTCCTTTCCCCTTAGCCCCAGTGTGCAGCAGCCCAGGTCAGGGCCCTGAGTGCCTGGATGCCCCCTGCCTCCCAGTGTCCTGCATTACTTCTGGAGGCTCAG
14	106238660	106238780	IgH_hotspot	ACAGGTAGGAGCCTTGCACCTGCCCTTGGCCCTCCCCACCCTGCGTGGTGCCAGGACCCCCAGGCCACAGGGAGGCCCCATTTCTCTCTGCTGCTGGCCCAGTGGCCCTGGAGTCCCACT
14	106238900	106239020	IgH_hotspot	CTCTGGCTGACTCTGCCCAGGCCCTGAATGGGCCCCTCTGGCTGCCCTCTGCTGCTACACTGCCCTGCACCACCTCCACTCAGCTTCATTGTGCTGATGGTCCTGGCTCCTGGCAGCCCA
14	106239140	106239260	IgH_hotspot	TGAGAGCTCAGCCCCGAGCCCTGGAACGCCTTCCCTTCTCCATCCCAGCTCGCCCTTGCCAACTGCTCAGTGGGATGGACTCACACTCCCTTCCCGGCACCAGGAGGCTGCACTGCACTT
14	106239380	106239500	IgH_hotspot	TCCAGGAGATGCCCCCTGCTCCTCCTGCCCCCCACCTGCCCCTGCTCACCTGCAGCGGCTCTGCCCTGGTCCCCTGAGCTCCAAGAGCTGCCCCCTGCTCCTCCTGTCCCCTGACCCTGC
14	106239620	106239740	IgH_hotspot	CATGAGCTGCCCCTTGCTCCTCCTGCTTTCCACCAGCCCCTGCTCACCTACCGATGATCTTCCCCGGCTCTCTGAGCTCCAGGGGCTGCCCACCTGCTACCCCTGCTTCCCACCAGCCCT
14	106239860	106239980	IgH_hotspot	CTGCCCCCTACTCGTTCTACCTCCCACCAACCCGTGCTCACCTGCGACTGCTCTGCCCTGGTCCCCTGAGCTCCAGGGGCTGCCCCCTGCTCGCCCACCTCCCACCAGCCATGCTCACCT
14	106240100	106240220	IgH_hotspot	CTTACTCATCCTGCCTCCCACCAGCCCCTGCTCACCTTCTGATGCCCTCCCCTGGTCCCCTGAGCTCCAGGGGCTGCCCCCTGCTCGTCCTGCCTCCCACCAGCCCCTGCTCACCTGCAG
14	106240340	106240460	IgH_hotspot	GCTTGTCCTGCCTCCCACCAGCCCCTGCTCACCTGTGGCTACACTGCCCTGGTGCCCTGAGCTCCAGGAGCTGCCCCCTGCTTGCCCATCTTCCACTGAGCCCTGCTCACCTGCAACTGC
14	106250782	106250902	IgH_hotspot	TTCCAGGCCCACTGGGGTGGCCCCACACTCTGGGCCCAAGGTGGCAACAGCAGCCCCAACAGCCTCCTCACCTGTGGCTCTGATCTCAAAGTCATTCTTCCTTCATTTTATCTGGTCTCA
14	106252147	106252266	IgH_hotspot	CACCTGTGACTGACCGGCCATGGCCGTGGTGATTCTGAGACCAAGGTGAGCAGCCTAAATCAGCTTGAAGGGCCCTTGGGTCAGCTGACCCAGCCACCTCAGCACTTCCCTCTTCAGCT
14	106252692	106252812	IgH_hotspot	CTACCCCTTACTGAATTCCACATTTTGCTACTTATGACCCCTGGGCTCACTGAAAACTTACTGCCCACTTCTGATCCTTCAGTTTCTCCTTTGGCAACATGCACAAAGTGGCCTGATCTT
14	106252924	106253044	IgH_hotspot	GCTTCACTGGGAGAACCTGACCAAGTATCGTTCAGTACCATGCATGTCACTCAATATCACCCCTAGAGATTTGGGGGTTAGCAGTACCATGGAGTTCCTGATATGATTTAGATGTTTGTC
14	106322842	106322962	IgH_hotspot	ACACCCCGCAGGCAGCCAATAGAGTCCCTCCAGCCCAGCTTCTGCTGCCCCCAGCTCAGTCACACTCCAGCTACCCTGAAGTCTCCCCAGGCAGACAACCCAGGCCTGGGAGTGAGTATA
14	106326580	106326700	IgH_hotspot	CAGCTCAGCCCAGTTCAGCCTTGTTTAGTCTAGGTCAGCTTAGGTCAGTTTTGCCCATCTGAGTCCATTTCTGAAAGCTGGATGGAGTTGTCATGGCCAGAAATGGTCAGCCCACCAGAC
14	106326820	106326940	IgH_hotspot	GGGTTTTGGTTCCAAAGCATTACCAATCATTACCACCCTCCACTACCTGGGTGGAATATTTCTTTGCTGCTTTAAAGTCATTAAAACATCTTGAGAATGAGACCAAGAATTTAGGAGCCT
14	106327060	106327180	IgH_hotspot	GAGTCTGCAGTAAACCCCTGCCTTTAAATTCCCTCTAGATAACAGTCATCATTGGAAACAACCAAGAAATGCATTTTATCTGAATTTGCCACTTAAAATTCTGCCATTTACCATAAATCG
14	106327300	106327420	IgH_hotspot	TTCAGAGGTTGTGGAGCAGCTCGTGCGACCTCTCCTTCAAATGGGCTTTAGGGAAAGTTAAATGGGAGTGACCCAGACAATGGTCACTCAAAAGACTCACATAAATGAGTCTCCTGCTCT
14	106327540	106327660	IgH_hotspot	CACTGCGAGCCTTGCAAAGCTTTGGCATGGAATCATTCCTCCAAGTCCATTAACAAGGGCTGGGGCCTGAGCAGCCAGTCGGCCCGGCAGCAGAAGCCACGCATCCCAGCTCTGGGTAGT
14	106327780	106327900	IgH_hotspot	CACAGTCCTGTCTTCAGCACTATCTGATTGAGTTTTCTCTTATGCCACCAACTAACATGCTTAACTGAAATAATTCAGGATAATGATGCACATTTTACCTAAAACTTATCCTAAAGTGAG
14	106328020	106328140	IgH_hotspot	TTATGAAAATAATGCTCTGAGGTATCGAAAAAGTATTTGAGATTAGTTATCACATGAAGGGATAACAAGCTAATTTAAAAAACTTTTTGAATACAGTCATAAACTCTCCCTAAGACTGTT
14	106328260	106328380	IgH_hotspot	TTTTCAGTTTCGGTCAGCCTCGCCTTATTTTAGAAACGCAAATTGTCCAGGTGTTGTTTTGCTCAGTAGAGCACTTTCAGATCTGGGCCTGGGCAAAACCACCTCTTCACAACCAGAAGT
14	106328500	106328620	IgH_hotspot	TCTGCTTCCAGCTTCGCTCAATTAATTAAAAAAATAAACTTGATTTATGATGGTCAAAACGCAGTCCCGCATCGGGGCCGACAGCACTGTGCTAGTATTTCTTAGCTGAGCTTGCTTTGG
14	106328740	106328860	IgH_hotspot	CTTAACCATTTTTCTCAGAAGCCACTTCAAACATATCCTGTCTTTTAACAGTAAGCATGCCTCCTAAGATAAACAATCCTTTTCTCTTGGAAACCAGCTTCAAGGCACTGAGGTCCTGGA
14	106328980	106329100	IgH_hotspot	GTTCTCTTTCCAGCCAATAAAGAATTTAAGATGCAGGTTGACACACAGCGCACCTCATAATTCTAAAGAAAATATTTCACGATTCGCTGCTGTGCAGCGATCTTGCAGTCCTACAGACAC
14	106329220	106329340	IgH_hotspot	TCCCATTTTCCAAAGGCATCGGAAAATCCACAGAGGCTCCCAGATCCTCAAGGCACCCCAGTGCCCGTCCCCTCCTGGCCAGTCCGCCCAGGTCCCCTCGGAACATGCCCCGAGGACCAA
14	106329460	106329580	IgH_hotspot	TAGTAGTAATCACAATGGCAGAATGTCCATCCTCACCCCACAAAAACCCAGCCACCCAGAGACCTTCTGTCTCCGGGCGTCACATGGAAGCTGACTGTCCGTGGCCCTGTCCTGCCCTTC
14	106329700	106329820	IgH_hotspot	GAGTCCAAAAACCCCGGGGGGCACCCGTCCCAGAGAGCGGGTGCCTTGGAGCGGGACAGAGTCCCACCACGCAATCATCACGACAGCCCCTGAGAATGCTCCAGGTGAAGCGGAGAGAGG
14	106329940	106330060	IgH_hotspot	AATGCCTCCAAGACTCTGACCCTGAGACCCTGGCAAGCTGAGTCTCCCTAAGTGGACTCAGAGAGGGGGTGGTGAGGACTCACCTGAGGAGACGGTGACCAGGGTTCCCTGGCCCCAGGG
14	106330180	106330300	IgH_hotspot	TTGGACCCCAGAGGCCTAGGGTGGCCCTGGCCACAGAGAGACCCGTGCTGCTGGGCTCAGGAGGAAGGAGCATCTGGAGCCCTTGCCCCTCGTCTGTGTGGCCGCTGTTGCCTCAGGGCA
14	106330420	106330540	IgH_hotspot	TCACCTGAGGAGACGGTGACCAGGGTTCCCTGGCCCCAGTAGTCAAAGTAGTCACATTGTGGGAGGCCCCATTAAGGGGTGCACAAAAACCTGACTCTCCGACTGTCCCGGGCCGGCCGT
14	106330660	106330780	IgH_hotspot	CAAACAGCCGGAGAAGGAGCCCCGGAGGGCCCCACATGGCCCAGCGCAGACCAAGGAGCCCCCGGACATTATCTCCCAGCTCCAGGACAGAGGACGCTGGGCCCAGAGAAAGGAGGCAGA
14	106330900	106331020	IgH_hotspot	CACTCGAATGGGTCACATGGCCCAAGCACAGAGCAGAGGCAGCCGGCGTCCCTGTCCCCAGCCACACAGACCCCCGGGCTGAGACCCAGGCAGGGAGGGGTGACGTTCCCAGGGAGACGG
14	106350190	106350310	IgH_hotspot	TCTTTGCCAGGTGGGGACGACAATGGCAGGTGTTTCTACATGGGCAGGTGAGGGGAACTGTCTGCGGCCTGGCCCTGCGGAACACAGCGGCCTCTCAGAGGAGGGTGTGTGGGAGTCCTG
14	106350430	106350550	IgH_hotspot	GCTTTTGGAACTGGGGCATCTCTCGGAACAGGGTCTGGTGCAGCTGGCAGTGAAGGGACCAGGGCACCTGTGGTCATGAGTGAAGTCACCTCAGAGCCCTCTGAAGCCCCTGTTTGGCAG
14	106350670	106350790	IgH_hotspot	AAGTGTGCATAAACCCTGCGAGTCCAGTCAGTTTTTGCTGCTGGTTTCATCACTGTGGGAGTTACCACCGTAGTCACACAGCAGGAGGGCCCTTCACAAAAAGCCCCTGAGTGTGGCCAG
14	106350910	106351030	IgH_hotspot	CTGACTCACCCTCCCGGGCTCCTGTCCCCTCCAGGAGGGGGCTGAGGTGATATCTGGCAGGAGGGTGTGCAGGAGTCAGGCCTCCTGGAGTTTGAGCCCTGGGGCAGGTGCAAGGTGGGG
14	106351150	106351270	IgH_hotspot	GGGTGGGAGAGAAGAGAAACCCTGGAAGAGGGTTTCTCTCACTGGGGAGAGAAACAGGGATTTCTGGAAGGTTCGTTGTCTCTGACTGTGTGAGGTGAGTCCTCTGTTGGCTTCCCTGGT
14	106351410	106351530	IgH_hotspot	GTGACAGTGCACAGGGCCAGCCCCGCCCTCCTGCTGCCCCTACTCTGACATGGGGGGCTCGCAGGGTTCACACACGTGGCCCAGCGTTCAGGGAGGGGCTTCCGGGACTGCTGGGTGGAC
14	106351650	106351770	IgH_hotspot	TGTTTCATGGTCTCTGGGGCTGGTGGGCTGGAGCCCATCATGGTCACTTGTGGGCCTGTCCATTGTTTCTGCTGCCCCGTGTGTTTGGGTCATGGGCTGCACTGCTGTGGTAGCCACCAT
14	106353945	106354065	IgH_hotspot	GTCTACATCAGCTGTTAAGCATCCCATGATGCAGCATTGTGGGCACAGGGCAAACTTTCAAAAGATGACAGTGTAGGATAGCGGCTGCTCCTCCTTCCCTGTGCTCTTCCCACACTGTCC
14	106354185	106354305	IgH_hotspot	CCAAAGCTCTTTCCTTGGGGCCTGTGCAAGCTTCCCAGCTGCTTCTCATTTTCTGTTTACTCTGCTCACTGGCTGGTGGGGTGATGTCTTGGGGAGAGTCTGGTGCATTTTGGGCATTGA
14	106354425	106354545	IgH_hotspot	CACAATATGCTCACAGTGACACGAACCCCCACAAAATCCTCCTGTCCCTACAGGAGACTGGTGTCACCGAGTCTCCTCTTGCTGGCTCTGGCCTGGCTCTCCTGCTGAGACTGTGCATTC
14	106354665	106354785	IgH_hotspot	CATTTGATGGTGAAGGAGACCTCCCCTCCTCTCTTTCTCAGGAGCCCCCTCTGATGCTGTTGCCTAGTGTTTCTTGGGGCTGGTGCTGGGGGCTCAGCAGTGTCTGCCCTGTTCCAGGTG
14	106354905	106355025	IgH_hotspot	CCAGGTCGGTCACTGACTCGGTTACTATCCAGCGACCTCCGTGGCTGTTCAGTGGTGGCTGCAGGTCTCTTCCCAGGAGAGGCCTGCGAGAGGGCTGGGCTGTCTGGGAGCCCTGCATTC
14	106375732	106375852	IgH_hotspot	GAGACCGTTTTGGACGAAGCTTTTCTCACAGTGGTAGTTCCAGTTATACCCACTGTGACTCGGGGCTGTTCAGAATCCGACGGGGCGCCCTGTGCTCTGGGGCCTCCTGGGTGGGGGCTG
14	106375972	106376092	IgH_hotspot	GCCCCGGTGTGTGGGGTGGGCCCAGGACCCTCTGGGCAGGTCAGCCTCAATGGGGAGGGGGCTTGTGTCCTGCCTGGCTCCTTCTCTGGGTAGAGGGGACCCATCTCCTGGTCCTGGACC
14	106376212	106376332	IgH_hotspot	CTCTCTGCATTCCGCTGACTTGGGATGGGGTTTCTGGCCTGGCGAGTGTCACTGTGGGACGAGCTGCTATACTCCACTGTGACACAGACACCTTCAGAAACTTCCTGGTTTGTTTGGGGA
14	106376452	106376572	IgH_hotspot	GTCAGCTGCCTCCTGGCCTGCAGGGACTAGAGAAAGGGGTTCCTCCCAGGGCAGGACGTGGCAGTCCTGAATGGAGCTGAGGTCTGTGCCTGTATCGGGGGTCCCATATCCTGCTCCTTC
14	106376692	106376812	IgH_hotspot	GCCTGAGCCGCTGTGGAGGTATTCCACTGTGAGAGGGTCCCGCACAGATTCTCCCATCCTGCTTCTCCTCCCAGAGCCTGGAGGGGATGGGATCCGGGGGTCCCAGAGGAGGATCCTGGA
14	106379741	106379861	IgH_hotspot	GTGACAGTGCACAGGGCCAGCCCCACCTTCCTGGTGCCCCTACTCAGACATGGGGGGCTCTCAGGGTCCACACATGTGGCCCAGCCTTGAGGGAGGGGCTTCTGGGACTGTTGGCCGGAT
14	106379969	106380089	IgH_hotspot	CCTGGCCATCTGTTTCATGGTCTCCAGGGCTGGCAGGCAGGAGCTCAGGGTGGTCACTTGTGGGCTTGTCTGTTGTGCCTGCTGCCCTGTGTGTTTGGGTCACAGGCTGCACTGCTGCGG
14	106380197	106380317	IgH_hotspot	ATGGACTCTGTGACACTGTGGGTATAATAACCACTCCAAAAATCGTAATACCACAGTGACACAGACCTCACCCCAAACCTACCGCCAGGCCTGGGGAAACCCGGGATGTCCAGGGCTGAC
14	106380425	106380545	IgH_hotspot	ACCTGTGCCCTGAGGCTCCATTTCAGGCTGATATCTGTCTGTATTGTCCCTACCCGCTGCATGGCCATGTCCTTTTGGGTTTATAAATTGCCCCCAAATCACGCAGGCATCATTCAGGCT
14	106382216	106382336	IgH_hotspot	CTGTGTCTACATCAGCTGTTAAGCATCCCATGATGCAGCATTGTGGGCACAGGGCAAACTCTTGAAAGATGACAGTGTAGGATAGCGGCTGCTTCTCCTTCCCTGTGCCCTTCCCACACT
14	106382456	106382576	IgH_hotspot	CCCGCCAAAGCTCTTTCCTTGGGGCCTGTGCAAGCTTCCCAGCTGCTTCTCATTTTCTGTTTACTCTGCTCACTGGCCAGTGGGGTGATGTCTGGGGGGGAGTCTGGTGCGTTTTGGGCA
14	106382696	106382816	IgH_hotspot	GGTACTACTACAATATCCTCACAGTGACACGAGCCCCCACAAAATCCTCCTGTCCCCGCGGGAGTCACTGAGTCCCCTCTTGCTGTCTCTGGCTAGTTCTCCTGCTGATACTATGATTTC
14	106382936	106383056	IgH_hotspot	TACTTGCTGGTGAAGGAGACCTCCCCTCCTTTCTTTCTCAGGAGCCCCCTCTGATGCCGTTGCCTGGTGTTTCTCAGGGCTGGTGCTGGGGGCTCAGCAGTGTCTGCCCTGTTCCAGGTG
14	106383176	106383296	IgH_hotspot	CCAGGTCGGTCACTGACTCAGTTACTATCCAGCGGGCTCCGTGGCTGTTCAGTGGTGGCTGCAGGTCTCTTCCCAGGAGAGGCCTGCGAGAGGGCTGGGCTGTCTGGGAGCCCTGCATTC
14	106452080	106452192	IgH_hotspot	GCCGGTATCAGCTTTCTTCAGTAGAGCTTTTCCTCCTCCATGAATTTTGCTTATAGGGTGATAATTATATAAACAATTCCCATATAATTGGGCCAGGCGCAGTGGCTCACGC
14	106452466	106452586	IgH_hotspot	AAAAAAAAAAAATGAAAAAACTGAAAAAACAAAGTTCCCATATAATTAGAGTATATACTTCTATTGTTACTTTTTTTCAATTTATTAATGACATACTGTAAACAACATTAAAAATAATAA
14	106452706	106452826	IgH_hotspot	CAGCCTGCTCAGCTCCATGTAGGCTGTGCTGATGGACGTGTCCCTGGTCATGGTGACCCTGCCCTGAAACTTCTGTGCATAGTTTGTGCCACCACTGTTAGGGTTGATCCATCCCATCCA
14	106452946	106453066	IgH_hotspot	CTGCACCAGCTGCACCTGGGAGTGGGCTCCTGTGGAGAGAACACAGAAGTGGATGAGATCTCCCTGGACTGGACTCAATCTCTTTCTCATCACTGGGACTAGGGAGCCTCTTACCTGTGG
14	106453186	106453306	IgH_hotspot	CTGTATTTACTTCAGTAAATCTCAGGTTATTTGCATATTCATGAGGGATACTATTTCATAGCTCTAGACTTGATCCAAGATGAGAAAGAGAACACACATAATTTATGGGCCATGCAACAG
14	106724784	106724904	IgH_hotspot	AAGGCTGTCCCTGAGGTTTCTGTCCCAGGACTGATTGCGGAAGAGTCACCAGGCACCCCTGAATTTCCTCAGGACTCTCATCCTGGTGACCATGGTTGAGAACTTTTCATCTCTGTAAGC
14	106725024	106725144	IgH_hotspot	ACTGTCAGAAGAAGATGAAGTCCCACACCCTGACAGGAAACAGCCTCCATCTGCACCTGCCTCTGCGGATGACTCTGATCAGCGGGTCCTGAGCGCCCCCTGCCGCTGATTTCCCCCCCA
14	106725264	106725384	IgH_hotspot	TTCTTGGAATTGTCTCTGGAGATGGTGAACCGGCCCTTCACGGAGTCTGCGTAGTATGTGCTACCACCACTACCACTAATAGCTGAGACCCACTCCAGCCCCTTCCCTGGAGCCTGGCGG
14	106725504	106725624	IgH_hotspot	CCTGCAAACAAAAAGAAACCCTGGTCAGAAACTGCCACACGTATCCACTGTTTCTCTCACTCTTATCCATTCACACTCAATTTTTCTATTTCTCCATGAATTACCTTTTAAAATAGCCAC
14	106725744	106725864	IgH_hotspot	GCTGGGCTGGTTTTCATCAGCAGACGGAGGGCTCTATTTGCATATCTCCTACTATATAGTAAGCTCTGGGGTGAGAGGCCTTTGGAGATAGTGGGGCTCAGAGCATGTCAGAATGTCCTC
14	107060807	107060927	IgH_hotspot	TTTGAGGTGGTTGAAGAAAAACAGTGACGTTGGTGATGTTGGTGTGGTTTTCTGTGACATCCTAAGGAGACAACAGAAGATGGGCAGTGACCAGTCTCCATCCAGCTGGTACGCCTTGTC
14	107061047	107061166	IgH_hotspot	TACTATTTTTACCTACTTCACGTGGAAATCTGAGAGAAGTGTCCAGCCTCAGGGGGCTGCTCCTCCCTCCACGAACCAGAGCTAACAGAATTACGTGGTATCAGTCTGTTTGGATCTTC
14	107061438	107061558	IgH_hotspot	ACCTTAATTGCATCATTAAAATTCCGGTATAGATCCATTGGATTTAAGGTTTGGGTAAATGAATTTCAAATAGGGCACAATTCCATTGATGACACAAATCAAGAGATGGTGAGAAACCAT
14	107121657	107121777	IgH_hotspot	CAGGCACAGACCACCATGTCTTGCCGATACATATTTCTATGTTTATAAATTTATGTCCCTATAGCTATGTAGTTGCTGATGTCAACAAATGTTAATAAAACTCTGGAAGAATCAGTGCAA
14	107121877	107121997	IgH_hotspot	TAATAAATACAAGTGATAAAATGTCACAGCCTAGAATGCTGCAGAGTCCTGCAAATACAAACCTGACTTCTCCAGCTGATGAGAAAGGAAAACTACCCCAGCATCTGCTCCTGGGACCTG
14	107122117	107122237	IgH_hotspot	TGTCCTCGGTTTTCAGGCTGTTCATTTGCAGATAGGCGATGCTTTTGGAATCATCGCTTGAGATGGTGAATCTGCCTTTCACAGACGCGGCGTATTCTGTTGTTCCACGATTAGTTTTGT
14	107122357	107122477	IgH_hotspot	TGTACCAAGCCTCCCCCAGACTCCACCAGCTGCACCTCACACTGGACACCTCCAGAGACATCGTGATCAGAAACTGCCACACTATCCACTGTTTCTCTCACTCATGTCCCCTCACACTAA
14	107122597	107122717	IgH_hotspot	GCATCCCAGGGCTGGGGCCCCTCTCCCAGAGCTGCAGAGTCAGGGCTGGGCTGGTTTTCTTCAGCAGAGAGATGGCCCTATTTGCATGTCTCCTACTATATAGCAAGCTCTGGGGTGGGA
8	128427475	128427595	c-myc	AATGATAAACAACTAATACACCCATCCAGTGCTGAAGAAAGGGGTTGTCAGGAGGGTAGAATTTGCACTATTAAATCTTCATAGAGTGCTATTTCCCGTCACTACAGCACACTTGTCACC
8	128427663	128427783	c-myc	GAACCGTTTCCCCACAATCTGCAGGAAATAAGAATCAGAAAGAAGGACACACCATTCCATAGCACAGAACACAAGTAGATGGCTCCCATGAAGAATCTAGCATCATGGTATGGCAGAAGC
8	128427942	128428062	c-myc	TTTGAAGAGTTCCTAACACATTCAGTCAACATTTAATGATGCTTCAGGCACTGTGTTCATTGCTAGTGAGCGTATGACACACACAGCCATACGGTCACAGAGCTTTCAATGAAAAGTAAC
8	128718992	128719112	c-myc	TGATCACACATACATTTTATTAAGTATATATACTAGCAGAACCCCCCCAAAAATTTAAATGTGCTTTTTAAAAAGGTTGGGCTGGTTTCAAATGTTCTCAGAACCAAAGCAACACACGCC
8	128719232	128719352	c-myc	TTTGGCTCACTCAAAAAAAGTGCTCCTGTCAGCCTTCAATTTCTCTACCTGGGTCTCTAGTCTGAGGACAGCATCCTTTTGGAAGACTTCAGCAATTTCTGTGGAGCCATGTTTAAATTG
8	128719472	128719592	c-myc	TGAGATTTGTTTTGTTTTGAGAACAGTCAATTGGTTCTTTCTACTCTTCCTTCTAGGGCGCCAATCTTTCCAAGGATAACCACAAAGTGCAAGCAAAAATAATGAAAAAGGAAAGAAAGA
8	128719712	128719832	c-myc	TCTTGTACACGCCTTGCTGGTACATATGGAGGACCATGGAAGAAAAGCATTGCTGTAAATTTCCTCCTTCTCAAGGAATCCTGCTCCCTGAGTTTCTGCTTAAGTGACTTCTCACCTTCA
8	128719952	128720072	c-myc	TCGGTCTTTATCAGTATATTAAGTATGTTTTTCAGGTGTGGACTTAACTTTGCCCTCCACTCCCAGCAACCGTTTCCTTTCATAACTTGGGTGTAGTTTAAACACACACACACACACACA
8	128748065	128748184	c-myc	GGGAGCAAAAGAAAATGGTAGGCGCGCGTAGTTAATTCATGCGGCTCTCTTACTCTGTTTACATCCTAGAGCTAGAGTGCTCGGCTGCCCGGCTGAGTCTCCTCCCCACCTTCCCCACC
8	128748296	128748416	c-myc	AGGGTCTGGACGGCTGAGGACCCCCGAGCTGTGCTGCTCGCGGCCGCCACCGCCGGGCCCCGGCCGTCCCTGGCTCCCCTCCTGCCTCGAGAAGGGCAGGGCTTCTCAGAGGCTTGGCGG
8	128748537	128748657	c-myc	AAGAGCCGGGCGAGCAGAGCTGCGCTGCGGGCGTCCTGGGAAGGGAGATCCGGAGCGAATAGGGGGCTTCGCCTCTGGCCCAGCCCTCCCGCTGATCCCCCAGCCAGCGGTCCGCAACCC
8	128748775	128748895	c-myc	GACACTTCCCCGCCGCTGCCAGGACCCGCTTCTCTGAAAGGCTCTCCTTGCAGCTGCTTAGACGCTGGATTTTTTTCGGGTAGTGGAAAACCAGGTAAGCACCGAAGTCCACTTGCCTTT
8	128749013	128749133	c-myc	GGGTGGGGGGTAATCCAGAACTGGATCGGGGTAAAGTGACTTGTCAAGATGGGAGAGGAGAAGGCAGAGGGAAAACGGGAATGGTTTTTAAGACTACCCTTTCGAGATTTCTGCCTTATG
8	128749251	128749371	c-myc	GAGCTCCTTGGAGTAGGGACCGCATATCGCCTGTGTGAGCCAGATCGCTCCGCAGCCGCTGACTTGTCCCCGTCTCCGGGAGGGCATTTAAATTTCGGCTCACCGCATTTCTGACAGCCG
8	128749489	128749609	c-myc	GGGTCTCTAGAGGTGTTAGGACGTGGTGTTGGGTAGGCGCAGGCAGGGGAAAAGGGAGGCGAGGATGTGTCCGATTCTCCTGGAATCGTTGACTTGGAAAAACCAGGGCGAATCTCCGCA
8	128749727	128749847	c-myc	GGCTCCGGGGGAGGTATCGCAGCGGGGTCTCTGGCGCAGTTGCATCTCCGTATTGAGTGCGAAGGGAGGTGCCCCTATTATTATTTGACACCCCCCTTGTATTTATGGAGGGGTGTTAAA
8	128749965	128750085	c-myc	GAGGGGCTGCGGTGCCGGCGGGGGTAGGAGAGCGGCTAGGGCGCGAGTGGGAACAGCCGCAGCGGAGGGGCCCCGGCGCGGAGCGGGGTTCACGCAGCCGCTAGCGCCCAGGCGCCTCTC
8	128750203	128750323	c-myc	TGCGGGGCCGACTCCCGGGCTTTGCGCTCCGGGCTCCCGGGGGAGCGGGGGCTCGGCGGGCACCAAGCCGCTGGTTCACTAAGTGCGTCTCCGAGATAGCAGGGGACTGTCCAAAGGGGG
8	128750441	128750561	c-myc	CCAAGACCCCTTTAACTCAAGACTGCCTCCCGCTTTGTGTGCCCCGCTCCAGCAGCCTCCCGCGACGATGCCCCTCAACGTTAGCTTCACCAACAGGAACTATGACCTCGACTACGACTC
8	128750679	128750799	c-myc	ACCCCGCCCCTGTCCCCTAGCCGCCGCTCCGGGCTCTGCTCGCCCTCCTACGTTGCGGTCACACCCTTCTCCCTTCGGGGAGACAACGACGGCGGTGGCGGGAGCTTCTCCACGGCCGAC
8	128750917	128751037	c-myc	GCTTCTCGGCCGCCGCCAAGCTCGTCTCAGAGAAGCTGGCCTCCTACCAGGCTGCGCGCAAAGACAGCGGCAGCCCGAACCCCGCCCGCGGCCACAGCGTCTGCTCCACCTCCAGCTTGT
8	128751155	128751275	c-myc	CTCTCCGTCCTCGGATTCTCTGCTCTCCTCGACGGAGTCCTCCCCGCAGGGCAGCCCCGAGCCCCTGGTGCTCCATGAGGAGACACCGCCCACCACCAGCAGCGACTCTGGTAAGCGAAG
8	128751393	128751513	c-myc	CTCATCACCTCTGAAACCTTGGGCTTTAGCGTTTCCTCCCATCCCTTCCCCTTAGACTGCCCATGTTTGCAGCCCCCCTCCCCGTTTGTCTCCCACCCCTCAGGAATTTCATTTAGGTTT
8	128751631	128751751	c-myc	CTCTGAGAGTGAATGAATTGCTTCCCTCTTAACTTCCGAGAAGTGGTGGGATTTAATGAACTATCTACAAAAATGAGGGGCTGTGTTTAGAGGCTAGGCAGGGCCTGCCTGAGTGCGGGA
8	128751869	128751989	c-myc	CCCCGCCCTCTTGGACTTTTGGCAAAACTGCAATTTTTTTTTTTTTATTTTTCATTTCCAGTAAAATAGGGAGTTGCTAAAGTCATACCAAGCAATTTGCAGCTATCATTTGCAACACCT
8	128752107	128752227	c-myc	GGAAGTTGCACTTTTCTTGTCCATGCCATAACCCAGCTGTCTTTCCCTTTATGAGACTCTTACCTTCATGGTGAGAGGAGTAAGGGTGGCTGGCTAGATTGGTTCTTTTTTTTTTTTTTT
8	128752477	128752597	c-myc	TGTGAGCCAGGGCACCAGGCTTAGATGTGGCTCTTTGGGGAGATAATTTTGTCCAGAGACCTTTCTAACGTATTCATGCCTTGTATTTGTACAGCATTAATCTGGTAATTGATTATTTTA
8	128752717	128752837	c-myc	GTCTGGATCACCTTCTGCTGGAGGCCACAGCAAACCTCCTCACAGCCCACTGGTCCTCAAGAGGTGCCACGTCTCCACACATCAGCACAACTACGCAGCGCCTCCCTCCACTCGGAAGGA
8	128752957	128753077	c-myc	ACACAACGTCTTGGAGCGCCAGAGGAGGAACGAGCTAAAACGGAGCTTTTTTGCCCTGCGTGACCAGATCCCGGAGTTGGAAAACAATGAAAAGGCCCCCAAGGTAGTTATCCTTAAAAA
8	128753197	128753317	c-myc	TGCGTAAGGAAAAGTAAGGAAAACGATTCCTTCTAACAGAAATGTCCTGAGCAATCACCTATGAACTTGTTTCAAATGCATGATCAAATGCAACCTCACAACCTTGGCTGAGTCTTGAGA
8	128753437	128753557	c-myc	AAAATTTTAAGATTTACACAATGTTTCTCTGTAAATATTGCCATTAAATGTAAATAACTTTAATAAAACGTTTATAGCAGTTACACAGAATTTCAATCCTAGTATATAGTACCTAGTATT
8	128753677	128753797	c-myc	TAAGTTGTGAATGTTTTGTTTCGTTTCTTCCCCCTCCCAACCACCACCATCCCTGTTTGTTTTCATCAATTGCCCCTTCAGAGGGTGGTCTTAAGAAAGGCAAGAGTTTTCCTCTGTTGA

## Sheet: S2(E)_Ig_Hot2
Chromosome	Start	Stop	Reference/Name	Sequence
2	89130650	89130770	cell_line_breakpoint	TGTGACATTTGTCGTTCATGATCCAGTGGGGAAAATAAACTACCCTGGACATTTTAAACAAAGGGAATTTATTGTGGGAAATGCTTCACAGGTGATGAACAGCAGAGACCCAATCATCAT
2	89130950	89131070	cell_line_breakpoint	CCTTCTTTTCACTACCCTGTCTCTTGCTGGTGTCTCCCACCGGCCATATCCAGCTGGAAGCCAATTGCCAATGGAACCATGGACAGGAAATGGATCTGAGTAGATGGACAATGACCACCA
2	89131250	89131370	cell_line_breakpoint	AAAGATAATGTGTACGTAGGGAAAGATGGGATGTTGTTAAACAACAGACTTTTATATGCTGTGTCTCCCCGTGCTCCCTCCAGCTTTAGTCAGTGGCCCTAAAAGGGCTAGTGTCCTGGC
2	89131550	89131670	cell_line_breakpoint	CCCATTTCAGGCAGGCTCTTACCAGGACTCATGAGAAAGCCAAGCCAAGCACCACTGGCACTCGAGGGTCCTTCCTTGTCCCTTTGGGTGATTGGCACGGTTGTCCACTGAGCCCAGAGC
2	89131850	89131970	cell_line_breakpoint	GTCTCCTGGAGCCATCTCACCCAAAGCCACTGACTCTGGGAGACCAGCCCAGGCCACAAACCAGCAAAGCACCAGTTATAGTTAGAGCTGCATTATAAAGTGGCCAGAGGACATTTCTTT
2	89132150	89132270	cell_line_breakpoint	GGTCCTCAGAGGTCAGAGCAGGTTGTCCTAGGGAGCAGGGAGGCTTCCTAGGGAGGTCAGACTCCAAATAGTGGATATGGCAAAAATGCAGCTGCAGACTCATGAGGAGTCGCCCTGGGC
2	89132450	89132570	cell_line_breakpoint	GGAAAATTTCATGTAATTCTTTCTGGTTTGTCTTTCTCAACCCCCTCCTCCTGCCTACTCCTTAACTGAGAGAGTGTACTATTATTTGTGTGACCCTTTTTTTCCTCCAATACACATAGA
2	89132750	89132870	cell_line_breakpoint	TACTGCAGGTGAGAAAAGTTGAACTGCTGTAAATAAGCATTATCCTGGGCTGATAATGCTTACAAATGTTGATCCTGAAAATTCTTCAGGTACCTTTCAGAGCTGAGAGTTGTGCTCTCT
2	89133050	89133170	cell_line_breakpoint	AGTTTTGAGGAGAAAAGAAGAATCCTTTCTCTAAGTAACTTTATAGATTTTGTTTTTAATTGCACGCATACAACAAGTTCTCATTAATTATAAATTCAGTTCGTGGGCAAAATATATTTT
2	89133350	89133470	cell_line_breakpoint	AATTTCATAGTAAGGATAATTCTAAACAAATTTTGAAAGTTTTGGTTTTAGAAGAAGTTCAAGAACTATTTGGCTCTGCACGGAGAGCTTACACAAGTTGTATCTCTAAGCCCTAGCTTC
2	89133650	89133770	cell_line_breakpoint	TGAATATTTTACCAAATGCATGCATTGCCTTTCCAAAAGAAATGGAAATATTTTCAATAATCAAATCAGTAAAATTTCTGATGCTTTTCAGTTTTTTATACCTACTTTTGCCTTTTTGAA
2	89133950	89134070	cell_line_breakpoint	TACATGCCACTTGACAATAAAAGATCATTTATGATTCTAAGAAGCATTTGTCTCTCAAGTGGCATTGTAAATCAGTACAATCTTTTGAAAAGGAATTTAGTAACACATTTCAAAGGCCAT
2	89134250	89134370	cell_line_breakpoint	TTTCACCAGTATTGGGGAATTTTTACCTTTCAGATCATTTAGTTCCAACTGTTAGGAAGCAATTAGCTCTTATGTTCTTCTGGTTCGTGAAAGTATTTTACTTTGGGTGCAGGAGTAGGG
2	89134550	89134670	cell_line_breakpoint	AAAAATTTTAAAGAAAAAAATTTGCAATCTTGCAGTTTAATGCAACCATAGTCTTAGCATTTTTGTCTGTGTTCTCTTTTCAATCTTTGTTTATAAACATATATGTTTCTACATAGAGCT
2	89134850	89134970	cell_line_breakpoint	ATTGACTTTTAAATTTCTTGAAATTATTGAGTTAAAGGGAGCAGAATTTTAACAACTTTTGTTATGTGTCACTAAATCCCTTTTCAAAAGATTGTACTGATTTACAATGCCAATTAAATG
2	89156109	89156229	myc_breakpoint	TGTGGATTAAATTAGGTTGTGGAAAGTACTCAATACGGCCCTTGGCAGACAGGAGTCCCTCAGTACCTGTTTAAAAATGTAAATAAGGCATGACATTCCATTAAGTCTAAGTACCATGAT
2	89156409	89156529	myc_breakpoint	AAAGGACTATGAGGGCTTGCTGAGGAGGGGAAAACAAGGAAGCAAGTCTCTCCTACCATGGCCCAGGGGACTGTGAGGACAGAAGGCTTGTGGGTTTGAGGGAGGACTGTCTTGCAGAGG
2	89156674	89156793	myc_breakpoint	ACAGGTGCAAAGATTCACTTTATTTATTCATTCTCCTCCAACATTAGCATAATTAAAGCCAAGGAGGAGGAGGGGGGTGAGGTGAAAGATGAGCTGGAGGACCGCAATAGGGGTAGGTCC
2	89156877	89156996	myc_breakpoint	ACACTCTCCCCTGTTGAAGCTCTTTGTGACGGGCGAGCTCAGGCCCTGATGGGTGACTTCGCAGGCGTAGACTTTGTGTTTCTCGTAGTCTGCTTTGCTCAGCGTCAGGGTGCTGCTGAG
2	89157076	89157196	myc_breakpoint	ACTGTACTTTGGCCTCTCTGGGATAGAAGTTATTCAGCAGGCACACAACAGAGGCAGTTCCAGATTTCAACTGCTCATCAGATGGCGGGAAGATGAAGACAGATGGTGCAGCCACAGTTC
2	89157309	89157429	myc_breakpoint	TCCCAGATAATTATAGCAAGGAGACCAAGAAGCGTATTTAAAATCTTGATGTTTTGAGTTTCTTCCTAGCTTCCCCCTATTCCTTAATAAAGTTCTAAATTGTTTTGTTGGAGCTCTTTG
2	89157413	89157532	C_gene	TTTGTTGGAGCTCTTTGCAGCCATTCTGAGGGCTTTGCATGCTTTTCTGACCTTGCAGTAAACTCAATGCTTTAGGCAAAGAATGGCCACGTCATCCGACCCCCTCAGAGTTTAGAATTC
2	89157535	89157654	cell_line_breakpoint	AACAGGTCTGAAGAAGACCAGGCAGCGGCTGAGTCAAGGAAAGCCTCCGTCCGCTTTTATTTCCCCTGTGCCTCTTCCAGGACTGTGCTGGGATAACAGGCTCCCGGGGGTTACTTTGGC
2	89157835	89157954	cell_line_breakpoint	GGCCACCTGCCTAAGAGGAAGTGGCTAGCTTCACTTCTGACCCTCAGCAACTGCCAGGTGGCCTCTTGGAAATCCCCCTCTGGGGGATTCCACCCGTTGGGTGGGAGAGCAGTAGTTAAA
14	106053226	106053346	IGHA2exon3	CTTGGGGGAGCATGGAGTTTATTCAGGGGTGGGGACAGGCGGGCGGCTCAGTAGCAGGTGCCATCCGCCTCCGCCATGACAACAGACACATTGATGTGGGTGGGTTTACCCGCCATGCGG
14	106053526	106053646	IGHA2exon4	TCCTGTGACCCCTGCAGCCAGCGAACCAGCACATCCTTGGGGCTGAAGCCACGTGCCAGGCACGTCAGCGTCACCAGCTCGTTCAGGGCCAGCTCCTCCGACGGCGGCGGCAGCAGGTGG
14	106064028	106064147	IGHElincRNA	CTAGGCGTGGGGCTGGAGGACGTTGGTGTAGTCGAGGGAGGTCTGGGGCCTCCCCTGCCGCGTGGCTGAGAGGAACCGCTGCACCTGAGGGGAGGGCGTGGGTCAGGGCGCTCTGCTGGC
14	106066315	106066434	IGHEexon4	GTCATTGCAACAGTGGACAGAAGGTCTGGCCAGTCCTCCCCACTGCACAGCTGGATGGAGCCCTGGGAGGGAGGGAGGCAGGAGTACGTCATTTACCGGGATTTACAGACACCGCTCGCT
14	106066615	106066734	IGHEexon4	ACTGCACCGAGATGTCCTCAGGCATGAAGTTCTGGATCAGGCAGGCGAGGGTGCGCTTGTCCCGGCTCCCCGGCCACTCCGGCGTCGCAAACGCATAGACTTCCGGGGCAGCACGCGGGC
14	106068857	106068976	IGHElincRNA	CGGGGGAGTCGCCCTCTGAAGTTCACTCTAAGCCAGCCTGGTTCAGCCTGGCCCAGGTCAGCCCAGGACCTCCCCTTGCAGGCAGCAAACTCTTATTTCAGTCCAGCCAGCTCAACCAGC
14	106083751	106083871	cell_line_breakpoint	ACGTCACATCATGTCACACCACACCTCATCACACCACAGATGTCATACCCCATCACACCACATCACATTACATCACACCACGTCAAACTACCTCACACCCCATCACACCAGGGATGTCAC
14	106084051	106084171	cell_line_breakpoint	ATGTCATACCCATCACACTATGTCACAGCACATCACACCAGGGATGTCACACTGTGTCACACCACATCCCACCATGTGCAACACCACCTCACACCAGGGACATTACACCATGTCACACCA
14	106084351	106084471	cell_line_breakpoint	TCATGTTACATCACAGCACGGACTGCTGGGGTATGTGCAGGGGCCGCCCACAGTGCAGCCTTGCTGGAGAGTTGAGGGAGGGTCCTGGGGCTGGGCATGGTGTTCCCTCAGGAGGGCTGA
14	106084651	106084771	cell_line_breakpoint	CCCGGCACCATCCTGGGTTTCCTTTCCTTATCCTGGCCAGGCCGTCCATCCTCAGACAGTGGACTGGAGCCCACCCCACCAGGGCACCCGGAGGCCCGTAGGGCCCCTTGAAGGGCAGAG
14	106084951	106085071	cell_line_breakpoint	AGTTAAAGGGCTGGGCTTCAGCACCCAGTTCAGGCCAGGCCCCCTGGAGCCCACCCTCCAGTGGCGAGCCTTCCCACGGCATGGCAGGGCCTGGAGTCTGGGGATTTAGTCCCCAACTCC
14	106090716	106090835	IGHG4exon4	ATGCTGGGCGCCCGGGAAGTATGTACACGGGGTACGTGCCAAGCATCCTCGCGCGACCCCGAGAGCCCGGGGAGCGGGGGCTTGCCGGCCCTGGCACTCATTTACCCAGAGACAGGGAGA
14	106091016	106091135	IGHG4exon4	ACTCCACGGCGATGTCGCTGGGGTAGAAGCCTTTGACCAGGCAGGTCAGGCTGACCTGGTTCTTGGTCATCTCCTCCTGGGATGGGGGCAGGGTGTACACCTGTGGCTCTCGGGGCTGCC
14	106091445	106091563	IGHG3exon3/cell_line_breakpoint	GGTCTTCCTGGCTCACGTCCACCACCACGCACGTGACCTCAGGGGTCCGGGAGATCATGAGAGTGTCCTTGGGTTTTGGGGGGAACAGGAAGACTGATGGTCCCCCCAGGAACTCAGGTG
14	106091645	106091763	IGHG3exon3/cell_line_breakpoint	CGCCTTGAGCTGGAGGGCGAGGCCTGGGTTGGCTTACCTGGGCATGATGGGCATGGGGGACCATATTTGGACTCTGCAGAGAGAAGATTGGGAGTTACTCAGATCTGGGAGGAGAGAAGG
14	106092009	106092128	IGHG4exon1	TGCTGCCCTGGGCTGGGGCTGCACAGCCGGGGTGCGTCCAGGCAGGAGGGCTGAGCCTGGCTTCCAGCAGACACCCTCCCTCCCTGTGCTGGCCTCTCACCAACTCTCTTGTCCACCTTG
14	106109743	106109862	IGHG2exon4	ACTCCACGGAGATGTCGCTGGGGTAGAAGCCTTTGACCAGGCAGGTCAGGCTGACCTGGTTCTTGGTCATCTCCTCCCGGGATGGGGGCAGGGTGTACACCTGTGGTTCTCGGGGCTGCC
14	106109960	106110079	IGHG2exon3	CTTTGGTTTTGGAGATGGTTTTCTCGATGGGGGCTGGGAGGCCTTTGTTGGAGACCTTGCACTTGTACTCCTTGCCGTTCAGCCAGTCCTGGTGCACGACGGTGAGGACGCTGACCACAC
14	106110167	106110286	IGHG2exon3	CGGGGTCTTCGTGGCTCACGTCCACCACCACGCACGTGACCTCAGGGGTCCGGGAGATCATGAGGGTGTCCTTGGGTTTTGGGGGGAAGAGGAAGACTGACGGTCCTGCCACAGGTGGTG
14	106110833	106110952	IGHG2exon1	CAACTGTCTTGTCCACCTTGGTGTTGCTGGGCTTGTGATCTACGTTGCAGGTGTAGGTCTGGGTGCCGAAGTTGCTGGAGGGCACGGTCACCACGCTGCTGAGGGAGTAGAGTCCTGAGG
14	106114212	106114332	cell_line_breakpoint	GTGATGCTGCTGGCCTGGACAAGCCCCTCCGTTCACCTGGGGCCTCTCCTCCTCCCTCGTTCTACTGCCTCCTCAGCTCAGGTGGGTCCTGCCCATGCTGGCATCACCCCACGGCCGGCT
14	106114512	106114632	cell_line_breakpoint	GTCTCCATGTGGGGCTGGCCTTGCCCCCACGTCTCCCCAGCCTCTTGTAGCCTGTTCAGCAGCTGAGGTCCAGGAGCGCCCACGGCTGCACCCAGGCTCTGTCCTTCTCCTCCCGAGCCT
14	106114812	106114932	cell_line_breakpoint	AGGATTGAAACCGGCGGCACCGCTTACTTCCTGAAGTTCCCTTTTCTTCTGGTGGTTTCTGTGTCACAGGGTAAGGGGGAGTCCAGACACAGCCGAGGCTGCCTCATGGGTGTGTGGGGA
14	106118434	106118554	cell_line_breakpoint	CCACTTGCCCCTCCCATGTACCTGCTCATTTTCCCCAGGCTGTGGGCATTTGGGGCAGGGGCCTCAGTGCCTGGTCGGCTCTCTCCCGGTTCTATCCAATGCCCCAAGCTTGCTGGGCTG
14	106118734	106118854	cell_line_breakpoint	CTGGCCCTGCCCTGGCCTCCACAAATGGCCCCTGCCCCCACCCCTTCCTGTCTGAGGGGCTGGGCTGTTCCTCTCCTGCCCGGCGTGTGCCCACCTAGGCCCAATAGGCATAGTGCCCCC
14	106119034	106119154	cell_line_breakpoint	CACACACCTGTGTGTGTCAGTGTGCGCATGGGAGTGCGTGTGTGTGCTGGGGGTGTGTGCAGGAATGCTTGTGTCTGGGGGCAGGGGGAGCATCTGCCTTCCTGCCCCAGGCCTGGAATG
14	106119334	106119454	cell_line_breakpoint	TGTTGGGACGCTGGAGGCAAGCGCTGGCAGGGATGGGGGTGGGCTGGCCAGGCAGCGTGGCCAGGGGGCTTCGAGCCGGGGCAGTGAACCATCCCCCAACTTTTTAAAGTTTTAAAAGTC
14	106119346	106119466	myc_breakpoint	GGAGGCAAGCGCTGGCAGGGATGGGGGTGGGCTGGCCAGGCAGCGTGGCCAGGGGGCTTCGAGCCGGGGCAGTGAACCATCCCCCAACTTTTTAAAGTTTTAAAAGTCATATTTACTCAA
14	106119634	106119754	myc_breakpoint	TCCATTGATCTGCATTCTGTCAGAAGACTCAGAGTTCATCATTAAAATGATCTATTATGGAAAATATTATAAGCATACAAAACACAAAACCAAGTTTTAAAAAGTGAGGTATTTCTTAAA
14	106119646	106119766	myc_breakpoint	CATTCTGTCAGAAGACTCAGAGTTCATCATTAAAATGATCTATTATGGAAAATATTATAAGCATACAAAACACAAAACCAAGTTTTAAAAAGTGAGGTATTTCTTAAAAGTTTAGTATAC
14	106119946	106120066	myc_breakpoint	GCACTGTGTCAAGGATCAGATAGAAAGTACAAATGGAGGGGCCCCTTTCTGAGGCCAGGCCCCACTGTCGGGGCATGTGGGGTGACCAAAGGCCAATACCAGCTGAGGCTAAGAGGCTGC
14	106120246	106120366	myc_breakpoint	GATCTCTTGTCCTTGGTTTTGGCCCAAATGCAAGCCCCTGGTCTCCTCCAAGTAACTTCCTTTCCCCAGGGCTGTCCAGGCCCCACCGCTGCCTGTTCCTTCCCAGGGCCTCCCGCAAGT
14	106120546	106120666	myc_breakpoint	CATCCAGGTTTCTCCATCTTTAACCATGTTTTCTAAAAGTTTTCTTGGCAATTTCCTGGCAATTTGCAAGACAGGATTTTTTGGTTGCCAACTTCCAATTAGCTTTAAACTTGCCACGAT
14	106131093	106131213	cell_line_breakpoint	CCCGAGCCCCACCCACCCCTCAGGGCACTGAGGGCCACATCTCTTCCCCCAAGGTCCACCCACCCCTCATGCCACCCAGGCCACAGCCCTGCCCCTGAGGCCCATCCGCCCTTCAGTCCA
14	106131393	106131513	cell_line_breakpoint	GACAGAGTGGTGGACAGTGTTGGGGACAGGAGGAAACAGTGTGGGGGACATTTTTGGGGACAGGAGGGGACAGTGTGGGGGACAGTGTTGGGGACAGGTGGGGAAAGCATGGTGTACAGT
14	106131693	106131813	cell_line_breakpoint	GGGGACAGTGTGGGGGACAGCGTCAGGGAGAGGTGGGGACAGCATGGGGGACAGTGTCAGGGAGAGGTGCGGACAGCATGGACAGTGTCGGGACAGGTGGGGACAGTGTGAGGACATTGT
14	106131993	106132113	cell_line_breakpoint	GGGGACAGCATGGGGTACAGTGTCGGAGATGGGTGGGGACAGCATGAGAGACAGTGTCGGGGACAGTGTCAGGGACAGGTGGGGACAGCATGTGGGACAGTGGGACAGGTGGGGACAGCA
14	106132293	106132413	cell_line_breakpoint	TCGGGGACAGGTGGGGACAGTATGGGGGACAGTGTCGGGGACAGGTGGTGACAGCGTGGGGGACAGTGTCAGGGACAGGAGGAGACAGGAGAAGACAGCATGGGGGACAGTGTGAGGTAC
14	106134590	106134710	IGHG_pseudo	CCCGGGGACAGGGAGAGGCTCTTCTGCGTGTAGTGGTTCTGCAGACCCTCATGCATCACGGAGCATGAGAAGACGTTCCCCTGCTGCCACCTGCTCTTGTCCACGGTGAGCTTGCTATAG
14	106135000	106135119	IGHG_pseudo	CTTTGGTTTTGGAGATGGTTTTCTCGATGGGGGCTGGGAGGCCTTTGTTGGAGACCTTGCACTTGTACTCCTTGCCGTTCAGCCAGTTCTGGTGCACGACGGTGAGGACGCTGACCACAT
14	106135940	106136059	IGHG_pseudo	GTAGGTCTGGGTGCCCAAGCTGCTGGAGGGCACGGTCACCACGCTGCTGAGGGAGTAGAGTCCTGAGGACTGTAGGACAGCCGGGAAGGTGTGCACGCTTCTGGTCAGGGCCCCTGAGTT
14	106142945	106143065	cell_line_breakpoint	AGTCCCAACAGAAAATCCAGCTGGTTCTTAATGAACGAAAGGCCACCCAACAAGAAAATGGACTTATATTGTTGGAGGGAAACGAGAATGTCTCCTCTTTCCTTAAACAGTGTGGACTGA
14	106143545	106143665	cell_line_breakpoint	GAGTTCCTCATCTTCCACCATCTCCCAGGTCTGATCACCCTGGTCTGTCTTCAGCAAAAATCTTCCTGGGCTAATTTAGCCAGAACCCTCCTTCCCCCCAATATTTCCTCTTGGGAATGT
14	106143845	106143965	cell_line_breakpoint	CTAAACACACTCTTAGGAGGCGCCAGCAGCCAGCGTGCGGAGTTAAGTGCCTGTGCCCTTTGTATGAAAGTGTCACCGTTGTCCTGGTCTTGAGGGGTGGCTTTCGGGTGTAAACGGCCG
14	106144385	106144505	cell_line_breakpoint	CCCACCTCTGCCTCGAAAAGTGCTGGGATTACAGATGTGAGCCACCACGCCCGGCCTCCTTTTGGATGCTTCTAAAGTCTCTTTGCCTCTGGTGTTGGCAGCTCCATCGGCAAGCGTCAA
14	106166809	106166929	cell_line_breakpoint	GTATAATAGTCGTGGTGTGTGTTTGTGAGAGTGACTGTGTGAGAGGGGCTTGCAGCTGAGTTCCTGGGCCCATCTTGCTGCCTCTTTCTCTCCCTGTGTGTTCTCTGCCTCTGTTGTGTT
14	106167109	106167229	cell_line_breakpoint	CTCTCCATCCCCATCTCTCTCTCTGTGTCTGTCTTTGTCTCTCCTTTCCTGTCTCTCTTGTCTCTCCCCATCCCTGTCTCTCTCTCTCTCTATGTCTCTGTGTCTCTTGTCTCTCCCCTC
14	106167409	106167529	cell_line_breakpoint	TGGAACACCTGACCTGGGCTGTGTTCACAATGACTCAGCCACCCCACAGGGCTATTTTGGGTATTTCTGCAGGTCTATTCAAGAGGCTTCAGGAGAGAGAGAAAAGCAAGAGAATACAAA
14	106167709	106167829	cell_line_breakpoint	GGAGCAAGTCATTGGGGTCATTTCTTCATCTACCAGTGAGTACATGCACTGAGAGGGTCTCGGCTCCCCTGGAGGCCTCCCTCCACCACTGCAGGTCACTTACTCATGAGGGCCAAGGCT
14	106168009	106168129	cell_line_breakpoint	GTAATCAGGACCAGGGCCCAGTGATCAAGACCAGGGCCCAGTGATCTGGTCCAGGGCTCAGTGATTTGGTCCAGGGCTCAGTGATCAGGAACAGGGGTCATTGACTGGGTCCAGGGCTCA
14	106173457	106173576	IGHA1exon3	GCTTGGGGGAGCATGGAGTTTATTCAGGGGTGGGGACAGGCGGGCGGCTCAGTAGCAGGTGCCGTCCACCTCCGCCATGACAACAGACACATTGACATGGGTGGGTTTACCCGCCAAGCG
14	106173757	106173876	IGHA1exon3	CTCCTGTGACCCCTGCAGCCAGCGAACCAGCACATCCTTGGGGCTGAAGCCGCGTGCCAGGCACGTCAGCGTCACCAGCTCGTTCAGGGCCAGCTCCTCCGACGGCGGCGGCAGCAGGTG
14	106174122	106174241	IGHA1exon2	CGGATTTTGAGAGGGTGGCGGTTAGCGGGGTCTTGGACTCGGGGTAGGCAGCAGTGCAAGTGAAGGTCTTCCCATGGTTCCATGGCTCGGCACAGCCCGGCAGGACACTGGACACGCTGT
14	106174362	106174481	IGHA1exon2	CTTCTGAACCTAAGAGCAGGTCCTCGAGGGCCGGTCGGTGCAGTGACAGTCGGGGGTGGCAGCATGAGGGAGATGGGGTAGGTGGAGTTGAGGGAGATGGGGTAGGTGGAGTTGAGGGAA
14	106174696	106174815	IGHA1exon1	CTGGGCAGGGCACAGTCACATCCTGGCTGGGATTCGTGTAGTGCTTCACGTGGCATGTCACGGACTTGCCGGCTAGGCACTGTGTGGCCGGCAGGGTCAGCTGGCTGCTCGTGGTGTACA
14	106176433	106176553	cell_line_breakpoint	CCAGGTCAGTCCAGCTCAGCTCAGTCCACTTAAGCTCACCCAGGTCAGCTCCGTCCAGCTCAGCCCAGCCTAGCCCAGCTTAGCCCAGCCCAGCCCAACACAGGTCAGCCCAGCTCAGCC
14	106176733	106176853	cell_line_breakpoint	CAATTCAGCTCAGCTCAGCCCAGGTCAACCCAACCAAGCTCAGCTCAGCCTAGCCCAGTCCAGCTCAGCCCAGCTCAGCTCAGCCCAGTCCAGCTCAATCCACCTAAGCTCACCCAGCTC
14	106188343	106188462	IGHE_pseudo	ACTGCACCGAGATGTCCTCAGGCATGAAGTTCTGGATCAGGCAGGTGAGGGTGCGCTTGTCCCGGCTCCCCAGCCACTCCGGCGTCGCAAACGCATAGACTTCCGGGGCAGCACGCGGGC
14	106188546	106188665	IGHE_pseudo	CGCTGGTCTTGGTCGTGGACCGCACGAGGGCCCTGGGCAGGTGGGGGTGGGTCACCCTGCACTGGTAGGTCTCCCCTTCGATCCAGTCTCGGGTGCCCACCGGCAGGGTGGACGTGACGG
14	106204063	106204182	IGHG1exon6	GTCTGGGCGGCCCTGGACACCCCGCAGAGGGTGGCCCTAGGCCCCCTGTCCGATCATGTTCCTGTAGTCGGGGATGATGGTCTGCTTCAGGTCCACCACCGAGGAGAAGATCCACTTCAC
14	106206411	106206530	IGHG1exon5	TGACGGTGGCACTGTAGCACACGCTTAACAGGAAGAGTGTGATGAAGATGGTGATGGTCGTCCACAGCCCGTCCAGCTCCCCGTCCTGCGCCTCCGCACAGCTCTCCTCCAGTTGCAGCT
14	106208013	106208132	IGHG1exon4	CCTCCACGGCGATGTCGCTGGGATAGAAGCCTTTGACCAGGCAGGTCAGGCTGACCTGGTTCTTGGTCAGCTCATCCCGGGATGGGGGCAGGGTGTACACCTGTGGTTCTCGGGGCTGCC
14	106208409	106208528	IGHG1exon3	CCGTCCACGTACCAGTTGAACTTGACCTCAGGGTCTTCGTGGCTCACGTCCACCACCACGCATGTGACCTCAGGGGTCCGGGAGATCATGAGGGTGTCCTTGGGTTTTGGGGGGAAGAGG
14	106209114	106209233	IGHG1exon1	CAACTTTCTTGTCCACCTTGGTGTTGCTGGGCTTGTGATTCACGTTGCAGATGTAGGTCTGGGTGCCCAAGCTGCTGGAGGGCACGGTCACCACGCTGCTGAGGGAGTAGAGTCCTGAGG
14	106209289	106209408	IGHG1exon1	CGACACCGTCACCGGTTCGGGGAAGTAGTCCTTGACCAGGCAGCCCAGGGCTGCTGTGCCCCCAGAGGTGCTCTTGGAGGAGGGTGCCAGGGGGAAGACCGATGGGCCCTTGGTGGAGGC
14	106231873	106231993	cell_line_breakpoint	CGCCTGTGTTCAGGAGGCTGGCGTGGACGGGGTTGGCTCCAGGGCCAGCTCCTGCCTGGGTGGGGGCCTCGGATGCTGGTCACTGCCTCCTTTTGTGTGAGCATCTGGCGGTCTGGAGGG
14	106232173	106232293	cell_line_breakpoint	CCTGGGTGGTGGCTGAGCATGGCCCACGGCTCGTGTGTGGGATCTGGGTGGCCCTGGACACCCCGCAGAGGGTGGCCCTAGGCCCCCTGCCCAATCATGTTCCTATAGTCGGGGATGATG
14	106232473	106232593	cell_line_breakpoint	ACCACTGCCTGCTCTGAGGCCTGGACATGGAGAGCAGAGCCAGGGCAGCAACAGCATGTGGACAGCACAGAAGATAGTGTCAGGTGGGGACAGCACGGGGGACAGTGTCAGAGACAGGTG
14	106232773	106232893	cell_line_breakpoint	TGGAGGACAGTGTCAGGGACAGGTGGAGACAGTGTGGGGGAGAGTGTTGGGGACAGGTGAGAACAGCGTGGAGGAGAGTGTCAGGGGCAGGTGGGGACAGCATGGGTGACAGTGTCAGGG
14	106233073	106233193	cell_line_breakpoint	CAGTGTGGGGGACAGTGTTAGGAACCGGTGGGGACAGCATAGGGGACAGTGTCAGGGAGGAGTGGGGACAGTGTGGGGGACAGCATCAGGGACAGGTGGAGACAGCGTAGGGGATAGTGT
14	106235777	106235915	IGHG3exon7	ACTCCACGGCGATGTCGCTGGGGTAGAAGCCTTTGACCAGGCAGGTCAGGCTGACCTGGTTCTTGGTCATCTCCTCCCGGGATGGGGGCAGGGTGTACACCTGTGGTTCTCGGGGCTGTC
14	106235994	106236113	IGHG3exon6	CTTTGGTTTTGGAGATGGTTTTCTCGATGGGGGCTGGGAGGGCTTTGTTGGAGACCTTGCACTTGTACTCCTTGCCGTTCAGCCAGTCCTGGTGCAGGACGGTGAGGACGCTGACCACAC
14	106236204	106236323	IGHG3exon6	GGTCTTCGTGGCTCACGTCCACCACCACGCACGTGACCTCAGGGGTCCGGGAAATCATAAGGGTATCCTTGGGTTTTGGGGGGAAGAGGAAGACTGACGGTCCTCCCAGGAGTTCAGGTG
14	106237623	106237741	IGHG3exon1	ACGACACCGTCACCGGTTCTGGGAAGTAGTCCTTGACCAGGCAGCCCAGGGCCGCTGTGCCCCCAGAGGTGCTCCTGGAGCAGGGCGCCAGGGGGAAGACCGATGGGCCCTTGGTGGAAG
14	106303816	106303935	IGHDexon6	AGATGAAGAGGGCCACAAACGTGGACAGGGCGGTCCACAGGCTGCCCACATCATCAAAGGTCGTGTAGTCATCGCTGTTCTCATCCTTGCTCTGAGGGATCAGGGGGGTCATGGCCAGGT
14	106306703	106306822	IGHDexon5	AGCTGACTTCTAGGCTCCGGCTGGCGTTGAGCAGAGTCCGGGAGTCCTCGTGGCTGACCACACACGTGTAGGTGGCTGGCTGAGGGCTGGGCGGGGCTGGGACACGCAGCACACTCCAGG
14	106307441	106307560	IGHDexon4	CATCCTTCAGGTCACTGCCCACCACGAAGCAGGTGAAGGTGGCTTTGTCCCGGAGCCACAGGTCCTGCACTGCAGGGGTTAGCAGGTAGACGCCAAGAGGCTGGGTGTGGCTCGGACACT
14	106308296	106308415	IGHDexon1	CCTGGTGTCTTTGTCTCTCTCTCTTCTTGTTCCTCTTTCTCCTTCTCCTTCTTCTTCTCTTCTCCTCCTCTTCCTAAAAATTTTTAATTGACAAAAATTATACATGTTTATCATATACAA
14	106311158	106311259	IGHDexon2	AGGGAAGGGGCTTCTCACCTGTGTTACGGGTGGTGGCTGGGGCTGTGGTTGCCTTGGCGAGGCTGCCCTCTGCTTGGGGTTGTGCAGTGGGCACTGAGGAGGCCTGTGCCTTTGGAGACT
14	106311807	106311926	IGHDexon1	GGCTGCTTGTCATGTAGTAGCTGTCCCGTCTTTGTATCTCAGGGAAGGTTCTCTGGGGCTGGCTCTGTGTCCCCATGTACCAGGTGACAGTCACGGACGTTGGGTGGTACCCAGTTATCA
14	106320451	106320570	IGHMexon4	GTAGCAGGTGCCAGCTGTGTCGGACATGACCAGGGACACGTTGTACAGGGTGGGTTTACCGGTGGACTTGTCCACGGTCCTCTCGGTGACCCTGTTGGGCAGGGCCTCATGGGCCACCAC
14	106320723	106320842	IGHMexon4	CGAAGACGTCCGCGGGAGAGAAGCCCGTCACCAGGCACGTGATGGTGGCCGACTCCCGCAGGTTCAGCTGCTCCCGGGCTGGTGGCAGCAAGTAGACATCGGGCCTGTGCAGGGCCACCC
14	106321022	106321141	IGHMexon3	CCTTGGGCCGGGAGATGGTCTGCTTCAGTGGCGAGGGCAGGTCTGTGTGGGTCACGGTGCACGTGAACCTCTCCCCGGAATTCCAGTCATCCTCGCAGATGCTGGCCTCACCCACGGCGC
14	106321220	106321339	IGHMexon3	TGGTCACGCTGTCATAGGTGGTCAGGTCTGTGACCAGGCAGGTCAACTTGGTGGACTTGGTGAGGAAGATGCTGGCAAAGGATGGGGGGATGGCGAAGACCCGGATGGCTGTGTCTTGAT
14	106321585	106321704	IGHMexon2	CGGGGCCACACATGGAGGACGCATTCTGCTGGAAGGTCAGGCCCCTGTGATCCACGCGGCAGGTGAACATGCTCTGGCTGAGCCAGTCGCTCTCTTTGATGGTCAGTGTGCTGGTCACCT
14	106321801	106321920	IGHMexon2	GAATCTGCCGGGGACTGAAACCCGTGGCCTGGCAGATGAGCTTGGACTTGCGGGGGTTGCCGAAGAAGCCGTCGCGGGGTGGGACGAAGACGCTCACTTTGGGAGGCAGCTCGGCAATCA
14	106322011	106322130	IGHMexon1	CTGGAAGAGGCACGTTCTTTTCTTTGTTGCCGTTGGGGTGCTGGACTTTGCACACCACGTGTTCGTCTGTGCCCTGCATGACGTCCTTGGAAGGCAGCAGCACCTGTGAGGTGGCTGCGT
14	106322204	106322323	IGHMexon1	GAAAGTGATGGAGTCGGGAAGGAAGTCCTGTGCGAGGCAGCCAACGGCCACGCTGCTCGTATCCGACGGGGAATTCTCACAGGAGACGAGGGGGAAAAGGGTTGGGGCGGATGCACTCCC
14	106323142	106323262	cell_line_breakpoint	GCTCAGCAAAGCCAAGCTCAGCTCAGCCCAACTCAGATGAGCTCAGACCAGCTCAGCCCAGCCTAGCTGAGCTCAGACCACCTAAGACCATCTCAGCTCAGCCCAGCCCAGCTAAGCCCA
14	106323442	106323562	cell_line_breakpoint	GTGCAGCACAGCCCAGCTCAGCCCAGCCCAGCTCAGCTCAGCCCAACCCAGCCCAGCTCGCTCAACCTTGCTCGGCTCAGCTTAGCCCAGCCCAGCCCAGCTCAATCCAGCCTGGCTCAG
14	106323742	106323862	cell_line_breakpoint	CCCAGCTCAGCTCAGTTCAGCTCAGCCCTGTTCAGCACAGCACAGCAGAGCCCAGCCCAGCCCAGCCCAGCTCATCCCAGCTCAGCCCAGCCCAGCCTAGCTTAGCTCAACCCAGCTCAG
14	106323912	106324032	cell_line_breakpoint	CCCAGCTCAGCTCAGTTCAGCTCAGCCCTGTTCAGCACAGCACAGCAGAGCCCAGCCCAGCCCAGCTCAACCTAGCCTGGCTCAGCCCAGCCCAGCCCAGCCCGGATCGGCTCAACCCAG
14	106324034	106324154	cell_line_breakpoint	TAGCTCAGCCCAGGTCAGCCCAGCTTAACTCAGCCCAGGTCAGCCCAGCTTAACTCAGCCCAGCCCAGCCCAGCTCAGCCCCCAGCTCTGCTCAACCCAGCCCAGCTCAGCTCAGCTCCG
14	106324334	106324454	cell_line_breakpoint	TCAGCCCAGATCAGCCTGGCTCAACTCAGCCCAGCCCAGCTCAACCCAGCCCAGTTCAGCCCAGCTCATCCAAGCTCAGCTCAGCCCAGCCCAGTTCAGCCCAGCCCAGTTCAGCTCAGC
14	106324342	106324462	cell_line_breakpoint	GATCAGCCTGGCTCAACTCAGCCCAGCCCAGCTCAACCCAGCCCAGTTCAGCCCAGCTCATCCAAGCTCAGCTCAGCCCAGCCCAGTTCAGCCCAGCCCAGTTCAGCTCAGCTCAGCCCA
14	106324504	106324624	cell_line_breakpoint	CCAGCCCAGCCCAGTCCGGCTCAGCTCAGCCCCGCCCCACTCAGCCCAGCTCAGCTCAGCCCAGCTCAGCCCAGCTCAGCTTAGCCCAGCTCAGTTCAGCCAGGCACAATCTGGCTCAGC
14	106324723	106324843	cell_line_breakpoint	CCCAGGTCAGCTCAGCCCAGCCCAGCCCAGCCCAGATCATCCCAGCTCAGCTCAGCTCAGCTCGGCTTAGCCCAGCTCAACCTGGCCCAGCCTGGTCCAGGTCAGCCCAGCCTGGACCAC
14	106324929	106325049	cell_line_breakpoint	CAGCTCAGCCCAGCCCAGGTCATCCCAGCTCAGCCCAGCACAGCCTACTTCAGCTCAGCTCAGCTCAGCCTAGGTCAGCTCAGTTGAGGTCAGCTCAACTCAGCCCAATCCAGCCTGGCT
14	106325082	106325202	cell_line_breakpoint	CCCAACTCAACCCAGCCCAGCCTTGCCCAACCCAGCTCAGCTCAGCCCAGCCCAGGTTAGCCCAGCCCAGCCTCGGCTTAGCTCTGCTCAGCTCGGCCCTGCTCGCCTCAGCCCGTTCAG
14	106325229	106325349	cell_line_breakpoint	CAGCTCAGCCCAGCCCTGGTTAGCTCAGCCCAGCTAAGCTCAGCTCGGCTTGGCTCTGCTGAGCTTGGCCCAGCTTGGCTTAGCCTGATACAACCTGCTCAGCCCAGTTCAGCTCGGCTC
14	106325382	106325502	cell_line_breakpoint	TGAGCCCAGCCCAGGTTAGCTCAGCCCCAGTCCAGGTCAGCTCAACTCAGCCCAAACCAGCCTGGCTCGGCCCAGCTCACCCTAGTTCAGCTTAGCTCAGCCCAGCCCAGCCCTGCCCAA
14	106325653	106325773	cell_line_breakpoint	CTCAGCTCAGCTCAGCCCAGCTCAGCCCAGCCCTGGTTAGCTCAGCCCAGCTAAGCTCAGCTCGGCTCAGCTCTGCTGAGCTCGGCCCAGCTTGGCTCAGCCCGACACAGCCTGCTCAGC
14	106326194	106326314	cell_line_breakpoint	CTCAGCCCAGCCTAGCCCAGCTCAGCCCAGCCCAGCTCAGCGCAGCCCAGCCCAGCTCAGCGCAGCCCAGCTCAGCTCAGCTCAGCCTAGCCTTGCTCGGCCCAGCTCAGCTCAGCCCAG
14	106346291	106346411	cell_line_breakpoint	TGCCCCTATCTTGGGGGGCATGGGGTCCACATGAGAGGAAGGGGCACAAGCCCCCTCCTGGGGGTCTTCCTGAGACCACCTCAGTCAGGGCTCTGTGCTTGGTGACTTTCCAGAAGGTCC
14	106346591	106346711	cell_line_breakpoint	ACGGGGGTGGATCCCAGTGGGAAGTCACCAGGGCCAGGGTCCCCCAGGGTATTGGGGTGTCTGTGTTCCTGGTGTCGGCTCTGGATTTGGGGTTTGTGCCTGTGCTGCCTGGGGGTGATG
14	106346891	106347011	cell_line_breakpoint	GTAGTAGCTCCCACTATACCCACCGTGACTCGGGGCTGTTCAGAATCCACCCAGGCGCCCTGAGCTCTGGGGCCTCCTGGGTAGGGGCTGGGCTGCTGGGTGGGGTCTCCTGTGGAGGCT
14	106347191	106347311	cell_line_breakpoint	TAGAGGGGACCCATCTCCTGGCCCTGGATCCCCTCAGGCTGCCCCTGTTTTCTCAGGAACACTGAACAGGGCAGGGCGCCCTGGAGGGGAGACATCTGTTGGCTTGAGTGTCAGGTGTGG
14	106347491	106347611	cell_line_breakpoint	GACTTGGCTGCCCTGGACAGGGGTGTCCCTCAACACTGGTTCTGGGGGGCCTGTCCCTCTGTCTGGTGTCTGGAATGGGGGTCCGAGACAGAGGCCAGCTGCCTCACAGCCAGCAGGGGC
14	106384556	106384676	putative_enhancer	GCCTGTGGTGGCTGCATTCCCACAGCCGGGACTGAGGCCTAGTGAGGACCAGGGAGGAGCCTGAAGGGAGCTCCATGGAGGACCTGCCTCGGATGACACCCCTATCTTAAGAAGGTCATG
14	106386997	106387117	putative_enhancer	CCTGGCCACAGGAGACACACGGACATCGGGAACGGACGGAGGAAGGATGTGCAGTTGCAGCCTTTTCAGCAGACGCCCTGAGAACGGGAGGTCAAGAGTTGGAGCAGACGGTCAGTTCTG
14	106388083	106388203	putative_enhancer	CACCCCCTATGCCAGACCTCCTGGGTCACAGGATATGCACGGACATTGGGAAGGGATGGAGGATGGACGGAGGAAGGACGTGCAGTTGCAGCTCTTTCTGCAGATGCCCTGAGAGAGGAG
14	106388382	106388502	putative_enhancer	GCCATGTGATGACACAGCAAGAAGGTCCTCGCCAGATGCTCCTGGACTTGCTTTGGACTTTCCCTTGCTCTTGGACTTGCTCTGGCACCTGTGCTCTTGGACTTCACAGCCTCTAGAACT
14	106388874	106388994	putative_enhancer	TTGGTCTTTGTATTTACACCAGTCATCTCACAATGCGTGTTGAGCTTTGCACCCTTTTACCAAATGAGGTCACCCCATGAATGCTGTCATGTTATCACAGATATGCGGTAAGTATAATTG
14	106390195	106390315	putative_enhancer	ACAGAAGCTGTAATGTTATTAAACAAAGCAATGTATCCAGATCACTCAGAATCTATGCCTGTCACGGGGAGCAGGAGAAGAGGGTGAATGAAGAGCCACAGCATGGCAGGGGAGCCACTG
14	106390495	106390615	putative_enhancer	GCTGTAAAGTTCCTGGCTGGACTTTGGCTTGATAAAGCACGGGCACCTTTGGGAGTATGAGGGTGGGTGGGTGTGCACATCTTCCATGAAGGAACTGTTAATATTGGGGCAGATGTTTCA
14	106390795	106390915	putative_enhancer	CATCATCATCTTCCTCCTGTGCAGATGGAAAGGCTGAGGCATAGAGAGGTGACGGAGTCTGCCCAGGACTGCAAGCCTGCTGGTGGCAGAGCCAGGTTCCAATGGAATGAAGGCTGTCAT
14	106391095	106391215	putative_enhancer	CTATGGGTCTGGACAGCACTGTGATGGAAAGAAGACACTCTATGTCCTGCATTCTGTGACCAATGATGTGACTGTGGGAATGGCGCTGGCATCTGGCTGCCACTCTGGGACGGGTGGCCA
14	106391395	106391515	putative_enhancer	GGGTATGTGACTGCCTCTGTGCTGGGCACCTGGCCTGGGCTTTCCTTCTGGGCCTGGGCAGCTGGGCTCAGCTTGGACCCAGGCAGCAGCCACAGAGGGGCCCATGGAGGTGACAGAGTT
14	106391695	106391815	putative_enhancer	AGCCTGGATCCCCAGCCTCTGCCAACGGCCCCGCTCCTTAGCTAACCCAGCTTGCTCCTGGGTTCCACGGCGGAGTCAGATGTTTCTGGGCAGTTTCACCTTTGTGCCTTAAATGCATGT
14	106392469	106392589	cell_line_breakpoint	TGCCCTCACTTCAGTGCCTGGGTGCTCAGGCTTTGCCCAGGTGCCAGGAGAAGGTGTGAGCATGAGCCTATTGGACACACCTGGCGACGTATACCAGGTGTCCCACCCCTGCCACCATGG
14	106392769	106392889	cell_line_breakpoint	CCGCTTCTCAGTGGGCTCTATGCTTGCCTCGTCGGAGTCACCCCTCAGGCAGTCCTGGGATCCTCTCCTTTAGACCCACTGTGCCTTCCCGGCCTCCCGGGCTTCTGCTGGGGGCAGAAG
14	106393069	106393189	cell_line_breakpoint	AGCCAGCACTGCAGGGATCCCAGGCCCAGACTCTGGAGGCCTTCACTGATCCCAGCCACCCCAGAAAAGCTGCAGCCTGCAGGCACCAGCCGGGCCATATGCCCAGTGCCAGCTAGGGCC
14	106393369	106393489	cell_line_breakpoint	GAGAGAGAGAGAGAGAGAGAGAGAGAGGATGTGTGGGCCCTAAGGCTGCCTTAGTGGAGGTGCGCGTGGCCTGCACCTCACCAAGCCTAGCCACTCTCGCGGCTCTGAGTGGCTCACAGG
14	106393669	106393789	cell_line_breakpoint	GCGGGGAGAACTTCCCTGCCTCCTCCAGTCTCTCCATCCCTGAGCTCTCGGCTCCTCCTCCGTCTTCAGGGCCAGGGCGTAGCGTCTGCTCTCTCGGCCTCTGCCTCCGCTTCCCACCTC
22	22740808	22740928	cell_line_breakpoint	CTTCCACTTCCACCCCTTGATTCCTGGATCCATGAATCCTGGCTACAGGAGGGACAGTACCATATATTGGATGCTGATTTAAAGCATACACAGCCATCTGGAGAACTTTGCCCTGGCCCT
22	22741108	22741228	cell_line_breakpoint	TGTGGAATATGATGACAGTGAATGAGGCATTCCAAGAGTACACGGATGGTAGTCTCATAGGCAAACCAATATCTAGGATAAGTGTCTATTTCAGTTAAGACAAACCTCTGCCCTTCCTGT
22	22741408	22741528	cell_line_breakpoint	TGAGTGTCCGACAACATACACACCAGGAGAGGTTTGTCACTGTGGTGGGTCCTGAGCAGCTGGTACTCCAGGCATTTATTTAGTATACAATTAACAACAGAAGCTTTGAGTAAACACACT
22	22741708	22741828	cell_line_breakpoint	ATTGTCCCTAGCATTTACCCTATGACCTAATGCTCTAAGGTAAGAACCAGCTGCCTTCAGCCTGTACAATTATTACAAGCTATGTAACATTTTAGCCTTCCAAAATGTTTGTGATTATTC
22	22742008	22742128	cell_line_breakpoint	CTGTAGCTAGGTCAGCCTTGGTGAGTGGAAGTCCATGTTGATGAGCCCGTGTGTAACCTCCATTCCTGCCAGCATGGCCACTTCCCTCATGGGCCCATTGGGCGATGACAGGGGTGTCTG
22	22742308	22742428	cell_line_breakpoint	TTTTCCAATCATACTTCTTCCTAGTCCCTGTGACAGTTACTACAGGACAGAATGAAGGGGGACTAACACAGAAATGAAGACAAAGACAAAGGGATCTGTTTTAAAGAAGGGGTCAGGGGG
22	22742608	22742728	cell_line_breakpoint	TGCTTGGGGCGTGACGGCTCTCAGCATTCGTTCTGGTGGTAGATGCAGTTTGTCGTTTGCCAACAACCTGCATTCATGAGAACAGCTTGCTGTTTGCTCCAGTGGTATACTGAGTTGGTC
22	22742908	22743028	cell_line_breakpoint	TCAGGGATGTCCTGGAAAGGGGCTGTAGTGCTGCAGCTGTCCACTTTCCGGTGGTGCCTGCATATCATGCAGATACATTTGTGAACCAGGCCCTAGTCTTCTTTCTGTCAGCTGATCATA
22	22743208	22743328	cell_line_breakpoint	TAAATGGGTTAGAAAGCACCCACTTCATGACAGGCAGTTCAGGTTGCGTGGGGACTTTAAGACGCATAGTCAAATGTTCAGTTTCCACCAAAGCCCAGTAATAGGCCAAGAGCTGTCTCT
22	22743508	22743628	cell_line_breakpoint	CACAGCAGCCTGGACCTGTTGCAGAGCCTTCTCCTGTTCTGAATCCCACTCAAACCTGGCAGCCTTTTGGGTTACTTGATAAATGGACTGGAGTAACACACCCAAATTAGAGATATGTTG
22	22743808	22743928	cell_line_breakpoint	CTCTTGCATGCAAATGTCTCACCAGTAAGTCCACTGTGTTTGCTACTTCTTGCCCACTGGATGCAACCAGCACAATGTCATCAATTTAATGGGTCAGTGTTATATCTTGCAAAAGAGACA
22	22744258	22744377	cell_line_breakpoint	AAAGGGGATGTTGTGAGAATCACCACCCCTGCATTTTTCAAGTCCTTGATGGTATCACTAATCTCTGCAATCCCTCCACAGATGCAATATTGTGGGTTTATTTTTTTTTAATAAAGTTTC
22	23071365	23071485	myc_breakpoint	GAAAAAGTATTATATTTTATATCAATTCTACATTCAGTGCCGAAACCAGCATTTTGTAGATTCCAGAGATTTGTTGAATAAATAATGAATAACTTAAATAAGTTAATATTTATAGTATCC
22	23071665	23071785	myc_breakpoint	GTTCTTGCTGCCATAGCAAATAGTGTGCCTATTAGGAACAAGAACCAGAGGTTTACTTCATCTTAACAGATTTCTTAATAAAATACATGCCATACTGTTTGGTTTAATGCATAAGCAAAG
22	23071965	23072085	myc_breakpoint	TTTGAGCCTGTTTCACGTTACGCAGCAAGACAGAGTACACTTCTCTTTCCCAGCAAATCAGTGTTGGCACTACACCCTCTACACTCTGAAAACTTGTATTATTGGCTTCCTTAGAAACAC
22	23072265	23072385	myc_breakpoint	TGTAGAGACAAAATGTGTGGTCAAACTGCATATATAGGAAGAGCTGAATTATATGCAAGCATTTTTAAATACACAATTCCTCCTCAGTTTTCTGTGATTATTTCATATAATCAAATGTCT
22	23072565	23072685	myc_breakpoint	ACATGATACGGGATCCGAGTTTACAATGCAAGGAAAATTACCTTCCTTGCCCTTCAGCTGACCCTTGTATCCAGAGGTCCTCTTCCCCTTTCATATTCTGCCCTCTCTCCTTCTGCACCT
22	23230320	23230440	IGLL5exon1	GGGTCTGGCCATGGTCGCCCATGGCCTGCTGCGCCCAATGGTTGCACCGCAAAGCGGGGACCCAGACCCTGGAGCCTCAGTTGGAAGCAGCCGATCCAGCCTGCGGAGCCTGTGGGGCAG
22	23237561	23237679	IGLL5exon3	CCCAAGGCCAACCCCACTGTCACTCTGTTCCCGCCCTCCTCTGAGGAGCTCCAAGCCAACAAGGCCACACTAGTGTGTCTGATCAGTGACTTCTACCCGGGAGCTGTGACAGTGGCCTGG
22	23243156	23243275	IGLC2	GTCAGCCCAAGGCTGCCCCCTCGGTCACTCTGTTCCCGCCCTCCTCTGAGGAGCTTCAAGCCAACAAGGCCACACTGGTGTGTCTCATAAGTGACTTCTACCCGGGAGCCGTGACAGTGG
22	23248512	23248631	IGLC3	GTCAGCCCAAGGCTGCCCCCTCGGTCACTCTGTTCCCGCCCTCCTCTGAGGAGCTTCAAGCCAACAAGGCCACACTGGTGTGTCTCATAAGTGACTTCTACCCGGGAGCCGTGACAGTGG
22	23253126	23253245	IGLC4	TATGCGGCCAGCAGCTACCTAAGACTGGCACCCGACAGTGGAAGTCCCACAACCTCTACAGCTGCCAGGTCACGCATGAAAGGAACACTGTGGAGAAGACAGTGGCCCCTGCAGAATGTT
22	23257978	23258097	IGLC5	ATGCGGCCAGCAGCTACCTGAGCCTGACGCCCGAGCAGTGGAAGTCCCACAGAAGCTACAGCTGCCAGGTCACGCACAAAGAAAGTACCATGGAGAAGACAATGGCCCATGCAGAATGTT
22	23261904	23262023	IGLC6	GCGGCCAGCAGCTAGCTACCTGAGCCTGACGCCTGAGCAGTGGAAGTCCCACAGAAGCTACAGTTGCCAGGTCACGCATGAAGGGAGCACCGTGGAGAAGACAGTGGCCCCTGCAGAATG
22	23264963	23265082	IGLC7	GCGGCCAGCAGCTACCTGAGCCTGACGCCCGAGCAGTGGAAGTCCCACAGAAGCTACAGCTGCCGGGTCACGCATGAAGGGAGCACCGTGGAGAAGACAGTGGCCCCTGCAGAATGCTCT
22	23280299	23280419	myc_breakpoint	GTTCACACATCTTCAAGCTTCATCTCCCCAGCAGCCATCCAAGTGCCTGACCTTCAAGGCTCTCAATAAACAGTCTGAATGAGGAAAGAAAGGGAGGGAGGGAAAGAAGGAGGGAGGGAG
22	23280599	23280719	myc_breakpoint	CTAACCATGAGAAGCACAGATTGGTATCTGGCAACTCTGTGTAGAGATTAGATTCCAATTCCTGCTCTGATCCTGACTCGGGTGTGATCTTGGGCCCTTTCCTTAATGTCTTGAAGCCTT
22	23280899	23281019	myc_breakpoint	CCTAAGCTTAGAGTCCAGACAGACCTGGGTTTGTGTCCTGGCTCCACCACTTGTCCGAGTGTGACTGTCCTGCCTGTGTACTCCTCTGTGATGTGGAGGTGATGATGGTGGCAGCTTCCC
22	23281199	23281319	myc_breakpoint	TCCAGCTCACGGGTTCACAAAACCCTGAAAAGTGTCTGTATAAATGCTCATTGCAGGGAAAGATCTGTGGCTTTATACAGAAAGAGGCCATGACACATAAAGGGTTAACCACAGTCCATC
22	23281499	23281619	myc_breakpoint	TACACTGGTGAGAGGCAGGGGCAGGGAGAACACCACCACAGGGGCAGGGAGAACACCAGGATGGGGAAAGGGAACCACAGGGCCTACTCTTTTAATTAAGCAGTAGAATTGTAAGAAAAT
22	23289654	23289774	cell_line_breakpoint	CTTATTTTCTATAAAATTTCTATACATATTTTAAGGTAATCAATTTCCCTCTATGTACTACATTAGCTGTATCTCACAAGGTTTTCATGTAATGATTTCATTATTGCTTAGTTCAAAATG
22	23289954	23290074	cell_line_breakpoint	TATGGTCCATGTCTTAGTCCATTTGGGCTGTTATAACAAAATCCCATAAAATGGGTGGCTCATAAACAACAGAAATTTATTTTTCATAGTTCTGGAGGCTGAGAAGTCTCAGATCAAGGC
22	23290254	23290374	cell_line_breakpoint	CCCTAACACCATCACATTAGGTTTCAACATATGAATTCTGGGAACACAAGAATTCAGACCACAGTAGTCAATTTCTGCCCGTGGTCCTTTTCTTTTTTTTTCTTTTCTTGTTTTTTTGAG
22	23290614	23290733	cell_line_breakpoint	CCAAAAGTGCTGAGATTGCAGGCATGAGTCACCGCGCCTGGCCAGTCCTTTTCTGCTTGAAGAGAATATACATCCCATAACTCTGGATGCGATGTTCCATAGATAAGTCCATTAGCTCAA
22	23290854	23290974	cell_line_breakpoint	TTTCATGGTATCTTTTTAGCCATTCTCTATCTTAGCCCACCATTCTGGAAATAGGAGCTCTTCTCTAAAAGGCTTTCTTCATGCATCATTTCTGAAACGTGCCCTTATATTATGCAAGAG
22	23291154	23291274	cell_line_breakpoint	CAGAAACATGACTCAAATGGCCTCAGACAAAGAGGGAGTTATTGCCTTGCATAACTGGAAATCCAGACGTGGGGCACTCAGAGCCGCCTGAACCCGGATGCCCAGCCCTGTTTCTCTGGG
22	23291454	23291574	cell_line_breakpoint	TACTGGCCTTCCTCAGGGCAACCAGGGGCAGGGTGGTGCAGGCCTCGGGCCTAGGACAGGCAGATGATCACCCCCACCCCCATCCTGCCAGGCCAGGGACAATGGAGATTCCTGAGCAAG
22	23291754	23291874	cell_line_breakpoint	TGTCCTGGCTCTGTCTGTTTCTTGGTTCACAGAGGGTGCCTTCTTGCTGTGTCCTTATAAGATGGAAGGGACCAGGCAGCTCTCTGAGGCTTCTTTTATAAGGGCACTAATCCCATTCAT
22	23307180	23307300	myc_breakpoint	ACTTCTTTGATTAATTCCTAGGTATTGTATTTGTGGCTATTGTAAATAGGATTACTTTTTTATTTCTTTTCAGATTGCTCACTGTTGACATACAGAAATGCTACTGATTTTTGTACATTG
22	23307480	23307600	myc_breakpoint	TATCAAATAACAGTGGTGAAAGTAGGCATCTTTGTCATATTCCAAATCTTAGAGGAAAGGTTTTCAGTTTTTCCCTATTCAGTTTGACGCTGACCATGGGTCTGTCACATATGGCTTTCA
22	23307780	23307900	myc_breakpoint	CCAGGAATAAATTCCTCTTGGTCGTGATGAATGATCTTTTGTTGAATTTTGGTTGCTACTATTTTGTTGAGAATTTTTGCATCAATTTCATCAAAGATATTGGTCTGTAGTTTTGTTTTG
22	23308238	23308357	myc_breakpoint	AGCCACTAGTGATCCTTTTAATTTCTGCCGTATCAGTAGTAATGTCTCCTTTTTTATCTCTAATTTTATTTTTTCTTAATGTGACTAAAGTTTTGTCAATTTTGCTTAATTTTTTTTAAA
22	23308546	23308665	myc_breakpoint	GACATAGGCACTTACAGCTATAAACTGCCCTCTTAGTAGTACTTTTGCCATATCTCATAGAATTTGGTATGTTGTGTTTATCATTTGTCTCAAGAAATTTTTTAATTCCCTTCTTAATTT
14	106331409	106331461	IGHJ2_break	CTACTGGTACTTCGATCTCTGGGGCCGTGGCACCCTGGTCACTGTCTCCTCAGGTGAGTCCCACTGCAGCCCCCTCCCAGTCTTCTCTGTCCAGGCACCAGGCCAGGTATCTGGGGTCTG
14	106331617	106331668	IGHJ1_break	GCTGAATACTTCCAGCACTGGGGCCAGGGCACCCTGGTCACCGTCTCCTCAGGTGAGTCTGCTGTCTGGGGATAGCGGGGAGCCAGGTGTACTGGGCCAGGCAAGGGCTTTGGCTTCAGA
14	106331834	106331887	IGHJ1_pseudo	AAAGGTGCTGGGGGCCCCTGGACCCGACCCGCCCTGGAGACCGCAGCCACATCAAGCCCCCAGCCCCACAGGCCCCCTACCAGCCGCAGGGTTTTGGCTGAGCTGAGAACCACTGTGCTA
14	106332040	106332159	IGH_J_upstream	TTTGTAAATTAGAGCAGATCTGAAGCTGGGTCTGTCACGCCACCTCTCATCCACTTGCTTTCTGACTTGTTTTCCCAGCAGCAGAGAGGCCCGGGTGGCGGTGGCCAGGGGAGCCTCCTC
14	106332600	106332719	IGH_J_upstream	GTGTGCCTGGTGAGGGCCTCTGCTGGGGATGAACTGATGGGCACAGGGTGTCTGGGGGCAGGGGAGGTGCCCTGCGGGCTTGCTGGGGAGGGTCTGTGTCGGGGCAGAGTTCCAGGGAGA
14	106332900	106333019	IGH_J_upstream	TGGGAGGGAAGCCTGGATGTGGGGAGAGGGTTGGGGCTCCTGTAGGGGTGTGGACAGAATGGCGGCGGTTTGTGGAGTTTCCTACAGGGTTCCAGGCAGGACGGGGGACCCTGAGGTGCT
14	106370080	106370199	IGH_D_intron	CCAGATCTGGATGACCTGTAGGGTGACCTTGGCCATCTGTTTCATGATCTCCAGGGCTGGCAGGCTGGAGCCCAGCGTGGTCAGTCACGGGCCTGTCCATCGTGCCTGCTGCCCTGCGGG
14	106370567	106370687	IGH_D3-9_upstream	TACCACAGTGACACAGACCTCATTCTAAACCTACCGGCAGGCCTGGGGAAACCTGGGATGTCCAGGGCTGACCGGAGGAGGCAGCAGGGCTCTGAGGGGAGGCTGTGGGCCCAGCGCTCT
14	106730098	106730217	IGH_D2-8_upstream	CTCACAGTGACACGAGCCCCCACAAAATCCTCCTGTCCCTGCGGGTGTCACTGAGCCCCATCTTGCTGGCTCTGGCTGGCTCTCCTGCTGAGACTGTGCATTCCAGGGGGTTTTTGTCTG
