# Supplementary material for: Myeloma immunoglobulin rearrangement and translocation detection through targeted capture sequencing
Source: Life Sci Alliance. 2022 Nov 3;6(1):e202201543. doi: 10.26508/lsa.202201543 (PMC9644417; doi:10.26508/lsa.202201543)
Supplement: Supplementary file 3 [file LSA-2022-01543_TableS3.xlsx]

## Sheet: S3_CellLine_IG_RawMixcr
Samp_name	cloneCount	cloneFraction	clonalSequence	clonalSequenceQuality	allVHitsWithScore	allDHitsWithScore	allJHitsWithScore	allCHitsWithScore	nSeqCDR3	minQualCDR3	aaSeqCDR3	High_V_score
ALMC1_clones.txt.IGH.txt	56	0.285714	TGTGTGAGAGCGTGGGGTGGGGAACTGTGGTGGTTACCAGGCTACTGG	EEEEEEEEEEEEEEEEEEEEEEEEEEEEEEEEEEEEEEEEEEEEEEEE	IGHV3-21*00(252.6)	IGHD2-21*00(46),IGHD2-15*00(40)	IGHJ4*00(164.8)	NA	TGTGTGAGAGCGTGGGGTGGGGAACTGTGGTGGTTACCAGGCTACTGG	36	CVRAWGGELWWLPGYW	252.6
ALMC1_clones.txt.IGH.txt	53	0.270408	TGTACATAAGGTTCCAAGTGAGGAAACATCGGTGTGAGTCCAGACACAAAATTTCCTGCAAAAAGAAGAAAGGAGTCTGG	EEEEEEEEEEEEEEEEEEEEEEEEEEEEEEEEEEEEEEEEEEEEEEEEEEEEEEEEEEEEEEEEEEEEEEEEEEEEEEEE	IGHV3-29*00(610.8)	IGHD3-3*00(31),IGHD3-9*00(31)	IGHJ6*00(50.1)	NA	TGTACATAAGGTTCCAAGTGAGGAAACATCGGTGTGAGTCCAGACACAAAATTTCCTGCAAAAAGAAGAAAGGAGTCTGG	36	CT*GSK*GNIGVS_RHKISCKKKKGVW	610.8
ALMC1_clones.txt.IGH.txt	10	0.0510204	TGTATGTGAGGCACCAGGTAAGAAGACATCAGTGTGAACACAGACACAGAGGTTCCTGTAATGATAAGGGAGGAGGCTGG	EEEEEEEEEEEEEEEEEEEEEEEEEEEEEEEEEEEEEEEEEEEEEEEEEEEEEEEEEEEEEEEEEEEEEEEEEEEEEEEE	IGHV3-79*00(545)	IGHD3-16*00(36),IGHD1-14*00(32),IGHD4-4*00(31)	IGHJ6*00(42.1)	NA	TGTATGTGAGGCACCAGGTAAGAAGACATCAGTGTGAACACAGACACAGAGGTTCCTGTAATGATAAGGGAGGAGGCTGG	36	CM*GTR*EDISVN_RHRGSCNDKGGGW	545
ALMC1_clones.txt.IGH.txt	9	0.0459184	TATACATAAGGTCCCAAGTGAGGAAATATCGGTGTGAGTCCAGACACAACATTTCCTGCAAAAAGAAGAAAGGAGTCTGG	EEEEEEEEEEEEEEEEEEEEEEEEEEEEEEEEEEEEEEEEEEEEEEEEEEEEEEEEEEEEEEEEEEEEEEEEEEEEEEEE	IGHV3-32*00(544.5)	IGHD3-9*00(40)	IGHJ3*00(28.1)	NA	TATACATAAGGTCCCAAGTGAGGAAATATCGGTGTGAGTCCAGACACAACATTTCCTGCAAAAAGAAGAAAGGAGTCTGG	36	YT*GPK*GNIGVS_RHNISCKKKKGVW	544.5
ALMC1_clones.txt.IGH.txt	8	0.0408163	TGTGTGAGAGGCACAGTGAGGGGAGGTCAGTGTGAGCCCAGACACAAACCTCCTGCAGGGGCATCTGGAGCCACAAGGGGGCGCTCAGGATACACAGA	EEEEEEEEEEEEEEEEEEEEEEEEEEEEEEEEEEEEEEEEEEEEEEEEEEEEEEEEEEEEEEEEEEEEEEEEEEEEEEEEEEEEEEEEEEEEEEEEEE	IGHV3-52*00(431.4)	IGHD1-26*00(31),IGHD2-15*00(30),IGHD3-10*00(30)	IGHJ2P*00(42.9)	NA	TGTGTGAGAGGCACAGTGAGGGGAGGTCAGTGTGAGCCCAGACACAAACCTCCTGCAGGGGCATCTGGAGCCACAAGGGGGCGCTCAGGATACACAGA	36	CVRGTVRGGQCEPRHK_SCRGIWSHKGALRIHR	431.4
ALMC1_clones.txt.IGH.txt	5	0.0255102	TGTGAAAGACTCAGTGAGGAGGTGTCCTTATGAGCCCTGACACAAACCTGTCAGGGCACTTAGGACCTCCAGGAAGACTCAAGACCACCAAGGGGACTCACGACCACTGG	EEEEEEEEEEEEEEEEEEEEEEEEEEEEEEEEEEEEEEEEEEEEEEEEEEEEEEEEEEEEEEEEEEEEEEEEEEEEEEEEEEEEEEEEEEEEEEEEEEEEEEEEEEEEEE	IGHV6-1*00(124.3),IGHV4-34*00(123.3)	IGHD2-15*00(35),IGHD2-21*00(35),IGHD3-9*00(31)	IGHJ2P*00(48.7)	NA	TGTGAAAGACTCAGTGAGGAGGTGTCCTTATGAGCCCTGACACAAACCTGTCAGGGCACTTAGGACCTCCAGGAAGACTCAAGACCACCAAGGGGACTCACGACCACTGG	36	CERLSEEVSL*ALTQTCQ_HLGPPGRLKTTKGTHDHW	124.3
ALMC1_clones.txt.IGH.txt	5	0.0255102	TGTACATAAGGTTCCAAGTGAGGAAACATCGGTGTGAGTCCAGACACAAAATTTCCTGCAAAAAGAAGAAAGGAGTCTG	EEEEEEEEEEEEEEEEEEEEEEEEEEEEEEEEEEEEEEEEEEEEEEEEEEEEEEEEEEEEEEEEEEEEEEEEEEEEEEE	IGHV3-29*00(579)	IGHD3-3*00(31),IGHD3-9*00(31)	IGHJ3*00(40.8)	NA	TGTACATAAGGTTCCAAGTGAGGAAACATCGGTGTGAGTCCAGACACAAAATTTCCTGCAAAAAGAAGAAAGGAGTCTG	36	CT*GSK*GNIGVS_QTQNFLQKEERSL	579
ALMC1_clones.txt.IGH.txt	4	0.0204082	TGAGTCAAAGGTACCAAATGAAGGGACATCAGTGTGAACCCAGACACAAAATTTCCTGCAGGGAGGAGGGAGGAGGCTGGGCTGCAGTGGGCACTCAGCACACACAAAAGGCAGGGACAGTTCCAGGGGCAGGTACAGGTGCAGGTGAA	EEEEEEEEEEEEEEEEEEEEEEEEEEEEEEEEEEEEEEEEEEEEEEEEEEEEEEEEEEEEEEEEEEEEEEEEEEEEEEEEEEEEEEEEEEEEEEEEEEEEEEEEEEEEEEEEEEEEEEEEEEEEEEEEEEEEEEEEEEEEEEEEEEEEE	IGHV3-50*00(358.8)	IGHD1-7*00(40),IGHD2-21*00(40),IGHD6-19*00(37)	IGHJ6*00(40)	NA	TGAGTCAAAGGTACCAAATGAAGGGACATCAGTGTGAACCCAGACACAAAATTTCCTGCAGGGAGGAGGGAGGAGGCTGGGCTGCAGTGGGCACTCAGCACACACAAAAGGCAGGGACAGTTCCAGGGGCAGGTACAGGTGCAGGTGAA	36	*VKGTK*RDISVNPDTKFPAGRREE_WAAVGTQHTQKAGTVPGAGTGAGE	358.8
ALMC1_clones.txt.IGH.txt	4	0.0204082	TGTACCACAGACACAGTGAGGGGAGGTCGGTGTGAGCCCAGACAGAAACCTCCCTGCAGGGGCGCACGGGGCAACCAGGGGGCGCTCGGG	EEEEEEEEEEEEEEEEEEEEEEEEEEEEEEEEEEEEEEEEEEEEEEEEEEEEEEEEEEEEEEEEEEEEEEEEEEEEEEEEEEEEEAEEEA	IGHV3-65*00(458)	IGHD6-19*00(26),IGHD6-25*00(26),IGHD5-18*00(25)	IGHJ1P*00(40)	NA	TGTACCACAGACACAGTGAGGGGAGGTCGGTGTGAGCCCAGACAGAAACCTCCCTGCAGGGGCGCACGGGGCAACCAGGGGGCGCTCGGG	32	CTTDTVRGGRCEPRQKPPCRGARGNQGALG	458
ALMC1_clones.txt.IGH.txt	4	0.0204082	TGTGCGAGAGACACAGTGAGGGGAAGTCAGTGTGAGCCCGGACACAAACCTCCCTGCAGGGGTCCCCAGGACCACCAGGGG	EEEEEEEEEEEEEEEEEEEEEEEEEEEEEEEEEEEEEEEEEEEEEEEEEEEEEEEEEEEEEEEEEEEEEEEEEEEEEEEEE	IGHV3-65*00(515.8)	IGHD7-27*00(43)	IGHJ4*00(32.3),IGHJ5*00(32.3)	NA	TGTGCGAGAGACACAGTGAGGGGAAGTCAGTGTGAGCCCGGACACAAACCTCCCTGCAGGGGTCCCCAGGACCACCAGGGG	36	CARDTVRGSQCEPGHKPPCRGPQDHQG	515.8
ALMC1_clones.txt.IGH.txt	4	0.0204082	TGTAAGAGACACAGTGAGGAGAAGTCAGTGTGAGCCCAGTCACAAACCTCCTACAGGAACGCTGG	EEEEEEEEEEEEEEEEEEEEEEEEEEEEEEEEEEEEEEEEEEEEEEEEEEEEEEEEEEEEEAAAA	IGHV3-76*00(597.8)	IGHD3-9*00(38),IGHD2-21*00(35)	IGHJ6*00(41)	NA	TGTAAGAGACACAGTGAGGAGAAGTCAGTGTGAGCCCAGTCACAAACCTCCTACAGGAACGCTGG	32	CKRHSEEKSV*_PVTNLLQERW	597.8
ALMC1_clones.txt.IGH.txt	3	0.0153061	TGTACTAGAGACACAGTGAGGGGAAGTCAATGTGAGCCCAGACAAAAACCTCGCTGCAGGGGCATCTGAGACCACGAGGGGGTGTCCTGGGCCCTATGAACTGGGCTGCTCTCCGTGGCAGGGGCTGGTGGTGCTAAAGGCTGATTTTCTCTCAGCATCTGG	EEEEEEEEEEEEEEEEEEEEEEEEEEEEEEEEEEEEEEEEEEEEEEEEEEEEEEEEEEEEEEEEEEEEEEEEEEEEEEEEEEEEEEEEEEEEEEEEEEEEEEEEEEEEEEEEEEEEEEEEEEEEEEEEEEEEEEEEEEEEEEEEEEEEEEEEEEEEEEEAAA	IGHV3-65*00(215.7)	IGHD6-19*00(46),IGHD2-15*00(43),IGHD2-21*00(40)	IGHJ3*00(26.7)	NA	TGTACTAGAGACACAGTGAGGGGAAGTCAATGTGAGCCCAGACAAAAACCTCGCTGCAGGGGCATCTGAGACCACGAGGGGGTGTCCTGGGCCCTATGAACTGGGCTGCTCTCCGTGGCAGGGGCTGGTGGTGCTAAAGGCTGATTTTCTCTCAGCATCTGG	32	CTRDTVRGSQCEPRQKPRCRGI*DHEGVSWAL*TGLLSVAGAGGAKG*FSLSIW	215.7
ALMC1_clones.txt.IGH.txt	3	0.0153061	TGTGCGAGACACACAGTGAGAGAAACCAGCCCCGAGCCCGTCTAAAACCCTCCACACCGCAGGTGCAGAATGAGCTGCTAGAGACTCACTCCCCAGG	EEEEEEEEEEEEEEEEEEEEEEEEEEEEEEEEEEEEEEEEEEEEEEEEEEEEEEEEEEEEEEEEEEEEEEEEEEEEEEEEEEEEEEEEEEEEEEEEE	IGHV5-51*00(566.7)	IGHD6-6*00(45),IGHD2-15*00(40),IGHD2-2*00(40)	IGHJ5*00(41),IGHJ1P*00(40)	NA	TGTGCGAGACACACAGTGAGAGAAACCAGCCCCGAGCCCGTCTAAAACCCTCCACACCGCAGGTGCAGAATGAGCTGCTAGAGACTCACTCCCCAGG	36	CARHTVRETSPEPV*N_LHTAGAE*AARDSLPR	566.7
ALMC1_clones.txt.IGH.txt	3	0.0153061	TGTGTGAAACACAGAGTGAGGGGAAGTCAGTGAGAGCCCAGGCACAAACCTCCCTGAAGGGGTCCCAGAAACGACTAGGGG	EEEEEEEEEEEEEEEEEEEEEEEEEEEEEEEEEEEEEEEEEEEEEEEEEEEEEEEEEEEEEEEEEEEEEEEEEEEEEEEEE	IGHV3-11*00(524.7),IGHV3-21*00(519),IGHV3-7*00(499.7),IGHV3-48*00(496.7)	IGHD1-26*00(31),IGHD3-10*00(31),IGHD4-4*00(28)	IGHJ4*00(40)	NA	TGTGTGAAACACAGAGTGAGGGGAAGTCAGTGAGAGCCCAGGCACAAACCTCCCTGAAGGGGTCCCAGAAACGACTAGGGG	36	CVKHRVRGSQ*EPRHKPP*RGPRND*G	524.7
ALMC1_clones.txt.IGH.txt	3	0.0153061	TGTGCGAGAGACACAGTGAGGGGAAGTCAGTGTGAGCCCGGACACAAACCTCCCTGCAGGGGTCCCCAGGACCACCAGGG	EEEEEEEEEEEEEEEEEEEEEEEEEEEEEEEEEEEEEEEEEEEEEEEEEEEEEEEEEEEEEEEEEEEEEEEEEEEEEEEE	IGHV3-65*00(522)	IGHD7-27*00(43)	IGHJ3*00(44)	NA	TGTGCGAGAGACACAGTGAGGGGAAGTCAGTGTGAGCCCGGACACAAACCTCCCTGCAGGGGTCCCCAGGACCACCAGGG	36	CARDTVRGSQCEP_TQTSLQGSPGPPG	522
ALMC1_clones.txt.IGH.txt	3	0.0153061	TGTACATAAGGTTCCAAGTGAGGAAACATCGGTGTGAGTCCAGACACAAAATTTCCTGCAGAAAGAAGAAAGGATTCTGG	EEEEEEEEEEEEEEEEEEEEEEEEEEEEEEEEEEEEEEEEEEEEEEEEEEEEEEEEEEEEEEEEEEEEEEEEEEEEEEEE	IGHV3-63*00(631.3)	IGHD3-9*00(31)	IGHJ3*00(45.3)	NA	TGTACATAAGGTTCCAAGTGAGGAAACATCGGTGTGAGTCCAGACACAAAATTTCCTGCAGAAAGAAGAAAGGATTCTGG	36	CT*GSK*GNIGVS_RHKISCRKKKGFW	631.3
ALMC1_clones.txt.IGH.txt	3	0.0153061	TGTGCAAAAGATACACAGTGAGGGGAAGTCAGCGAGAGCCCAGACAAAAACCTCGCTGCAGGAAGACAGGAGG	EEEEEEEEEEEEEEEEEEEEEEEEEEEEEEEEEEEEEEEEEEEEEEEEEEEEEEEEEEEEEEEEEEEEEEEEE	IGHV3-43*00(531.3)	IGHD3-9*00(36)	IGHJ2P*00(42)	NA	TGTGCAAAAGATACACAGTGAGGGGAAGTCAGCGAGAGCCCAGACAAAAACCTCGCTGCAGGAAGACAGGAGG	36	CAKDTQ*GEVSE_AQTKTSLQEDRR	531.3
ALMC1_clones.txt.IGH.txt	3	0.0153061	TGTACCACAGACACAGTGAGGGGAGGTCAGTGTGAGCCCAGACACAAACCTCCCTGCAGGGGCGCGCGG	EEEEEEEEEEEEEEEEEEEEEEEEEEEEEEEEEEEEEEEEEEEEEEEEEEEEEEEEEEEEEEEEEEEEE	IGHV3-65*00(512)	IGHD6-19*00(26),IGHD6-25*00(26)	IGHJ6*00(45)	NA	TGTACCACAGACACAGTGAGGGGAGGTCAGTGTGAGCCCAGACACAAACCTCCCTGCAGGGGCGCGCGG	36	CTTDTVRGGQCEPRHKPPCRGAR	512
ALMC1_clones.txt.IGH.txt	3	0.0153061	GAGAGACATGGTGAGGGGAAATCAGTATGAGCCCAGCCAGAAACCTCCCTGCAGGAACCCTGG	EEEEEEEEEEEEEEEEEEEEEEEEEEEEEEEEEEEEEEEEEEEEEEEEEEEEEEEEEEEEAAA	IGHV3-37*00(747)	IGHD6-19*00(35),IGHD3-10*00(32),IGHD2-8*00(30)	IGHJ5*00(41)	NA	GAGAGACATGGTGAGGGGAAATCAGTATGAGCCCAGCCAGAAACCTCCCTGCAGGAACCCTGG	32	ERHGEGKSV*AQPETSLQEPW	747
ALMC1_clones.txt.IGH.txt	2	0.0102041	TGTACTAGAGACACAGTGAGGGGAGGTTAACCTGGGCCCATACACAAATCTCCCTGCAGGGGCGCGCAGGGCCAACTGGGGGCGCTCGGG	EEEEEEEEEEEEEEEEEEEEEEEEEEEEEEEEEEEEEEEEEEEEEEEEEEEEEEEEEEEEEEEEEEEEEEEEEEEEEEEEEEEEEEEEAA	IGHV3-42*00(343)	IGHD2-8*00(35),IGHD3-10*00(33),IGHD3-16*00(33)	IGHJ1P*00(45)	NA	TGTACTAGAGACACAGTGAGGGGAGGTTAACCTGGGCCCATACACAAATCTCCCTGCAGGGGCGCGCAGGGCCAACTGGGGGCGCTCGGG	32	CTRDTVRGG*PGPIHKSPCRGAQGQLGALG	343
ALMC1_clones.txt.IGH.txt	2	0.0102041	TGTGCTAGAGACACAGCGAGGGGAGGTCAGTGTGAGCCCGGACACAAACCTCCCTGCAGGGGCGCGTGG	EEEEEEEEEEEEEEEEEEEEEEEEEEEEEEEEEEEEEEEEEEEEEEEEEEEEEEEEEEEEEEEEEEEEE	IGHV3-65*00(487),IGHV3-72*00(475)	IGHD6-19*00(26),IGHD6-25*00(26)	IGHJ1*00(40),IGHJ2P*00(40),IGHJ3*00(40),IGHJ4*00(40),IGHJ5*00(40)	NA	TGTGCTAGAGACACAGCGAGGGGAGGTCAGTGTGAGCCCGGACACAAACCTCCCTGCAGGGGCGCGTGG	36	CARDTARGGQCEPGHKPPCRGAW	487
ALMC1_clones.txt.IGH.txt	1	0.00510204	TGTGCAAGAGACACAGTGAGGGGAAGTCAATGTGAGCCCAGACACAAACCTCGCTGCAGGGGCATCTGAGACCACGAGGGGGTGTCCTGGGCCCTGTGAACTGGGCTGCTCTCCGTGGCAGCGGCTGGTGGTGCTAAAGGCTGATTTTCTCTCAGCATCTGG	EEEEEAEEEEEEE<EEEEEEEEEEEEEEEEEEEEEEEAAEEEEAEEEEEAAEEAEEEEEEEEEEEEEEEEEAEEEEEEEAEAEEAAAEEEEEEEEEEEEEEEAEEEEEEEEEEEEEEE6EEEAAEEAE<AEEEEAEEEEEEEEEEEEEEEEEEEEEAEEAAA	IGHV3-65*00(364),IGHV3-74*00(325)	IGHD6-13*00(46),IGHD6-19*00(46),IGHD6-25*00(45)	IGHJ1*00(43)	NA	TGTGCAAGAGACACAGTGAGGGGAAGTCAATGTGAGCCCAGACACAAACCTCGCTGCAGGGGCATCTGAGACCACGAGGGGGTGTCCTGGGCCCTGTGAACTGGGCTGCTCTCCGTGGCAGCGGCTGGTGGTGCTAAAGGCTGATTTTCTCTCAGCATCTGG	21	CARDTVRGSQCEPRHKPRCRGI*DHEGVSWAL*TGLLSVAAAGGAKG*FSLSIW	364
ALMC1_clones.txt.IGH.txt	1	0.00510204	TGTGCGAGAGACACAGTGAGGGGAAGTCAGTGTGAGCCCAGACACAAACCTCCCTGCAGGGGTCCCTTGGGACCACCAGGGGGCGACAGCACACTGAGCACGG	EEEEEEEEEEEEEEEEEAEEEEEEE<<EEEAEAEEEEEE<AEAEEEEEEEEEEEEEEAEAEEEEEEEEEEEEEEEEEEEEEEAAEEEEEEEEEEEEEEEEEAA	IGHV3-11*00(698),IGHV3-48*00(684),IGHV3-21*00(665)	IGHD2-15*00(35),IGHD2-21*00(35),IGHD1-26*00(31)	IGHJ2P*00(43)	NA	TGTGCGAGAGACACAGTGAGGGGAAGTCAGTGTGAGCCCAGACACAAACCTCCCTGCAGGGGTCCCTTGGGACCACCAGGGGGCGACAGCACACTGAGCACGG	27	CARDTVRGSQCEPRHKP_PAGVPWDHQGATAH*AR	698
ALMC1_clones.txt.IGH.txt	1	0.00510204	TGTGTGAGAGGCACAGTGAGGGGAGGTCAGTGTGAGCCCAGACACAATCCTCCTGCAGGGGCATCTGGAGCCACAAGGGGGCGCTCAGGATACACAGA	EEEEEEEEEEEEEEEEEEEEEEEEEEEEEEEEEEEEEEEEEEEEEEEEEEAEEEEEEEEEEEEEEEEEEEEEEEEEEEEEEEEEEEEAEEEEEEEEEE	IGHV3-65*00(292),IGHV3-52*00(270)	IGHD2-15*00(30),IGHD2-8*00(30),IGHD5-12*00(30)	IGHJ2P*00(46)	NA	TGTGTGAGAGGCACAGTGAGGGGAGGTCAGTGTGAGCCCAGACACAATCCTCCTGCAGGGGCATCTGGAGCCACAAGGGGGCGCTCAGGATACACAGA	32	CVRGTVRGGQCEPRHN_SCRGIWSHKGALRIHR	292
ALMC1_clones.txt.IGH.txt	1	0.00510204	TGTATGTGAGGCAACAGGTAAGAAGACATCAGTGTGAACACAGACACAGAGGTTCCTGTAATGATAAGGGAGGAGGCTGG	EEEEEEEEEEEEEEEEEEEEEEEEEEEEEEEEEEEEEEEEEEEEEEEEEEEEEEEEEEEEEEEEEEEEEEEEEEAEEEEE	IGHV3-79*00(426),IGHV3-33-2*00(405),IGHV3-30-2*00(377)	IGHD3-16*00(36),IGHD1-14*00(32),IGHD4-4*00(31)	IGHJ6*00(42)	NA	TGTATGTGAGGCAACAGGTAAGAAGACATCAGTGTGAACACAGACACAGAGGTTCCTGTAATGATAAGGGAGGAGGCTGG	32	CM*GNR*EDISVN_RHRGSCNDKGGGW	426
ALMC1_clones.txt.IGH.txt	1	0.00510204	TATACCAGAGACACAGTGAGGGGAGGTCAGTGTGAGCCCAGACACAAACCTCCCTGCAGGGGCGCGCGG	EEEEEEEEEAEEEEEEEEEEEEEEEAEEEEEEEEEEEEEEEEEEEEEEEEEEEEEEEEEEEEEEEAEEE	IGHV3-65*00(625)	IGHD6-19*00(26),IGHD6-25*00(26)	IGHJ3*00(45)	NA	TATACCAGAGACACAGTGAGGGGAGGTCAGTGTGAGCCCAGACACAAACCTCCCTGCAGGGGCGCGCGG	32	YTRDTVRGGQCEPRHKPPCRGAR	625
ALMC1_clones.txt.IGH.txt	1	0.00510204	TGTAAGAGTCACAGTGAGGAGAAGTCAGTGTGAGCCCAGTCACAAACCTCCTACAGGAACGCTGG	EEEEEEEEEEEEEEEEEEEEEEEEEEEEEEEEEEEEEEEEEEEEEEEEEEEEEEEEEEEEEAAAA	IGHV3-76*00(695)	IGHD3-9*00(38),IGHD2-21*00(35)	IGHJ6*00(41)	NA	TGTAAGAGTCACAGTGAGGAGAAGTCAGTGTGAGCCCAGTCACAAACCTCCTACAGGAACGCTGG	32	CKSHSEEKSV*_PVTNLLQERW	695
ALMC1_clones.txt.IGK.txt	1336	0.720216	TGCATGCAAGCTCTACAAACTCCTCCACCTTC	EEEEEEEEEEEEEEEEEEEEEEEEEEEEEEEE	IGKV2-28*00(472.2)	NA	IGKJ5*00(160.3)	NA	TGCATGCAAGCTCTACAAACTCCTCCACCTTC	36	CMQAL_NSSTF	472.2
ALMC1_clones.txt.IGK.txt	505	0.272237	TGCATGCAACGTATAGAGTTTCCACCGTACACTTTT	EEEEEEEEEEEEEEEEEEEEEEEEEEEEEEEEEEEE	IGKV2-40*00(509.2)	NA	IGKJ2*00(172.7)	NA	TGCATGCAACGTATAGAGTTTCCACCGTACACTTTT	36	CMQRIEFPPYTF	509.2
ALMC1_clones.txt.IGK.txt	6	0.0032345	TGCATGCAAGCTACACAAACTCCTCCACCTTC	EEEEEEEEEEEEEEEEEEEEEEEEEEEEEEEE	IGKV2-18*00(380),IGKV2-30*00(379),IGKV2-28*00(355),IGKV2-26*00(351),IGKV2-40*00(350)	NA	IGKJ5*00(175)	NA	TGCATGCAAGCTACACAAACTCCTCCACCTTC	36	CMQAT_NSSTF	380
ALMC1_clones.txt.IGK.txt	5	0.00269542	TGTCAACAGAGTGACAGTACCCCTCCCACAGCGTTACAAGTCATAACATAATCCCCAAGGAAGCAGATGTGTGAGGCTGGGCTGCCCCAATGCTCCTTCCGGTGCCTCTATCTGCTGAGGGAAGTTCTCAAACTCAGTCAGGTTTGGAAAGTCATTGGGAGATTTTCCTAGAGGA	EEEEEEEEEEEEEEEEEEEEEEEEEEEEEEEEEEEEEEEEEEEEEEEEEEEEEEEEEEEEEEEEEEEEEEEEEEEEEEEEEEEEEEEEEEEEEEEEEEEEEEEEEEEEEEEEEEEEEEEEEEEEEEEEEEEEEEEEEEEEEEEEEEEEEEEEEEEEEEEEEEEEEEEEEEEEEEE	IGKV1-13*00(285.5),IGKV1-9*00(271.5)	NA	IGKJ2*00(40)	NA	TGTCAACAGAGTGACAGTACCCCTCCCACAGCGTTACAAGTCATAACATAATCCCCAAGGAAGCAGATGTGTGAGGCTGGGCTGCCCCAATGCTCCTTCCGGTGCCTCTATCTGCTGAGGGAAGTTCTCAAACTCAGTCAGGTTTGGAAAGTCATTGGGAGATTTTCCTAGAGGA	36	CQQSDSTPPTALQVIT*SPRKQMCEAGLP_NAPSGASIC*GKFSNSVRFGKSLGDFPRG	285.5
ALMC1_clones.txt.IGK.txt	2	0.00107817	TGTCAACAGAGTGACAGTACCCCTCCCACAGTGTTACAAGTCATAACATAAACCCCAAGGAAGCAGATGCGTGAGGCTGGGCTGCCCCAATGCTCCTTCTGGTGCCTCTATCTGCTGAGGGAAGTTCTCAAACTCAGTCAGGTTTGGAAAGTCATAGGGAGATTTTCCTAGAGGA	EEEEEEEEEEEEEEEEEEEEEEEEEEEEEEEEEEEEEEEEEEEEEEEEEEEEEEAEEEEEEEEEEEEEEEAEAEEEEEEEAEEEEEEEEEEEEEEEEEEEEEEEEEEEEEEEEEEEEEEEEEEEEEEEEEEEEEEEEEEEEEEEEEEEEEEEEEEEEEEEEEEEEEEEEEEEEEE	IGKV1-39*00(317),IGKV1-13*00(298),IGKV1-27*00(289),IGKV1-16*00(284)	NA	IGKJ2*00(40)	NA	TGTCAACAGAGTGACAGTACCCCTCCCACAGTGTTACAAGTCATAACATAAACCCCAAGGAAGCAGATGCGTGAGGCTGGGCTGCCCCAATGCTCCTTCTGGTGCCTCTATCTGCTGAGGGAAGTTCTCAAACTCAGTCAGGTTTGGAAAGTCATAGGGAGATTTTCCTAGAGGA	32	CQQSDSTPPTVLQVIT*TPRKQMREAGLP_NAPSGASIC*GKFSNSVRFGKS*GDFPRG	317
ALMC1_clones.txt.IGK.txt	1	0.000539084	TGTCAGCAGTATGATGACTGGCCCCTCACCTTC	EEEEEEEEEEEEEEEEEEEEEEEEEEEEEEEEE	IGKV3-15*00(524)	NA	IGKJ5*00(156)	NA	TGTCAGCAGTATGATGACTGGCCCCTCACCTTC	36	CQQYDDWPLTF	524
ALMC1_clones.txt.IGL.txt	918	0.962264	TGTCAGTCTTATGATAGCAGCAATCAGGTGTTC	EEEEEEEEEEEEEEEEEEEEEEEEEEEEEEEEE	IGLV6-57*00(427.9)	NA	IGLJ3*00(150.1)	NA	TGTCAGTCTTATGATAGCAGCAATCAGGTGTTC	36	CQSYDSSNQVF	427.9
ALMC1_clones.txt.IGL.txt	9	0.00943396	TGCAGCTCATATACAAGCAGCAGCACTCTCCACAGTGGTCCAAGTTCCTGG	EEEEEEEEEEEEEEEEEEEEEEEEEEEEEEEEEEEEEEEEEEEEEEEEEEE	IGLV2-14*00(660.4)	NA	IGLJ1*00(51.3)	NA	TGCAGCTCATATACAAGCAGCAGCACTCTCCACAGTGGTCCAAGTTCCTGG	36	CSSYTSSSTLHSGPSSW	660.4
ALMC1_clones.txt.IGL.txt	9	0.00943396	TGTGTGCTGTGTTC	EEEEEEEEEEEEEE	IGLV8-61*00(61.1)	NA	IGLJ7*00(161)	NA	TGTGTGCTGTGTTC	36	CV_VF	61.1
ALMC1_clones.txt.IGL.txt	8	0.00838574	TGCTGCTCATATGCAGGCAGCTACACTTTCCACAGTGGTCCAAGTTCCTGG	EEEEEEEEEEEEEEEEEEEEEEEEEEEEEEEEEEEEEEEEEEEEEEEEEEE	IGLV2-11*00(728.4),IGLV2-8*00(657.4)	NA	IGLJ1*00(51)	NA	TGCTGCTCATATGCAGGCAGCTACACTTTCCACAGTGGTCCAAGTTCCTGG	36	CCSYAGSYTFHSGPSSW	728.4
ALMC1_clones.txt.IGL.txt	7	0.00733753	TGCTGCTCATATGCAGGTAGTAGCACTTTCCACAGTGGTCCAAGTTCATGG	EEEEEEEEEEEEEEEEEEEEEEEEEEEEEEEEEEEEEEEEEEEEEEEEEEE	IGLV2-23*00(888)	NA	IGLJ1*00(49.2)	NA	TGCTGCTCATATGCAGGTAGTAGCACTTTCCACAGTGGTCCAAGTTCATGG	36	CCSYAGSSTFHSGPSSW	888
ALMC1_clones.txt.IGL.txt	2	0.00209644	TGCAGCTCATATACAAGCAGCAGCACTTTCCACAGAGGTCCAAGTTCCTGG	EEEEEEEEEEEEEEEEEEEEEEEEEEEEEEEEEEEEEEEEEEEEEEEEEEE	IGLV2-18*00(631),IGLV2-14*00(575)	NA	IGLJ1*00(51)	NA	TGCAGCTCATATACAAGCAGCAGCACTTTCCACAGAGGTCCAAGTTCCTGG	36	CSSYTSSSTFHRGPSSW	631
ALMC1_clones.txt.IGL.txt	1	0.00104822	TATTTTACATATCACAGCAACAGTGGCACTTTCACTGTGCTCCAGACTTACGGGGAAGTGAGATTAGAACCTCCCCTGCATTCTCTCTGCCTTGTGCAGGCAACAATACACTGTCTGGGACCGAGTGTGGCTCATCAGTAGCAGCTTTGTTGTTTGTATTT	AEEEEEEEEEEEEEEEEEEEEEEEEEEAEEEEAEAEEEEEEAEAEEEEEEEEAAEEEEEEEEEEEEAEEEEEEEEEEEEEEEEEEEEEEEEEEEAEEEEEEEEEEEEEEEEEAEEEEEEEEEEEEEEEEEEEEEEEEEEEEEEEEEEEEEEEEEEEAAAAA	IGLV5-52*00(123)	NA	IGLJ4*00(45)	NA	TATTTTACATATCACAGCAACAGTGGCACTTTCACTGTGCTCCAGACTTACGGGGAAGTGAGATTAGAACCTCCCCTGCATTCTCTCTGCCTTGTGCAGGCAACAATACACTGTCTGGGACCGAGTGTGGCTCATCAGTAGCAGCTTTGTTGTTTGTATTT	32	YFTYHSNSGTFTVLQTYGEVRLEPPLH_SLPCAGNNTLSGTECGSSVAALLFVF	123
ALMC2_clones.txt.IGH.txt	102	0.502463	TGTGTGAGAGCGTGGGGTGGGGAACTGTGGTGGTTACCAGGCTACTGG	EEEEEEEEEEEEEEEEEEEEEEEEEEEEEEEEEEEEEEEEEEEEEEEE	IGHV3-21*00(297.5)	IGHD2-21*00(46),IGHD2-15*00(40)	IGHJ4*00(153.7)	NA	TGTGTGAGAGCGTGGGGTGGGGAACTGTGGTGGTTACCAGGCTACTGG	36	CVRAWGGELWWLPGYW	297.5
ALMC2_clones.txt.IGH.txt	38	0.187192	TGTACATAAGGTTCCAAGTGAGGAAACATCGGTGTGAGTCCAGACACAAAATTTCCTGCAAAAAGAAGAAAGGAGTCTGG	EEEEEEEEEEEEEEEEEEEEEEEEEEEEEEEEEEEEEEEEEEEEEEEEEEEEEEEEEEEEEEEEEEEEEEEEEEEEEEEE	IGHV3-29*00(580.8)	IGHD3-3*00(31),IGHD3-9*00(31)	IGHJ6*00(52.9)	NA	TGTACATAAGGTTCCAAGTGAGGAAACATCGGTGTGAGTCCAGACACAAAATTTCCTGCAAAAAGAAGAAAGGAGTCTGG	36	CT*GSK*GNIGVS_RHKISCKKKKGVW	580.8
ALMC2_clones.txt.IGH.txt	8	0.0394089	TGTGCGAGAGACACAGTGAGGGGAAGTCAGTGTGAGCCCGGACACAAACCTCCCTGCAGGGGTCCCCAGGACCACCAGGGG	EEEEEEEEEEEEEEEEEEEEEEEEEEEEEEEEEEEEEEEEEEEEEEEEEEEEEEEEEEEEEEEEEEEEEEEEEEEEEEEEE	IGHV3-65*00(505.4)	IGHD7-27*00(43)	IGHJ4*00(46.6),IGHJ5*00(46.6)	NA	TGTGCGAGAGACACAGTGAGGGGAAGTCAGTGTGAGCCCGGACACAAACCTCCCTGCAGGGGTCCCCAGGACCACCAGGGG	36	CARDTVRGSQCEPGHKPPCRGPQDHQG	505.4
ALMC2_clones.txt.IGH.txt	7	0.0344828	TGTACATAAGGTTCCAAGTGAGGAAACATCGGTGTGAGTCCAGACACAAAATTTCCTGCAGAAAGAAGAAAGGATTCTGG	EEEEEEEEEEEEEEEEEEEEEEEEEEEEEEEEEEEEEEEEEEEEEEEEEEEEEEEEEEEEEEEEEEEEEEEEEEEEEEEE	IGHV3-63*00(620.2)	IGHD3-9*00(31)	IGHJ3*00(46.3)	NA	TGTACATAAGGTTCCAAGTGAGGAAACATCGGTGTGAGTCCAGACACAAAATTTCCTGCAGAAAGAAGAAAGGATTCTGG	36	CT*GSK*GNIGVS_RHKISCRKKKGFW	620.2
ALMC2_clones.txt.IGH.txt	5	0.0246305	TGTACATAAGGTCCCAAGTGAGAGCTGAGGACATGGCTGTGCATGGCTGTACATAAGGTCCCAAGTGAGCAAACATCGGTGTGAGTCCAGACACAACACTTCCTGCAAAAACAAGAAAGGAGTCTGG	EEEEEEEEEEEEEEEEEEEEEEEEEEEEEEEEEEEEEEEEEEEEEEEEEEEEEEEEEEEEEEEEEEEEEEEEEEEEEEEEEEEEEEEEEEEEEEEEEEEEEEEEEEEEEEEEEEEEEEEEEEEEEEE	IGHV3-29*00(343)	IGHD7-27*00(38),IGHD6-19*00(37),IGHD5-18*00(36)	IGHJ6*00(48.5)	NA	TGTACATAAGGTCCCAAGTGAGAGCTGAGGACATGGCTGTGCATGGCTGTACATAAGGTCCCAAGTGAGCAAACATCGGTGTGAGTCCAGACACAACACTTCCTGCAAAAACAAGAAAGGAGTCTGG	36	CT*GPK*ELRTWLCMAVHKVP_VSKHRCESRHNTSCKNKKGVW	343
ALMC2_clones.txt.IGH.txt	5	0.0246305	TGTGAAAGACTCAGTGAGGAGGTGTCCTTATGAGCCCTGACACAAACCTGTCAGGGCACTTAGGACCTCCAGGAAGACTCAAGACCACCAAGGGGACTCACGACCACTGG	EEEEEEEEEEEEEEEEEEEEEEEEEEEEEEEEEEEEEEEEEEEEEEEEEEEEEEEEEEEEEEEEEEEEEEEEEEEEEEEEEEEEEEEEEEEEEEEEEEEEEEEEEEEEEE	IGHV4-34*00(150.8),IGHV4-4*00(133)	IGHD2-15*00(35),IGHD2-21*00(35),IGHD3-9*00(31)	IGHJ2P*00(52.5)	NA	TGTGAAAGACTCAGTGAGGAGGTGTCCTTATGAGCCCTGACACAAACCTGTCAGGGCACTTAGGACCTCCAGGAAGACTCAAGACCACCAAGGGGACTCACGACCACTGG	36	CERLSEEVSL*ALTQTCQ_HLGPPGRLKTTKGTHDHW	150.8
ALMC2_clones.txt.IGH.txt	4	0.0197044	TGTGTGAAACACAGAGTGAGGGGAAGTCAGTGAGAGCCCAGGCACAAACCTCCCTGAAGGGGTCCCAGAAACGACTAGGGG	EEEEEEEEEEEEEEEEEEEEEEEEEEEEEEEEEEEEEEEEEEEEEEEEEEEEEEEEEEEEEEEEEEEEEEEEEEEEEEEEE	IGHV3-11*00(442.8),IGHV3-21*00(442.8),IGHV3-7*00(442.5),IGHV3-48*00(418.3)	IGHD1-26*00(31),IGHD3-10*00(31),IGHD4-4*00(28)	IGHJ4*00(40)	NA	TGTGTGAAACACAGAGTGAGGGGAAGTCAGTGAGAGCCCAGGCACAAACCTCCCTGAAGGGGTCCCAGAAACGACTAGGGG	36	CVKHRVRGSQ*EPRHKPP*RGPRND*G	442.8
ALMC2_clones.txt.IGH.txt	4	0.0197044	TGTGTGAGAAATCCTGTGAGGAGACACAAGTGTGAGCCCAGACACAAACCTCCTACAGGAACGTTGG	EEEEEEEEEEEEEEEEEEEEEEEEEEEEEEEEEEEEEEEEEEEEEEEEEEEEEEEEEEEEEEEEEAA	IGHV3-16*00(494.7)	IGHD1-26*00(31)	IGHJ6*00(46)	NA	TGTGTGAGAAATCCTGTGAGGAGACACAAGTGTGAGCCCAGACACAAACCTCCTACAGGAACGTTGG	32	CVRNPVRRHKC_SPDTNLLQERW	494.7
ALMC2_clones.txt.IGH.txt	3	0.0147783	TGTGTGAGAAATCCTGTGAGGGGACACAAGTGTGAGCCCAGACACAAACCTCCTGCAGGAACGTTGGGGGAAATCACTGCAGGGGGCGCTCAGGACCCATTCATCAGAGTCAACCCCAGAGCAGGTTCACATGGAGGCTGG	EEEEEEEEEEEEEEEEEEEEEEEEEEEEEEEEEEEEEEEEEEEEEEEEEEEEEEEEEEEEEEEEEEEEEEEEEEEEEEEEEEEEEEEEEEEEEEEEEEEEEEEEEEEEEEEEEEEEEEEEEEEEEEEEEEEEEEEEEEAAA	IGHV3-16*00(346)	IGHD3-16*00(43)	IGHJ6*00(45.7)	NA	TGTGTGAGAAATCCTGTGAGGGGACACAAGTGTGAGCCCAGACACAAACCTCCTGCAGGAACGTTGGGGGAAATCACTGCAGGGGGCGCTCAGGACCCATTCATCAGAGTCAACCCCAGAGCAGGTTCACATGGAGGCTGG	32	CVRNPVRGHKCEPRHKPPAGTLGEITAGGAQDPFIRVNPRAGSHGGW	346
ALMC2_clones.txt.IGH.txt	3	0.0147783	TGTGTGAGAGGCACAGTGAGGGGAGGTCAGTGTGAGCCCAGACACAAACCTCCTGCAGGGGCATCTGGAGCCACAAGGGGGCGCTCAGGATACACAGA	EEEEEEEEEEEEEEEEEEEEEEEEEEEEEEEEEEEEEEEEEEEEEEEEEEEEEEEEEEEEAEEEEEEEEEEEEEEEEEEEEEEEEEEEEEEEEEEEEE	IGHV3-52*00(453.7)	IGHD1-26*00(31),IGHD2-15*00(30),IGHD3-10*00(30)	IGHJ2P*00(41)	NA	TGTGTGAGAGGCACAGTGAGGGGAGGTCAGTGTGAGCCCAGACACAAACCTCCTGCAGGGGCATCTGGAGCCACAAGGGGGCGCTCAGGATACACAGA	32	CVRGTVRGGQCEPRHK_SCRGIWSHKGALRIHR	453.7
ALMC2_clones.txt.IGH.txt	3	0.0147783	TGTGCGAAAGACACAGTGAGGGGAAGTCATTGTGAGCCCAGACACAAACCTCCCTGCAGGAACGCTGGGGGGGAAATCAGCGGCAGGGGGCGCTCAGG	EEEEEEEEEEEEEEEAEEEEEEEEEEEEEEEEEEEEEEEEEEEEEEEEEEEEEEEEEEEEEEEEEEEEEEEEEEEEEEEEEEEEEEEEEEEEEEEEEE	IGHV3-23*00(465.5)	IGHD5-24*00(34),IGHD1-20*00(30),IGHD4-4*00(30)	IGHJ1P*00(43.5)	NA	TGTGCGAAAGACACAGTGAGGGGAAGTCATTGTGAGCCCAGACACAAACCTCCCTGCAGGAACGCTGGGGGGGAAATCAGCGGCAGGGGGCGCTCAGG	32	CAKDTVRGSHCEPRHK_SLQERWGGNQRQGALR	465.5
ALMC2_clones.txt.IGH.txt	3	0.0147783	TGTGCGAGAGACACAGTGAGGGGAAGTCAGTGTGAGCCCGGACACAAACCTCCCTGCAGGGGTCCCCAGGACCACCAGGG	EEEEEEEEEEEEEEEEEEEEEEEEEEEEEEEEEEEEEEEEEEEEEEEEEEEEEEEEEEEEEEEEEEEEEEEEEEEEEEEE	IGHV3-65*00(662.7)	IGHD7-27*00(43)	IGHJ3*00(42.7)	NA	TGTGCGAGAGACACAGTGAGGGGAAGTCAGTGTGAGCCCGGACACAAACCTCCCTGCAGGGGTCCCCAGGACCACCAGGG	36	CARDTVRGSQCEP_TQTSLQGSPGPPG	662.7
ALMC2_clones.txt.IGH.txt	3	0.0147783	TGTATGTGAGGCACCAGGTAAGAAGACATCAGTGTGAACACAGACACAGAGGTTCCTGTAATGATAAGGGAGGAGGCTGG	EEEEEEEEEEEEEEEEEEEEEEEEEEEEEEEEEEEEEEEEEEEEEEEEEEEEEEEEEEEEEEEEEEEEEEEEEEEEEEEE	IGHV3-79*00(641.7),IGHV3-33-2*00(588)	IGHD3-16*00(36),IGHD1-14*00(32),IGHD4-4*00(31)	IGHJ6*00(42)	NA	TGTATGTGAGGCACCAGGTAAGAAGACATCAGTGTGAACACAGACACAGAGGTTCCTGTAATGATAAGGGAGGAGGCTGG	36	CM*GTR*EDISVN_RHRGSCNDKGGGW	641.7
ALMC2_clones.txt.IGH.txt	3	0.0147783	GAGAGACATGGTGAGGGGAAATCAGTATGAGCCCAGCCAGAAACCTCCCTGCAGGAACCCTGG	EEEEEEEEEEEEEEAEEEEEEEEEEEEEEEEEAEEEEEEEEEEEEEEEEEEEEEEEEEEEAAA	IGHV3-37*00(530)	IGHD6-19*00(35),IGHD3-10*00(32),IGHD2-8*00(30)	IGHJ5*00(41)	NA	GAGAGACATGGTGAGGGGAAATCAGTATGAGCCCAGCCAGAAACCTCCCTGCAGGAACCCTGG	32	ERHGEGKSV*AQPETSLQEPW	530
ALMC2_clones.txt.IGH.txt	2	0.00985222	GGCGGTCACAGAGCTCAGCTTCAGGGAGAACTGGTTCTTGGACTTGTCTACTGATATGGTGACTCGACTCTTGAGGGACGGGTTGTAGTTGGGGCTCCCACTATGATAGATTTCCCCAATCCACTCCAGCCCCTTCCCTGG	EEEEEEEEEEEEEEEEEEEEEEEEEEEEEEEEEEEEEEEEEEEEEEEEEEEEEEEEEEEEEEEEEEEEEEEEEEEEEEEEEEEEEEEEEEEEEEEEEEEEEEEEEEEEEEEEEEEAEEEEEEEEEEEEEEEEEEEEEEEAE	IGHV4-80*00(100)	IGHD1-26*00(55),IGHD3-22*00(50)	IGHJ5*00(40)	NA	GGCGGTCACAGAGCTCAGCTTCAGGGAGAACTGGTTCTTGGACTTGTCTACTGATATGGTGACTCGACTCTTGAGGGACGGGTTGTAGTTGGGGCTCCCACTATGATAGATTTCCCCAATCCACTCCAGCCCCTTCCCTGG	32	GGHRAQLQGELVLGLVY*YGDSTLEGRVVVGAPTMIDFPNPLQPLPW	100
ALMC2_clones.txt.IGH.txt	2	0.00985222	TGTGTGAGAAACACTGTGAGAGGTCGGAAGTGTGAGCCCAGACACAAACCTCCTGCAGGAACGTTGGGGGAAATCAGCTGCAGGGGGCGCTCAGG	EEEEEEEEEEEEEEEEEEEEEEEEEEEEEEEEEEEAEEEEEEEEEEEEEEEEEEEEEEEEEEEEEEEEEEEEEEEEEEEEEEEEEEEEEEEEEEA	IGHV3-35*00(577.5)	IGHD3-16*00(43)	IGHJ1P*00(47)	NA	TGTGTGAGAAACACTGTGAGAGGTCGGAAGTGTGAGCCCAGACACAAACCTCCTGCAGGAACGTTGGGGGAAATCAGCTGCAGGGGGCGCTCAGG	32	CVRNTVRGRKCEPRHK_SCRNVGGNQLQGALR	577.5
ALMC2_clones.txt.IGH.txt	2	0.00985222	TGTGTGAGAAATCCTGTGAGGGGACACAAGTGTGAGCCCAGACACAAACCTCCTGCAGGAACGTTGGGGGAAATCACTGCAGGGGGCGCTCAGG	EEEEEEEEEEEEEEEEEEEEEEEEEEEEEEEEEEEEEEEEEEEEEEEEEEEEEEEEEEEEEEEEEEEEEEEEEEEEEEEEEEEEEEEEEEEEEA	IGHV3-16*00(460.5)	IGHD3-16*00(43)	IGHJ1P*00(46)	NA	TGTGTGAGAAATCCTGTGAGGGGACACAAGTGTGAGCCCAGACACAAACCTCCTGCAGGAACGTTGGGGGAAATCACTGCAGGGGGCGCTCAGG	32	CVRNPVRGHKCEPRHK_LLQERWGKSLQGALR	460.5
ALMC2_clones.txt.IGH.txt	2	0.00985222	TGTGCAAAAGATACACAGTGAGGAGAAGTCAGTGAGAGCCCAGACAAAAACCTCCCTGCAGGAAGACAGGAGG	EEEEEEEEEEEEEEEEEEEEEEEEEEEEEEEEEEEEEEEEEEEEEEEEEEEEEEEEEEEEEEEEEEEEEEEEA	IGHV3-43*00(411),IGHV3-9*00(369)	IGHD3-9*00(36),IGHD1-26*00(31)	IGHJ1*00(40),IGHJ2P*00(40),IGHJ4*00(40),IGHJ5*00(40)	NA	TGTGCAAAAGATACACAGTGAGGAGAAGTCAGTGAGAGCCCAGACAAAAACCTCCCTGCAGGAAGACAGGAGG	32	CAKDTQ*GEVSE_AQTKTSLQEDRR	411
ALMC2_clones.txt.IGH.txt	2	0.00985222	TGTGCGAACACTTTTTCCCCTATGATAACCGACTACTGCTTTGGCTACTGG	EEEEEEEEEEEEEEEEEEEEEEEEEEEAEEEEEEEEEEEEEEEEEEEEEEE	IGHV3-30*00(524.5),IGHV3-33*00(510.5),IGHV3-66*00(503.5),IGHV3-53*00(475.5),IGHV3-23*00(466.5)	IGHD3-22*00(40),IGHD3-3*00(36),IGHD3-9*00(36)	IGHJ4*00(217)	NA	TGTGCGAACACTTTTTCCCCTATGATAACCGACTACTGCTTTGGCTACTGG	32	CANTFSPMITDYCFGYW	524.5
ALMC2_clones.txt.IGH.txt	1	0.00492611	GGCGGTCACAGAGCTCAGCTTCAGGGAGAACTGGTTCTTGGACTTGTCTACTGATATGGTGACTCGACTCTTGAGGGACGGGTTGTAGTTGGGGCTCCCACTATGATAGATTTCCCCAATCCACTCCAGTCCCTTCCCTGG	EEEEEEEEEEEEAEEEEEEEEEEEEEEEEEEEEEEEEEEEEEEEEEEEEEEEEEEEEEEEEEEEEEEEEEEEEEEEEEEAEEEEEEEEEEEEEEEEEEEEEEEEEEEEEEEEEEEEEEEEEEEEEEEEEEEEEEEEEEAAA	IGHV4-80*00(100)	IGHD1-26*00(55),IGHD3-22*00(50)	IGHJ5*00(40)	NA	GGCGGTCACAGAGCTCAGCTTCAGGGAGAACTGGTTCTTGGACTTGTCTACTGATATGGTGACTCGACTCTTGAGGGACGGGTTGTAGTTGGGGCTCCCACTATGATAGATTTCCCCAATCCACTCCAGTCCCTTCCCTGG	32	GGHRAQLQGELVLGLVY*YGDSTLEGRVVVGAPTMIDFPNPLQSLPW	100
ALMC2_clones.txt.IGH.txt	1	0.00492611	TGTGCGAGAGACACAGTGAGGGGAAGTCAGTGTGAGTCCGGACACAAACCTCCCTGCAGGGGTCCCCAGGACCACCAGGGG	EEEEEEEEEEEEEEEEEEEEEEEEEEEEEEEEEEEEEEEEEEEEEEEEEEEEEEEEEEEEEEEEEEEEEEEEEEEEEEEEE	IGHV3-65*00(536)	IGHD7-27*00(43)	IGHJ4*00(43),IGHJ5*00(43)	NA	TGTGCGAGAGACACAGTGAGGGGAAGTCAGTGTGAGTCCGGACACAAACCTCCCTGCAGGGGTCCCCAGGACCACCAGGGG	36	CARDTVRGSQCESGHKPPCRGPQDHQG	536
ALMC2_clones.txt.IGK.txt	1382	0.551917	TGCATGCAAGCTCTACAAACTCCTCCACCTTC	EEEEEEEEEEEEEEEEEEEEEEEEEEEEEEEE	IGKV2-28*00(507.3)	NA	IGKJ5*00(158.7)	NA	TGCATGCAAGCTCTACAAACTCCTCCACCTTC	36	CMQAL_NSSTF	507.3
ALMC2_clones.txt.IGK.txt	1095	0.4373	TGCATGCAACGTATAGAGTTTCCACCGTACACTTTT	EEEEEEEEEEEEEEEEEEEEEEEEEEEEEEEEEEEE	IGKV2-40*00(510)	NA	IGKJ2*00(173.6)	NA	TGCATGCAACGTATAGAGTTTCCACCGTACACTTTT	36	CMQRIEFPPYTF	510
ALMC2_clones.txt.IGK.txt	6	0.00239617	TGTCAGCAGTATGATGACTGGCCCCTCACCTTC	EEEEEEEEEEEEEEEEEEEEEEEEEEEEEEEEE	IGKV3-15*00(656)	NA	IGKJ5*00(146)	NA	TGTCAGCAGTATGATGACTGGCCCCTCACCTTC	36	CQQYDDWPLTF	656
ALMC2_clones.txt.IGK.txt	5	0.00199681	TGTCAACAGAGTTACAGTACCCCTCCCACAGTGTTACAAGTCATAACATAAACCTCCAAGGAAGCAGATGTGTGAGGACGAGCCACCCCAGATGCTCCTCCTGGTGCCTCCATCTGCTGAGAGCATTTCTCAAACTCAGTCAGGTTTTGAAAGTCATTGGGAGACTTTT	EEEEEEEEEEEEEEEEEEEEEEEEEEEEEEEEEEEEEEEEEEEEEEEEEEEEEEEEEEEEEEEEEEEEEEEEEEEEEEEEEEEEEEEEEEEEEEEEEEEEEEEEEEEEEEEEEEEEEEEEEEEEEEEEEEEEEEEEEEEEEEEEEEEEEEEEEEEEEEEEEEEEEEEEE	IGKV1-39*00(366)	NA	IGKJ2*00(45.4)	NA	TGTCAACAGAGTTACAGTACCCCTCCCACAGTGTTACAAGTCATAACATAAACCTCCAAGGAAGCAGATGTGTGAGGACGAGCCACCCCAGATGCTCCTCCTGGTGCCTCCATCTGCTGAGAGCATTTCTCAAACTCAGTCAGGTTTTGAAAGTCATTGGGAGACTTTT	36	CQQSYSTPPTVLQVIT*TSKEADV*GRA_PQMLLLVPPSAESISQTQSGFESHWETF	366
ALMC2_clones.txt.IGK.txt	5	0.00199681	TGTGGATCACCTTC	EEEEEEEEEEEEEE	IGKV3-31*00(48)	NA	IGKJ5*00(190)	NA	TGTGGATCACCTTC	36	CG_TF	48
ALMC2_clones.txt.IGK.txt	4	0.00159744	TGTCAACAGAGTGACAGTACCCCTCCCACAGTGTTACAAGTCATAACATAAACCCCAAGGAAGCAGATGTGTGAGGCTGGGCTGCCCCAGTGCTCCTTCTGGTGCCTCTATCTGCTGAGGGAAGTTCTCAAACTCAGTCAGGTTTGGAAAGTCATCGGGAGATTTTCCTAGAGGA	EEEEEEEEEEEEEEEEEEEEEEEEEEEEEEEEEEEEEEEEEEEEEEEEEEEEEEEEEEEEEEEEEEEEEEEEEEEEEEEEEEEEEEEEEEEEEEEEEEEEEEEEEEEEEEEEEEEEEEEEEEEEEEEEEEEEEEEEEEEEEEEEEEEEEEEEEEEEEEEEEEEEEEEEEEEEEEE	IGKV1-13*00(269),IGKV1-27*00(260)	NA	IGKJ2*00(40)	NA	TGTCAACAGAGTGACAGTACCCCTCCCACAGTGTTACAAGTCATAACATAAACCCCAAGGAAGCAGATGTGTGAGGCTGGGCTGCCCCAGTGCTCCTTCTGGTGCCTCTATCTGCTGAGGGAAGTTCTCAAACTCAGTCAGGTTTGGAAAGTCATCGGGAGATTTTCCTAGAGGA	36	CQQSDSTPPTVLQVIT*TPRKQMCEAGLP_SAPSGASIC*GKFSNSVRFGKSSGDFPRG	269
ALMC2_clones.txt.IGK.txt	3	0.00119808	TGTCAACAGAGTGACAGTACCCCTCCCACAGCGTTACAAGTCATAACATAATCCCCAAGGAAGCAGATGTGTGAGGCTGGGCTGCCCCAATGCTCCTTCTGGTGCCTCTATCTGCTGAGGGAAGTTCTCAAACTCAGTCAGGTTTGGAAAGTCATTGGGAGATTTTCCTAGAGGA	EEEEEAEEEEEEEEEEEEEEEAEEEEEEEEEAEEEEEEEEEEEEEEEEEEEEEAEEEEEEEEEEEEEEEEEEEEEEEEEEEAEEEEEEEEEEEEEEEEEEEEEEEEEEEEEEEEEEEEEEEEEEEEEEEEEEEEEEEEEEEEEEEEEEEEEEEEEEEEEEEEEEEEEEEEEEEEE	IGKV1-13*00(285),IGKV1-16*00(271)	NA	IGKJ2*00(40)	NA	TGTCAACAGAGTGACAGTACCCCTCCCACAGCGTTACAAGTCATAACATAATCCCCAAGGAAGCAGATGTGTGAGGCTGGGCTGCCCCAATGCTCCTTCTGGTGCCTCTATCTGCTGAGGGAAGTTCTCAAACTCAGTCAGGTTTGGAAAGTCATTGGGAGATTTTCCTAGAGGA	32	CQQSDSTPPTALQVIT*SPRKQMCEAGLP_NAPSGASIC*GKFSNSVRFGKSLGDFPRG	285
ALMC2_clones.txt.IGK.txt	2	0.000798722	TGTAAACAGGACTTCAGTTACCCTCCCACAGGGTTACAAGCCTGAACATAAGCCCCTTAGTGAAACAAATGTATGAAGTTGGGTTGCACAGAGGCTCCGCCTGGTGCCTCCATCTGCTGAAAGCATTTCTCAGATGTATACAAGTTTTTAAGCTTTT	EEEEEEEEEEEEEEEEEEEEEEEEAAEEEEEEEEEEEEEEEEEEEEEEEEEEEEEEEEEEEEEEEEEEEEEEEEEEEEEEEEEEEEEEEEEEEEEEEEEEEEEEEEEEEEEEEEEEEEEEEEEEEEEEEEEEEEEEEEEEEEEEEEEEEEEEEEEAA	IGKV1-6*00(152),IGKV1-8*00(152),IGKV1-9*00(150),IGKV1-13*00(147),IGKV3-7*00(144)	NA	IGKJ2*00(40)	NA	TGTAAACAGGACTTCAGTTACCCTCCCACAGGGTTACAAGCCTGAACATAAGCCCCTTAGTGAAACAAATGTATGAAGTTGGGTTGCACAGAGGCTCCGCCTGGTGCCTCCATCTGCTGAAAGCATTTCTCAGATGTATACAAGTTTTTAAGCTTTT	32	CKQDFSYPPTGLQA*T*AP**NKCMK_WVAQRLRLVPPSAESISQMYTSF*AF	152
ALMC2_clones.txt.IGK.txt	1	0.000399361	TGTCAACAACGTAATAAGTGGCCTCCGTGGGTGTACACTTTT	EAEAEEAEEAAEEAEEEEEEEAEAA<EEEAAEEEEEEEEEEE	IGKV3-11*00(656)	NA	IGKJ2*00(181)	NA	TGTCAACAACGTAATAAGTGGCCTCCGTGGGTGTACACTTTT	27	CQQRNKWPPWVYTF	656
ALMC2_clones.txt.IGK.txt	1	0.000399361	TGTCTACAACATGATAATTTCCTCACGTGGACGTTC	EEEEEEEEAEEEEEEEAEEEEEEE<EEEEEE<EEEA	IGKV5-2*00(490)	NA	IGKJ1*00(205)	NA	TGTCTACAACATGATAATTTCCTCACGTGGACGTTC	27	CLQHDNFLTWTF	490
ALMC2_clones.txt.IGL.txt	1022	0.965061	TGTCAGTCTTATGATAGCAGCAATCAGGTGTTC	EEEEEEEEEEEEEEEEEEEEEEEEEEEEEEEEE	IGLV6-57*00(420)	NA	IGLJ3*00(154)	NA	TGTCAGTCTTATGATAGCAGCAATCAGGTGTTC	36	CQSYDSSNQVF	420
ALMC2_clones.txt.IGL.txt	11	0.0103872	TGCTGCTCATATGCAGGCAGCTACACTTTCCACAGTGGTCCAAGTTCCTGG	EEEEEEEEEEEEEEEEEEEEEEEEEEEEEEEEEEEEEEEEEEEEEEEEEEE	IGLV2-11*00(668.4),IGLV2-8*00(601.5)	NA	IGLJ1*00(52.8)	NA	TGCTGCTCATATGCAGGCAGCTACACTTTCCACAGTGGTCCAAGTTCCTGG	36	CCSYAGSYTFHSGPSSW	668.4
ALMC2_clones.txt.IGL.txt	6	0.00566572	TGCAGCTCATATACAAGCAGCAGCACTCTCCACAGTGGTCCAAGTTCCTGG	EEEEEEEEEEEEEEEEEEEEEEEEEEEEEEEEEEEEEEEEEEEEEEEEEEE	IGLV2-14*00(910.8)	NA	IGLJ1*00(51.2)	NA	TGCAGCTCATATACAAGCAGCAGCACTCTCCACAGTGGTCCAAGTTCCTGG	36	CSSYTSSSTLHSGPSSW	910.8
ALMC2_clones.txt.IGL.txt	5	0.00472144	TGCAGCTTATATTCAAGTAGTTACACTTTCCATAGTGGTCCAAGTTCCTAG	EEEEEEEEEEEEEEEEEEEEEEEEEEEEEEEEEEEEEEEEEEEEEEEEEEE	IGLV2-33*00(759.6)	NA	IGLJ1*00(53)	NA	TGCAGCTTATATTCAAGTAGTTACACTTTCCATAGTGGTCCAAGTTCCTAG	36	CSLYSSSYTFHSGPSS*	759.6
ALMC2_clones.txt.IGL.txt	3	0.00283286	TGTGAGACCTGGGACAGTAACACTCACACAGTGATACAGGCAGATGA	EEEEEEEEEEEEEEEEEEEEEEEEEEEEEEEEEEEEEEEEEEEEEEE	IGLV4-60*00(894.7)	NA	IGLJ1*00(41)	NA	TGTGAGACCTGGGACAGTAACACTCACACAGTGATACAGGCAGATGA	36	CETWDSNT_HSDTGR*	894.7
ALMC2_clones.txt.IGL.txt	2	0.00188857	TGCCAATTCTACAAAAACAGCCTGAGTGATTTCACAGTGCTCCGGGTTGAAGTAAGTCAGACCAAAACACACAGTGTGCCCAGCCATGAAGCTCTCCCATGCACCCCCTACTCTGCAGCTAAGTCAATGTGTTC	EEEEEEEEEEEEEEEEEEEEEEEEEEEEEEEEEEEEEEEEEEEEEEEEEEEEEEEEEEEEEEEEEEEEEEEEEEEEEEEEEEEEEEEEEEEEEEEEEEEEEEEEEEEEEEEEEEEEEEEEEEEEEEEEEAAAAA	IGLVI-63*00(276)	NA	IGLJ6*00(45)	NA	TGCCAATTCTACAAAAACAGCCTGAGTGATTTCACAGTGCTCCGGGTTGAAGTAAGTCAGACCAAAACACACAGTGTGCCCAGCCATGAAGCTCTCCCATGCACCCCCTACTCTGCAGCTAAGTCAATGTGTTC	32	CQFYKNSLSDFTVLRVEVSQTK_TQCAQP*SSPMHPLLCS*VNVF	276
ALMC2_clones.txt.IGL.txt	2	0.00188857	TGTATGATTTGGCACAGCAGTGCTTCTTACAGTGACACACACAGATGG	EEEEEEEEEEEEEEEEEEEEEEEEEEEEEEEEEEEEEEEEEEEEEEEE	IGLV5-48*00(820)	NA	IGLJ1*00(41)	NA	TGTATGATTTGGCACAGCAGTGCTTCTTACAGTGACACACACAGATGG	36	CMIWHSSASYSDTHRW	820
ALMC2_clones.txt.IGL.txt	2	0.00188857	TGTATGATCGAGCACAGCAGAGCTTCTCATGCTGACACACACAGGTGG	EEEEEEEEEEEEEEEEEEEEEEAEEEEEEEEEEEEEEEEEEEEEEEEE	IGLVIV-64*00(680)	NA	IGLJ1*00(41)	NA	TGTATGATCGAGCACAGCAGAGCTTCTCATGCTGACACACACAGGTGG	32	CMIEHSRASHADTHRW	680
ALMC2_clones.txt.IGL.txt	2	0.00188857	TGTGTGCTGTGTTC	EEEEEEEEEEEEEE	IGLV8-61*00(60)	NA	IGLJ7*00(161)	NA	TGTGTGCTGTGTTC	36	CV_VF	60
ALMC2_clones.txt.IGL.txt	1	0.000944287	TGCCAATTCTACAAAAACAGCCTGAGTGCTTTCACAGTGCTCCGGGTTGAAGTAAGTCAGACCAAAACACACAGTGTGCCCAGCCATGAAGCTCTCCCATGCACCCCCTACTCTGCAGCTAAGTCAATGTGTTC	EEEEEEEEEEEEEEEEEEEEEEEEEEEEEEEEEEEEEEEEEEEAEEEEEEEEEEEEEEEEEEEEEEEEEEEEEEAEEEEEEEEEAEEEEEEEEEEEEEEEEEEEEEEEEEEEEEEEEEEEEEEE6EEEEAAAAA	IGLVI-63*00(400)	NA	IGLJ6*00(45)	NA	TGCCAATTCTACAAAAACAGCCTGAGTGCTTTCACAGTGCTCCGGGTTGAAGTAAGTCAGACCAAAACACACAGTGTGCCCAGCCATGAAGCTCTCCCATGCACCCCCTACTCTGCAGCTAAGTCAATGTGTTC	21	CQFYKNSLSAFTVLRVEVSQTK_TQCAQP*SSPMHPLLCS*VNVF	400
ALMC2_clones.txt.IGL.txt	1	0.000944287	TGCTGCTCATATGCAGGTAGTAGCACTTTCCACAGTGGTCCAAGTTCATGG	EEEEEEEEEEEEAEAEEEEEEEEEEEAEEEAAAEEEAEEEEEEEEEEEEEA	IGLV2-23*00(667)	NA	IGLJ1*00(51)	NA	TGCTGCTCATATGCAGGTAGTAGCACTTTCCACAGTGGTCCAAGTTCATGG	32	CCSYAGSSTFHSGPSSW	667
ALMC2_clones.txt.IGL.txt	1	0.000944287	TGCAGCTTATATTCAAGTTGTTACACTTTCCATAGTGGTCCAAGTTCCTAG	EEEEEEEEEEEEEEEEEEEEEEEEEEEEEEEEEEEEEEEEEEEEEEEEEEE	IGLV2-33*00(778)	NA	IGLJ1*00(51)	NA	TGCAGCTTATATTCAAGTTGTTACACTTTCCATAGTGGTCCAAGTTCCTAG	36	CSLYSSCYTFHSGPSS*	778
ALMC2_clones.txt.IGL.txt	1	0.000944287	TGTATGATTTGGCCAAGCAATGCTTCTCACAGTGACACACACAGATGG	EEEEEEEEEEEEEEEEEEEEEEEEEEEEEEEEEEEEEEEEEEEEEEEA	IGLV5-37*00(875)	NA	IGLJ1*00(41)	NA	TGTATGATTTGGCCAAGCAATGCTTCTCACAGTGACACACACAGATGG	32	CMIWPSNASHSDTHRW	875
AMO1_clones.txt.IGH.txt	52	0.27957	TGTACATAAGGTTCCAAGTGAGGAAACATCGGTGTGAGTCCAGACACAAAATTTCCTGCAAAAAGAAGAAAGGAGTCTGG	EEEEEEEEEEEEEEEEEEEEEEEEEEEEEEEEEEEEEEEEEEEEEEEEEEEEEEEEEEEEEEEEEEEEEEEEEEEEEEEE	IGHV3-29*00(572.3)	IGHD3-3*00(31),IGHD3-9*00(31)	IGHJ6*00(50.8)	NA	TGTACATAAGGTTCCAAGTGAGGAAACATCGGTGTGAGTCCAGACACAAAATTTCCTGCAAAAAGAAGAAAGGAGTCTGG	36	CT*GSK*GNIGVS_RHKISCKKKKGVW	572.3
AMO1_clones.txt.IGH.txt	17	0.0913978	TATACATAAGGTCCCAAGTGAGGAAATATCGGTGTGAGTCCAGACACAACATTTCCTGCAAAAAGAAGAAAGGAGTCTGG	EEEEEEEEEEEEEEEEEEEEEEEEEEEEEEEEEEEEEEEEEEEEEEEEEEEEEEEEEEEEEEEEEEEEEEEEEEEEEEEE	IGHV3-32*00(512.8)	IGHD3-9*00(40)	IGHJ6*00(30.8)	NA	TATACATAAGGTCCCAAGTGAGGAAATATCGGTGTGAGTCCAGACACAACATTTCCTGCAAAAAGAAGAAAGGAGTCTGG	36	YT*GPK*GNIGVS_RHNISCKKKKGVW	512.8
AMO1_clones.txt.IGH.txt	14	0.0752688	TGTACTAGAGACAGTGAGGGGGAGGTTAACGTAGGCCCATACACAAATCTCCCTGCAGGGGCGCGCAGGGCCAACTGGGGGCGCTCGGG	EEEEEEEEEEEEEEEEEEEEEEEEEEEEEEEEEEEEEEEEEEEEEEEEEEEEEEEEEEEEEEEEEEEEEEEEEEEEEEEEEEEEEEEEE	IGHV3-42*00(440.4)	IGHD3-16*00(44)	IGHJ1P*00(49.3)	NA	TGTACTAGAGACAGTGAGGGGGAGGTTAACGTAGGCCCATACACAAATCTCCCTGCAGGGGCGCGCAGGGCCAACTGGGGGCGCTCGGG	36	CTRDSEGEVNVGPYT_SPCRGAQGQLGALG	440.4
AMO1_clones.txt.IGH.txt	12	0.0645161	TGTGAAAGACTCAGTGAGGAGGTGTCCTTATGAGCCCTGACACAAACCTGTCAGGGCACTTAGGACCTCCAGGAAGACTCAAGACCACCAAGGGGACTCACGACCACTGG	EEEEEEEEEEEEEEEEEEEEEEEEEEEEEEEEEEEEEEEEEEEEEEEEEEEEEEEEEEEEEEEEEEEEEEEEEEEEEEEEEEEEEEEEEEEEEEEEEEEEEEEEEEEEEE	IGHV4-34*00(129.6),IGHV4-4*00(118.9)	IGHD2-15*00(35),IGHD2-21*00(35),IGHD3-9*00(31)	IGHJ2P*00(36.6)	NA	TGTGAAAGACTCAGTGAGGAGGTGTCCTTATGAGCCCTGACACAAACCTGTCAGGGCACTTAGGACCTCCAGGAAGACTCAAGACCACCAAGGGGACTCACGACCACTGG	36	CERLSEEVSL*ALTQTCQ_HLGPPGRLKTTKGTHDHW	129.6
AMO1_clones.txt.IGH.txt	12	0.0645161	TGTGTGAGAGGCACAGTGAGGGGAGGTCAGTGTGAGCCCAGACACAAACCTCCTGCAGGGGCATCTGGAGCCACAAGGGGGCGCTCAGGATACACAGA	EEEEEEEEEEEEEEEEEEEEEEEEEEEEEEEEEEEEEEEEEEEEEEEEEEEEEEEEEEEEEEEEEEEEEEEEEEEEEEEEEEEEEEEEEEEEEEEEEE	IGHV3-52*00(404.5)	IGHD1-26*00(31),IGHD2-15*00(30),IGHD3-10*00(30)	IGHJ2P*00(44.2)	NA	TGTGTGAGAGGCACAGTGAGGGGAGGTCAGTGTGAGCCCAGACACAAACCTCCTGCAGGGGCATCTGGAGCCACAAGGGGGCGCTCAGGATACACAGA	36	CVRGTVRGGQCEPRHK_SCRGIWSHKGALRIHR	404.5
AMO1_clones.txt.IGH.txt	12	0.0645161	TGTATGTGAGGCACCAGGTAAGAAGACATCAGTGTGAACACAGACACAGAGGTTCCTGTAATGATAAGGGAGGAGGCTGG	EEEEEEEEEEEEEEEEEEEEEEEEEEEEEEEEEEEEEEEEEEEEEEEEEEEEEEEEEEEEEEEEEEEEEEEEEEEEEEEE	IGHV3-79*00(467.7),IGHV3-33-2*00(427.1)	IGHD3-16*00(36),IGHD1-14*00(32),IGHD4-4*00(31)	IGHJ6*00(44.5)	NA	TGTATGTGAGGCACCAGGTAAGAAGACATCAGTGTGAACACAGACACAGAGGTTCCTGTAATGATAAGGGAGGAGGCTGG	36	CM*GTR*EDISVN_RHRGSCNDKGGGW	467.7
AMO1_clones.txt.IGH.txt	9	0.0483871	TGTGCGAGAGACACAGTGAGGGGAAGTCAGTGTGAGCCCAGACACAAACCTCCCTGCAGGGGTCCCTTGGGACCACCAGGGGGCGACAGGGCATTGAGCACTGG	EEEEEEEEEEEEEEEEEEEEEEEEEEEEEEEEEEEEEEEEEEEEEEEEEEEEEEEEEEEEEEEEEEEEEEEEEEEEEEEEEEEEEEEEEEEEEEEEEEEEAAAA	IGHV3-7*00(462.1),IGHV3-21*00(426.6)	IGHD2-15*00(35),IGHD2-21*00(35),IGHD1-26*00(31)	IGHJ2P*00(46.9)	NA	TGTGCGAGAGACACAGTGAGGGGAAGTCAGTGTGAGCCCAGACACAAACCTCCCTGCAGGGGTCCCTTGGGACCACCAGGGGGCGACAGGGCATTGAGCACTGG	32	CARDTVRGSQCEPRHKP_LQGSLGTTRGRQGIEHW	462.1
AMO1_clones.txt.IGH.txt	8	0.0430108	TGTGCGAGACACACAGTGAGAGAAACCAGCCCCGAGCCCGTCTAAAACCCTCCACACCGCAGGTGCAGAATGAGCTGCTAGAGACTCACTCCCCAGGGGCCTCTCTATTCATCTGG	EEEEEEEEEEEEEEEEEEEEEEEEEEEEEEEEEEEEEEEEEEEEEEEEEEEEEEEEEEEEEEEEEEEEEEEEEEEEEEEEEEEEEEEEEEEEEEEEEEEEEEEEEEEEEEEEEAAA	IGHV5-51*00(417.9)	IGHD6-6*00(45),IGHD2-15*00(40),IGHD2-2*00(40)	IGHJ3*00(40)	NA	TGTGCGAGACACACAGTGAGAGAAACCAGCCCCGAGCCCGTCTAAAACCCTCCACACCGCAGGTGCAGAATGAGCTGCTAGAGACTCACTCCCCAGGGGCCTCTCTATTCATCTGG	32	CARHTVRETSPEPV*NPPH_QVQNELLETHSPGASLFIW	417.9
AMO1_clones.txt.IGH.txt	8	0.0430108	TGTACATAAGGTTCCAAGTGAGGAAACATCGGTGTGAGTCCAGACACAAAATTTCCTGCAGAAAGAAGAAAGGATTCTGG	EEEEEEEEEEEEEEEEEEEEEEEEEEEEEEEEEEEEEEEEEEEEEEEEEEEEEEEEEEEEEEEEEEEEEEEEEEEEEEEE	IGHV3-63*00(527.9)	IGHD3-9*00(31)	IGHJ3*00(43.3),IGHJ6*00(40.3)	NA	TGTACATAAGGTTCCAAGTGAGGAAACATCGGTGTGAGTCCAGACACAAAATTTCCTGCAGAAAGAAGAAAGGATTCTGG	36	CT*GSK*GNIGVS_RHKISCRKKKGFW	527.9
AMO1_clones.txt.IGH.txt	6	0.0322581	TGTGCAAGAGAAGCACATGAGGAAAGGCCGGTGTGAGACACAAACCTCCAGGAACACCTGGGCTAATGAGCTGCAGGGGGCGCTCAGG	EEEEEEEEEEEEEEEEEEEEEEEEEEEEEEEEEEEEEEEEEEEEEEEEEEEEEEEEEEEEEEEEEEEEEEEEEEEEEEEEEEEEEEEA	IGHV3-33*00(106.2),IGHV3-23*00(102),IGHV3-30*00(97.8),IGHV3-53*00(97.8),IGHV3-64*00(97.8)	IGHD2-8*00(30),IGHD1-14*00(29),IGHD1-1*00(27)	IGHJ1P*00(45)	NA	TGTGCAAGAGAAGCACATGAGGAAAGGCCGGTGTGAGACACAAACCTCCAGGAACACCTGGGCTAATGAGCTGCAGGGGGCGCTCAGG	32	CAREAHEERPV*DTN_SRNTWANELQGALR	106.2
AMO1_clones.txt.IGH.txt	4	0.0215054	GGCGGTCACAGAGCTCAGCTTCAGGGAGAACTGGTTCTTGGACTTGTCTACTGATATGGTGACTCGACTCTTGAGGGACGGGTTGTAGTTGGGGCTCCCACTATGATAGATTTCCCCAATCCACTCCAGCCCCTTCCCTGG	EEEEEEEEEEEEEEEEEEEEEEEEEEEEEEEEEEEEEEEEEEEEEEEEEEEEEEEEEEEEEEEEEEEEEEEEEEEEEEEEEEEEEEEEEEEEEEEEEEEEEEEEEEEEEEEEEEEEEEEEEEEEEEEEEEEEEEEEEEEAE	IGHV4-80*00(100)	IGHD1-26*00(55),IGHD3-22*00(50)	IGHJ5*00(40)	NA	GGCGGTCACAGAGCTCAGCTTCAGGGAGAACTGGTTCTTGGACTTGTCTACTGATATGGTGACTCGACTCTTGAGGGACGGGTTGTAGTTGGGGCTCCCACTATGATAGATTTCCCCAATCCACTCCAGCCCCTTCCCTGG	32	GGHRAQLQGELVLGLVY*YGDSTLEGRVVVGAPTMIDFPNPLQPLPW	100
AMO1_clones.txt.IGH.txt	3	0.016129	TGTGCGAGAGACACAGTGAGGGGAGGTCAGTGTGAGCCCAGACACAAACCTCCCTGCAGGGGTCCGCAGGACCACCAGGGGGCGACAGGACACTGAGCACGG	EEEEEEEEEEEEEEEEEEEEEEEEEEEEEEEEEEEEEEEEEEEEEEEEEEEEEEEEEEEEEEEEEEEEEEEEEEEEEEEEEEEEEEEEEEEEEEEEEEEEAA	IGHV3-65*00(406)	IGHD2-15*00(35),IGHD2-21*00(35),IGHD4-23*00(30)	IGHJ2P*00(43)	NA	TGTGCGAGAGACACAGTGAGGGGAGGTCAGTGTGAGCCCAGACACAAACCTCCCTGCAGGGGTCCGCAGGACCACCAGGGGGCGACAGGACACTGAGCACGG	32	CARDTVRGGQCEPRHKPPCRGPQDHQGATGH*AR	406
AMO1_clones.txt.IGH.txt	3	0.016129	TGTGTGAGAAACACTGTGAGAGGTCGGAAGTGTGAGCCCAGACACAAACCTCCTGCAGGAACGTTGGGGGAAATCAGCTGCAGGGGGCGCTCAGG	EEEEEEEEEEEEEEEEEEEEEEEEEEEEEEEEEEEEEEEEEEEEEEEEEEEEEEEEEEEEEEEEEEEEEEEEEEEEEEEEEEEEEEEEEEEEEAA	IGHV3-35*00(325)	IGHD3-16*00(43)	IGHJ1P*00(42)	NA	TGTGTGAGAAACACTGTGAGAGGTCGGAAGTGTGAGCCCAGACACAAACCTCCTGCAGGAACGTTGGGGGAAATCAGCTGCAGGGGGCGCTCAGG	32	CVRNTVRGRKCEPRHK_SCRNVGGNQLQGALR	325
AMO1_clones.txt.IGH.txt	3	0.016129	TGTGTGAGAAATCCTGTGAGGGGACACAAGTGTGAGCCCAGACACAAACCTCCTGCAGGAACGTTGGGGGAAATCACTGCAGGGGGCGCTCAGG	EEEEEEEEEEEEEEEEEEEEEEEEEEEEEEEEEEEEEEEEEEEEEEEEEEEEEEEEEEEEEEEEEEEEEEEEEEEEEEEEEEEEEEEEEEEEEA	IGHV3-16*00(325)	IGHD3-16*00(43)	IGHJ1P*00(46)	NA	TGTGTGAGAAATCCTGTGAGGGGACACAAGTGTGAGCCCAGACACAAACCTCCTGCAGGAACGTTGGGGGAAATCACTGCAGGGGGCGCTCAGG	32	CVRNPVRGHKCEPRHK_LLQERWGKSLQGALR	325
AMO1_clones.txt.IGH.txt	3	0.016129	TGTGTGAAACACAGAGTGAGGGGAAGTCAGTGAGAGCCCAGGCACAAACCTCCCTGAAGGGGTCCGAGAGACGACTAGGGG	EEEEEEEEEEEEEEEEEEEEEEEEEEEEEEEEEEEEEEEEEEEEEEEEEEEEEEEEEEEEEEEEEEEEEEEEEEEEEEEEE	IGHV3-11*00(543),IGHV3-21*00(529),IGHV3-48*00(515),IGHV3-7*00(503)	IGHD1-26*00(31),IGHD3-10*00(31),IGHD4-4*00(28)	IGHJ4*00(40)	NA	TGTGTGAAACACAGAGTGAGGGGAAGTCAGTGAGAGCCCAGGCACAAACCTCCCTGAAGGGGTCCGAGAGACGACTAGGGG	36	CVKHRVRGSQ*EPRHKPP*RGPRDD*G	543
AMO1_clones.txt.IGH.txt	3	0.016129	TGTGCAAAAGATACACAGTGAGGGGAAGTCAGCGAGAGCCCAGACAAAAACCTCGCTGCAGGAAGACAGGAGG	EEEEEEEEEEEEEEEEEEEEEEEEEEEEEEEEEEEEEEEEEEEEEEEEEEEEEEEEEEEEEEEEAEEEEEEEE	IGHV3-43*00(512)	IGHD3-9*00(36)	IGHJ2P*00(42)	NA	TGTGCAAAAGATACACAGTGAGGGGAAGTCAGCGAGAGCCCAGACAAAAACCTCGCTGCAGGAAGACAGGAGG	32	CAKDTQ*GEVSE_AQTKTSLQEDRR	512
AMO1_clones.txt.IGH.txt	3	0.016129	TGTACCACAGGCACAGTGAGGGGAGGTCAGTGTGAGCCCAGACACAAACCTCCCTGCAGGGGCGCGCGG	EEEEEEEEEEEEEEEEEEEEEEEEEEEEEEEEEEEEEEEEEEEEEEEEEEEEEEEEEEEEEEEEEEEEE	IGHV3-65*00(484)	IGHD6-19*00(26),IGHD6-25*00(26)	IGHJ6*00(45)	NA	TGTACCACAGGCACAGTGAGGGGAGGTCAGTGTGAGCCCAGACACAAACCTCCCTGCAGGGGCGCGCGG	36	CTTGTVRGGQCEPRHKPPCRGAR	484
AMO1_clones.txt.IGH.txt	2	0.0107527	GGCGGTCACAGAGCTCAGCTTCAGGGAGAACTGGTTCTTGGACGTGTCTACTGATATGGTGACTCGACTCTTGAGGGACGGGTTGTAGTTGGTGCTTCCACTATGATTGATTTCCCCAATCCACTCCAGCCCCTTCCCTGG	EEEEEEEEEEEEEEEEEEEEEEEEEEEEEEEEEEEEEEEEEEEEEEEEEEEEEEEEEEEEEEEEEEEEEEEEEEEEEEEEEEEEEEEEEEEEAEEEEEEEEEEEEEEEEEEEEEEEEEEEEEEEEEEEEEEEEEEEEEAAA	IGHV4-80*00(100)	IGHD2-15*00(43),IGHD1-26*00(41),IGHD5-18*00(40)	IGHJ5*00(40)	NA	GGCGGTCACAGAGCTCAGCTTCAGGGAGAACTGGTTCTTGGACGTGTCTACTGATATGGTGACTCGACTCTTGAGGGACGGGTTGTAGTTGGTGCTTCCACTATGATTGATTTCCCCAATCCACTCCAGCCCCTTCCCTGG	32	GGHRAQLQGELVLGRVY*YGDSTLEGRVVVGASTMIDFPNPLQPLPW	100
AMO1_clones.txt.IGH.txt	2	0.0107527	TGTGCGAAAGACACAGTGAGGGGAAGTCATTGTGAGCCCAGACACAAACCTCCATGCAGGAACGATGGGGGTGAAATCAGCGGCAGGGGGCGCTCAGG	EEEEEEEEEEEEEEEEEEEEEEEEEEEEEEEEEEEEEEEEEEEEEEEEEEEEEEEEEEEEEEEEEEEEEEEEEEEEEEEEEEEEEEEEEEEEEAEEEA	IGHV3-23*00(380),IGHV3-65*00(378),IGHV3-33*00(338),IGHV3-53*00(338)	IGHD1-1*00(35),IGHD1-20*00(35),IGHD5-24*00(34)	IGHJ1P*00(41)	NA	TGTGCGAAAGACACAGTGAGGGGAAGTCATTGTGAGCCCAGACACAAACCTCCATGCAGGAACGATGGGGGTGAAATCAGCGGCAGGGGGCGCTCAGG	32	CAKDTVRGSHCEPRHK_SMQERWG*NQRQGALR	380
AMO1_clones.txt.IGH.txt	2	0.0107527	TGTACCACAGACACAGTGGGGGGAGGTCAGTGTGAGCCCAGACACAAACCTCCCTGCAGGGGCGCGCGGGGCAACCAGGGGGCGCTCGGG	EEEEEEEEEEEEEEEEEEEEEEEEEEEEEEEEEEEEEEEEEEEEEEEEEEEEEEEEEEEEEEEEEEEEEEEEEEEEEEEEEEEEEEEEEA	IGHV3-65*00(567)	IGHD6-19*00(26),IGHD6-25*00(26),IGHD5-18*00(25)	IGHJ1P*00(40)	NA	TGTACCACAGACACAGTGGGGGGAGGTCAGTGTGAGCCCAGACACAAACCTCCCTGCAGGGGCGCGCGGGGCAACCAGGGGGCGCTCGGG	32	CTTDTVGGGQCEPRHKPPCRGARGNQGALG	567
AMO1_clones.txt.IGH.txt	2	0.0107527	GAGAGACATGGTGAGGGGAAATCAGTATGAGCCCAGCCAGAAACCTCCCTGCAGGAACCCTGG	EEEEEEEEEEEEEEEEEEEEEEEEEEEEEEEEEEEEEEEEEEEAEEEEEEEEEEEEEEEEAAA	IGHV3-37*00(550)	IGHD6-19*00(35),IGHD3-10*00(32),IGHD2-8*00(30)	IGHJ5*00(41)	NA	GAGAGACATGGTGAGGGGAAATCAGTATGAGCCCAGCCAGAAACCTCCCTGCAGGAACCCTGG	32	ERHGEGKSV*AQPETSLQEPW	550
AMO1_clones.txt.IGH.txt	2	0.0107527	TACTACTACTACGGTATGGACGTCTGG	EEEEEEEEEEEEEEEEEEEEEAEEEEE	IGHV5-51*00(20.5),IGHV7-81*00(20.5)	NA	IGHJ6*00(181.5)	NA	TACTACTACTACGGTATGGACGTCTGG	32	YYYYGMDVW	20.5
AMO1_clones.txt.IGH.txt	1	0.00537634	GGCGGTCACAGAGCTCAGCTTCAGGTAGAACTGGTTCTTGGACGTGTCTACGGACATGGTGATTCGACTCTTGAGGGACGGGTTGTAGTAGGTGCTCCCACTATGATGGATTTCCCCAATCCACTCCAGCCCCTTCCCTGG	EAAAEEEEEEAEEEEEEEEEEEEEEEEEEEEEEEEEEEEEEEEEEEEEEEEEEEEEEEEEEEEEEEEEEEEEEEEEEEEEEEEEEEEEEEEE<EEEEEEEEEEEEEEEEEEEEEEEEEEEEEEEEEEEEEEEEE6EEEAAA	IGHV4-80*00(100)	IGHD1-26*00(57)	IGHJ5*00(40)	NA	GGCGGTCACAGAGCTCAGCTTCAGGTAGAACTGGTTCTTGGACGTGTCTACGGACATGGTGATTCGACTCTTGAGGGACGGGTTGTAGTAGGTGCTCCCACTATGATGGATTTCCCCAATCCACTCCAGCCCCTTCCCTGG	21	GGHRAQLQVELVLGRVYGHGDSTLEGRVVVGAPTMMDFPNPLQPLPW	100
AMO1_clones.txt.IGH.txt	1	0.00537634	TGTGCGAGAGACACAGTGAGGGGAAGTCAGTGTGAGCCCAGACACAAACCTCCCTGCAGGGGTCCCTTGGGACCACCAGGGGGCGCCCGGGACACTGAGCACGG	EEEAEEAEEEEEEEEEEEEEEEEEEEEEEEEEEEEEEEEEEEEEEEEEEEEEEEEEEEEEEEEEEEEEEEEEEEEEEEEE<EAEEEEEEEEEEEEEEEEEAEAA	IGHV3-11*00(510),IGHV3-21*00(482),IGHV3-7*00(482)	IGHD2-15*00(35),IGHD2-21*00(35),IGHD1-26*00(31)	IGHJ2P*00(43)	NA	TGTGCGAGAGACACAGTGAGGGGAAGTCAGTGTGAGCCCAGACACAAACCTCCCTGCAGGGGTCCCTTGGGACCACCAGGGGGCGCCCGGGACACTGAGCACGG	27	CARDTVRGSQCEPRHKP_LQGSLGTTRGRPGH*AR	510
AMO1_clones.txt.IGH.txt	1	0.00537634	TGTGCGAGACACACAGTGAGAGAAACCAGCCCCGAGCCCGTCTAAAACCCTCCACACCGCAGGTGCAGAATGAGCTGCTAGAGACTCACTCCCCAGG	EEEEEAEEEEEEEEEEE<EEEEEEEEEEAEEAEEEEAAEEEEAEEEEEAAEEEEEAEEEEEEAEA<EEEEEAEAEEAA6EEEEEEEEEEEEEEEEAA	IGHV5-51*00(460)	IGHD6-6*00(45),IGHD2-15*00(40),IGHD2-2*00(40)	IGHJ5*00(41),IGHJ1P*00(40)	NA	TGTGCGAGACACACAGTGAGAGAAACCAGCCCCGAGCCCGTCTAAAACCCTCCACACCGCAGGTGCAGAATGAGCTGCTAGAGACTCACTCCCCAGG	21	CARHTVRETSPEPV*N_LHTAGAE*AARDSLPR	460
AMO1_clones.txt.IGH.txt	1	0.00537634	TGTGCGAGACACACAGTGAGAGAAACCAGCCCCGAGCCCGTCTAAACCCTCCACACCGCAGGTGCAGAATGAGCTGCTAGAGACTCACTCCCCAGG	EEEEEEEEEEEEEEEEEEEEEEEE<EEEEEEEEEEEEEEEEEEEEEEEEEEEEEEEEEEEEEEEEEEEEEEEEEEEEEEEEEEEEEEEEEEEEEEE	IGHV5-51*00(305)	IGHD6-6*00(45),IGHD2-15*00(40),IGHD2-2*00(40)	IGHJ5*00(46)	NA	TGTGCGAGACACACAGTGAGAGAAACCAGCCCCGAGCCCGTCTAAACCCTCCACACCGCAGGTGCAGAATGAGCTGCTAGAGACTCACTCCCCAGG	27	CARHTVRETSPEPV*TLHTAGAE*AARDSLPR	305
AMO1_clones.txt.IGK.txt	1105	0.667271	TGTCAACAGTATTATAGTTTCCCTGCGTGGACGTTC	EEEEEEEEEEEEEEEEEEEEEEEEEEEEEEEEEEEE	IGKV1-8*00(454.3)	NA	IGKJ1*00(175.4)	NA	TGTCAACAGTATTATAGTTTCCCTGCGTGGACGTTC	36	CQQYYSFPAWTF	454.3
AMO1_clones.txt.IGK.txt	535	0.323068	TGTCAACAGTATGGTTCCTCACCGTACACTTTT	EEEEEEEEEEEEEEEEEEEEEEEEEEEEEEEEE	IGKV3-20*00(543.1)	NA	IGKJ2*00(147.3)	NA	TGTCAACAGTATGGTTCCTCACCGTACACTTTT	36	CQQYGSSPYTF	543.1
AMO1_clones.txt.IGK.txt	9	0.00543478	TGTCAACAGAGTGACAGTACCCCTCCCACAGCGTTACAAGTCATAACATAATCCCCAAGGAAGCAGATGTGTGAGGCTGGGCTGCCCCAATGCTCCTTCCGGTGCCTCTATCTGCTGAGGGAAGTTCTCAAACTCAGTCAGGTTTGGAAAGTCATTGGGAGATTTTCCTAGAGGA	EEEEEEEEEEEEEEEEEEEEEEEEEEEEEEEEEEEEEEEEEEEEEEEEEEEEEEEEEEEEEEEEEEEEEEEEEEEEEEEEEEEEEEEEEEEEEEEEEEEEEEEEEEEEEEEEEEEEEEEEEEEEEEEEEEEEEEEEEEEEEEEEEEEEEEEEEEEEEEEEEEEEEEEEEEEEEEE	IGKV1-13*00(253.4),IGKV1-9*00(245.7),IGKV1-27*00(244.4),IGKV1-39*00(236.4)	NA	IGKJ2*00(40)	NA	TGTCAACAGAGTGACAGTACCCCTCCCACAGCGTTACAAGTCATAACATAATCCCCAAGGAAGCAGATGTGTGAGGCTGGGCTGCCCCAATGCTCCTTCCGGTGCCTCTATCTGCTGAGGGAAGTTCTCAAACTCAGTCAGGTTTGGAAAGTCATTGGGAGATTTTCCTAGAGGA	36	CQQSDSTPPTALQVIT*SPRKQMCEAGLP_NAPSGASIC*GKFSNSVRFGKSLGDFPRG	253.4
AMO1_clones.txt.IGK.txt	6	0.00362319	TGTCAGCAGCGTAGCAACTGGCATCCCACAGTGATTCCACATGAAACAAAAACCCCAACAAGACCATCAGTGTTTACTAGATTATTATACCAGCTGCTTCCTTTACAGACAGCTAGTGGGGTGGCCACTCAGTGTTAGCATCTCAGCTCTATTT	EEEEEEEEEEEEEEEEEEEEEEEEEEEEEEEEEEEEEEEEEEEEEEEEEEEEEEEEEEEEEEEEEEEEEEEEEEEEEEEEEEEEEEEEEEEEEEEEEEEEEEEEEEEEEEEEEEEEEEEEEEEEEEEEEEEEEEEEEEEEEEEEEEEEEEEEEE	IGKV3-11*00(368.7)	NA	IGKJ2*00(40)	NA	TGTCAGCAGCGTAGCAACTGGCATCCCACAGTGATTCCACATGAAACAAAAACCCCAACAAGACCATCAGTGTTTACTAGATTATTATACCAGCTGCTTCCTTTACAGACAGCTAGTGGGGTGGCCACTCAGTGTTAGCATCTCAGCTCTATTT	36	CQQRSNWHPTVIPHETKTPTRPSVFT_DYYTSCFLYRQLVGWPLSVSISALF	368.7
AMO1_clones.txt.IGK.txt	1	0.000603865	TGTCAGCAGTATGATGACTGGCCCCTCACCTTC	EEEEEEEEEEEEEEEEEEEEEEEEEEEEEEEEE	IGKV3-15*00(399)	NA	IGKJ5*00(124)	NA	TGTCAGCAGTATGATGACTGGCCCCTCACCTTC	36	CQQYDDWPLTF	399
AMO1_clones.txt.IGL.txt	13	0.25	TGCAGCTCATATACAAGCAGCAGCACTTTCCACAGTGGTCCAAGTTCCTGG	EEEEEEEEEEEEEEEEEEEEEEEEEEEEEEEEEEEEEEEEEEEEEEEEEEE	IGLV2-14*00(594.1)	NA	IGLJ1*00(52.6)	NA	TGCAGCTCATATACAAGCAGCAGCACTTTCCACAGTGGTCCAAGTTCCTGG	36	CSSYTSSSTFHSGPSSW	594.1
AMO1_clones.txt.IGL.txt	11	0.211538	TGCTGCTCATATGCAGGCAGCTACACTTTCCACAGTGGTCCAAGTTCCTGG	EEEEEEEEEEEEEEEEEEEEEEEEEEEEEEEEEEEEEEEEEEEEEEEEEEE	IGLV2-11*00(680.4),IGLV2-8*00(611)	NA	IGLJ1*00(50.3)	NA	TGCTGCTCATATGCAGGCAGCTACACTTTCCACAGTGGTCCAAGTTCCTGG	36	CCSYAGSYTFHSGPSSW	680.4
AMO1_clones.txt.IGL.txt	7	0.134615	TGCTGCTCATATGCAGGTAGTAGCACTTTCCACAGTGGTCCAAGTTCATGG	EEEEEEEEEEEEEEEEEEEEEEEEEEEEEEEEEEEEEEEEEEEEEEEEEEE	IGLV2-23*00(712.8)	NA	IGLJ1*00(56)	NA	TGCTGCTCATATGCAGGTAGTAGCACTTTCCACAGTGGTCCAAGTTCATGG	36	CCSYAGSSTFHSGPSSW	712.8
AMO1_clones.txt.IGL.txt	6	0.115385	TGTGTGCTGTGTTC	EEEEEEEEEEEEEE	IGLV8-61*00(60)	NA	IGLJ7*00(158.7)	NA	TGTGTGCTGTGTTC	36	CV_VF	60
AMO1_clones.txt.IGL.txt	5	0.0961538	TGTATGATTTGGCACAGCAGTGCTTCTCACAGTGACACACACAGATGG	EEEEEEEEEEEEEEEEEEEEEEEEEEEEEEEEEEEEEEEEEEEEEEEE	IGLV5-48*00(593),IGLV5-45*00(579)	NA	IGLJ1*00(41)	NA	TGTATGATTTGGCACAGCAGTGCTTCTCACAGTGACACACACAGATGG	36	CMIWHSSASHSDTHRW	593
AMO1_clones.txt.IGL.txt	3	0.0576923	TGCAGCTTATATTCAAGTAGTTACACTTTCCATAGTGGTCCAAGTTCCTAG	EEEEEEEEEEEEEEEEEEEEEEEEEEEEEEEEAEEEEEEEEEEEEEEEEEE	IGLV2-33*00(727)	NA	IGLJ1*00(48.3)	NA	TGCAGCTTATATTCAAGTAGTTACACTTTCCATAGTGGTCCAAGTTCCTAG	32	CSLYSSSYTFHSGPSS*	727
AMO1_clones.txt.IGL.txt	2	0.0384615	TGTGCAGCATGGGATGACAGCCTGAGTGGTCCCACAGTGCTCCAGGCCCAGGG	EEEEEEEEEEEEEEEEEEEEEEEEEEEEEEEEEEEEEEEEEEEEAEEEEEEEE	IGLV1-47*00(385),IGLV1-36*00(343),IGLV1-44*00(343)	NA	IGLJ1*00(41)	NA	TGTGCAGCATGGGATGACAGCCTGAGTGGTCCCACAGTGCTCCAGGCCCAGGG	32	CAAWDDSLS_SHSAPGPG	385
AMO1_clones.txt.IGL.txt	1	0.0192308	TGTGCAGCATGGGATGACAGCCTGAATGGTCCCACAGTGCTCCAGGCCCAGGGGGAACAGAGACAAGAACCCCCTTCCTTTAGATC	EEAEEEEEEEEEEEEEEEEEEEEEAEEEEEAEEEEEEEE6E<EAEEEEEEEEEEEEAEEEEEEEE7EEEEEEEEEEAEAAEEE<EE	IGLV1-36*00(386),IGLV1-44*00(386),IGLV1-47*00(344)	NA	IGLJ7*00(42)	NA	TGTGCAGCATGGGATGACAGCCTGAATGGTCCCACAGTGCTCCAGGCCCAGGGGGAACAGAGACAAGAACCCCCTTCCTTTAGATC	21	CAAWDDSLNGPTVL_GPGGTETRTPFL*I	386
AMO1_clones.txt.IGL.txt	1	0.0192308	TGTGCAGCATGGGATGACAGCCTGAATGGTCCCACAGTGCTCCAGGCCAATAG	EEEEEEEEEEEEEEEEEEEEEEEEEEEEEEEEEEEEEEEEEEEEEEEEEEEEE	IGLV1-36*00(360),IGLV1-44*00(360)	NA	IGLJ1*00(41)	NA	TGTGCAGCATGGGATGACAGCCTGAATGGTCCCACAGTGCTCCAGGCCAATAG	36	CAAWDDSLN_SHSAPGQ*	360
AMO1_clones.txt.IGL.txt	1	0.0192308	TGTGAAGCATGGGATGACAGCCTGAGTGGTCCCACAGTGCTCCAGGCCCAGGG	EEEEEEEEEEEEEEEEEEEEEEEEEEEEEEEEEEEEEEEEEEEEEEEEEEEEA	IGLV1-47*00(277),IGLV1-36*00(243),IGLV1-44*00(243)	NA	IGLJ1*00(41)	NA	TGTGAAGCATGGGATGACAGCCTGAGTGGTCCCACAGTGCTCCAGGCCCAGGG	32	CEAWDDSLS_SHSAPGPG	277
AMO1_clones.txt.IGL.txt	1	0.0192308	TGTAAGATGTGGGACATTAGGACTCCTCATCCCACAGTGACAGAGGTAAGATC	EEEAEEEEEEEAEEEEEAEAEEEEEEEEEEEEEEEEEEEAEAAEAEEEAAEEA	IGLV3-29*00(237),IGLV3-12*00(224),IGLV3-1*00(210)	NA	IGLJ7*00(41)	NA	TGTAAGATGTGGGACATTAGGACTCCTCATCCCACAGTGACAGAGGTAAGATC	32	CKMWDIRTP_SHSDRGKI	237
AMO1_clones.txt.IGL.txt	1	0.0192308	TGCAGCTCATATGCAGGCAAGATC	EEEEEEEEEEEEEEEEEAAEEE<A	IGLV2-8*00(631),IGLV2-11*00(603)	NA	IGLJ7*00(42)	NA	TGCAGCTCATATGCAGGCAAGATC	27	CSSYAGKI	631
ANBL6_clones.txt.IGH.txt	7	0.291667	TGTGTGAAACACAGAGTGAGGGGAAGTCAGTGAGAGCCCAGGCACAAACCTCCCTGAAGGGGTCCCAGAGACGACTAGGGG	EEEEEEEEEEEEEEEEEEEEEEEEEEEEEEEEEEEEEEEEEEEEEEEEEEEEEEEEEEEEEEEEEEEEEEEEEEEEEEEEE	IGHV3-21*00(503.3),IGHV3-11*00(501.3),IGHV3-48*00(477.2)	IGHD1-26*00(31),IGHD3-10*00(31),IGHD4-4*00(28)	IGHJ4*00(40)	NA	TGTGTGAAACACAGAGTGAGGGGAAGTCAGTGAGAGCCCAGGCACAAACCTCCCTGAAGGGGTCCCAGAGACGACTAGGGG	36	CVKHRVRGSQ*EPRHKPP*RGPRDD*G	503.3
ANBL6_clones.txt.IGH.txt	5	0.208333	TGTGTGAGAAATCCTGTGAGGGGACACAAGTGTGAGCCCAGACACAAACCTCCTGCAGGAACGTTGGGGGAAATCACTGCAGGGGGCGCTCAGG	EEEEEEEEEEEEEEEEEEEEEEEEEEEEEEEEEEEEEEEEEEEEEEEEEEEEEEEEEEEEEEEEEEEEEEEEEEEEEEEEEEEEEEEEEEEEEA	IGHV3-16*00(322.6)	IGHD3-16*00(43)	IGHJ1P*00(44)	NA	TGTGTGAGAAATCCTGTGAGGGGACACAAGTGTGAGCCCAGACACAAACCTCCTGCAGGAACGTTGGGGGAAATCACTGCAGGGGGCGCTCAGG	32	CVRNPVRGHKCEPRHK_LLQERWGKSLQGALR	322.6
ANBL6_clones.txt.IGH.txt	4	0.166667	TGTGTGAGAAATCCTGTGAGGAGACACAAGTGTGAGCCCAGACACAAACCTCCTACAGGAACGTTGGGGGAAATCACTGCAGGGGACGCTCAGGACCCATTCATCAGAGTCAACCCCAGAGCAGGTTCACATGGAGGCTGG	EEEEEEEEEEEEEEEEEEEEEEEEEEEEEEEEEEEEEEEEEEEEEEEEEEEEEEEEEEEEEEEEEEEEEEEEEEEEEEEEEEEEEEEEEAEEEEEEEEEEEEEEEEEEEEEEEEEEEEEEEEEEEEEEEEEEEEEEEEAAA	IGHV3-65*00(196)	IGHD3-16*00(43)	IGHJ6*00(49)	NA	TGTGTGAGAAATCCTGTGAGGAGACACAAGTGTGAGCCCAGACACAAACCTCCTACAGGAACGTTGGGGGAAATCACTGCAGGGGACGCTCAGGACCCATTCATCAGAGTCAACCCCAGAGCAGGTTCACATGGAGGCTGG	32	CVRNPVRRHKCEPRHKPPTGTLGEITAGDAQDPFIRVNPRAGSHGGW	196
ANBL6_clones.txt.IGH.txt	3	0.125	TGTGCTAGAGACACAGCGAGGGGAGGTCAGTGTGAGCCCGGACACAAACCTCCCTGCAGGGGCGCGTGG	EEEEEEEEEEEEEEEEEEEEEEEEEEEEEEEEEEEEEEEEEEEEEEEEEEEEEEEEEEEEEEEEEEEEE	IGHV3-65*00(622.3),IGHV3-72*00(610.3)	IGHD6-19*00(26),IGHD6-25*00(26)	IGHJ1*00(40),IGHJ2P*00(40),IGHJ3*00(40),IGHJ4*00(40),IGHJ5*00(40)	NA	TGTGCTAGAGACACAGCGAGGGGAGGTCAGTGTGAGCCCGGACACAAACCTCCCTGCAGGGGCGCGTGG	36	CARDTARGGQCEPGHKPPCRGAW	622.3
ANBL6_clones.txt.IGH.txt	2	0.0833333	GGCGGTCACAGAGCTCAGCTTCAGGGAGAACTGGTTCTTGGACTTGTCTACTGATATGGTGACTCGACTCTTGAGGGACGGGTTGTAGTTGGGGCTCCCACTATGATAGATTTCCCCAATCCACTCCAGCCCCTTCCCTGG	EEEEEEEEEEEEEEEEEEEEEEEEEEEEEEEEEEEEEEEEEEEEEEEEEEEEEEEEEEEEEEEEEEEEEEEEEEEEEEEEEEEEEEEEEEEEEEEEEEEEEEEEEEEEEEEEEEEEEEEEEEEEEEEEEEEEEEEEEEAAA	IGHV4-80*00(100)	IGHD1-26*00(55),IGHD3-22*00(50)	IGHJ5*00(40)	NA	GGCGGTCACAGAGCTCAGCTTCAGGGAGAACTGGTTCTTGGACTTGTCTACTGATATGGTGACTCGACTCTTGAGGGACGGGTTGTAGTTGGGGCTCCCACTATGATAGATTTCCCCAATCCACTCCAGCCCCTTCCCTGG	32	GGHRAQLQGELVLGLVY*YGDSTLEGRVVVGAPTMIDFPNPLQPLPW	100
ANBL6_clones.txt.IGH.txt	2	0.0833333	TGTGCGAGAGACACAGTGAGGGGAAGTCAGTGTGAGCCCGGACACAAACCTCCCTGCAGGGGTCCCCAGGACCACCAGGG	EEEEEEEEEEEEEEEEEEEEEEEEEEEEEEEEEEEEEEEEEEEEEEEEEEEEEEEEEEEEEEEEEEEEEEEEEEEEEEEE	IGHV3-65*00(629)	IGHD7-27*00(43)	IGHJ3*00(44.5)	NA	TGTGCGAGAGACACAGTGAGGGGAAGTCAGTGTGAGCCCGGACACAAACCTCCCTGCAGGGGTCCCCAGGACCACCAGGG	36	CARDTVRGSQCEP_TQTSLQGSPGPPG	629
ANBL6_clones.txt.IGH.txt	1	0.0416667	TACTACTACTACGGTATGGACGTCTGG	EEEEEEEEEEEEEEEEEEEEEEEEEEE	IGHV3-42*00(54)	NA	IGHJ6*00(244)	NA	TACTACTACTACGGTATGGACGTCTGG	36	YYYYGMDVW	54
ANBL6_clones.txt.IGK.txt	1717	0.645731	TGTCAACAGGCTAACAGTTTCCCCCTCTCACTTTC	EEEEEEEEEEEEEEEEEEEEEEEEEEEEEEEEEEE	IGKV1-12*00(484.2)	NA	IGKJ4*00(167.8)	NA	TGTCAACAGGCTAACAGTTTCCCCCTCTCACTTTC	36	CQQANS_PPLTF	484.2
ANBL6_clones.txt.IGK.txt	920	0.345995	TGCATGCAAGATGCACAAGATCCCCGCTCACTTTC	EEEEEEEEEEEEEEEEEEEEEEEEEEEEEEEEEEE	IGKV2-26*00(512.6)	NA	IGKJ4*00(175.6)	NA	TGCATGCAAGATGCACAAGATCCCCGCTCACTTTC	36	CMQDAQ_SPLTF	512.6
ANBL6_clones.txt.IGK.txt	6	0.00225649	TGTCAACAGAGTTACAGTACCCCTCCCACAGTGTTACAAGTCATAACATAAACCTCCAAGGAAGCAGATGTGTGAGGACGAGCCACCCCAGATGCTCCTCCTGGTGCCTCCATCTGCTGAGAGCATTTCTCAAACTCAGTCAGGTTTTGAAAGTCATTGGGAGACTTTT	EEEEEEEEEEEEEEEEEEEEEEEEEEEEEEEEEEEEEEEEEEEEEEEEEEEEEEEEEEEEEEEEEEEEEEEEEEEEEEEEEEEEEEEEEEEEEEEEEEEEEEEEEEEEEEEEEEEEEEEEEEEEEEEEEEEEEEEEEEEEEEEEEEEEEEEEEEEEEEEEEEEEEEEEE	IGKV1-39*00(345.2)	NA	IGKJ2*00(43.6)	NA	TGTCAACAGAGTTACAGTACCCCTCCCACAGTGTTACAAGTCATAACATAAACCTCCAAGGAAGCAGATGTGTGAGGACGAGCCACCCCAGATGCTCCTCCTGGTGCCTCCATCTGCTGAGAGCATTTCTCAAACTCAGTCAGGTTTTGAAAGTCATTGGGAGACTTTT	36	CQQSYSTPPTVLQVIT*TSKEADV*GRA_PQMLLLVPPSAESISQTQSGFESHWETF	345.2
ANBL6_clones.txt.IGK.txt	5	0.00188041	TGTAAACAGGACTTCAGTTACCCTCCCACAGGGTTACAAGCCTGAACATAAGCCCCTTAGTGAAACAAATGTATGAAGTTGGGTTGCACAGAGGCTCCGCCTGGTGCCTCCATCTGCTGAAAGCATTTCTCAGATGTATACAAGTTTTTAAGCTTTT	EEEEEEEEEEEEEEEEEEEEEEEEEEEEEEEEEEEEEEEEEEEEEEEEEEEEEEEEEEEEEEEEEEEEEEEEEEEEEEEEEEEEEEEEEEEEEEEEEEEEEEEEEEEEEEEEEEEEEEEEEEEEEEEEEEEEEEEEEEEEEEEEEEEEEEEEEEEAA	IGKV1-6*00(213.2),IGKV1-13*00(211),IGKV1-8*00(205.2)	NA	IGKJ2*00(40)	NA	TGTAAACAGGACTTCAGTTACCCTCCCACAGGGTTACAAGCCTGAACATAAGCCCCTTAGTGAAACAAATGTATGAAGTTGGGTTGCACAGAGGCTCCGCCTGGTGCCTCCATCTGCTGAAAGCATTTCTCAGATGTATACAAGTTTTTAAGCTTTT	32	CKQDFSYPPTGLQA*T*AP**NKCMK_WVAQRLRLVPPSAESISQMYTSF*AF	213.2
ANBL6_clones.txt.IGK.txt	3	0.00112824	TGTCAACAGAGTGACAGTACCCCTCCCACAGTGTTACAAGTCATAACATAAACCCCAAGGAAGCAGATGTGTGAGGCTGGGCTGCCCCAGTACTCCTTCTGGTGCTTCTATCTGCTGAGGGAAGTTCTCAAACTCAGTCAGGTTTGGAAAGTCATTGGGAGATTTTCCTAGAGGA	EEEEEEEEEEEEEEEEEEEEEEEEEEEEEEEEEEEEEEEEEEEEEEEEEEEEEEEEEEEEEEEEEEEEEEEEEEEEEEEEEEEEEEEEEEEEEEEEEEEEEEEEEEEEEEEEEEEEEEEEEEEEEEEEEEEEEEEEEEEEEEEEEEEEEEEEEEEEEEEEEEEEEEEEEEEEEEE	IGKV1-13*00(277),IGKV1-27*00(268),IGKV1-16*00(263),IGKV1-9*00(262),IGKV3-7*00(262)	NA	IGKJ2*00(40)	NA	TGTCAACAGAGTGACAGTACCCCTCCCACAGTGTTACAAGTCATAACATAAACCCCAAGGAAGCAGATGTGTGAGGCTGGGCTGCCCCAGTACTCCTTCTGGTGCTTCTATCTGCTGAGGGAAGTTCTCAAACTCAGTCAGGTTTGGAAAGTCATTGGGAGATTTTCCTAGAGGA	36	CQQSDSTPPTVLQVIT*TPRKQMCEAGLP_STPSGASIC*GKFSNSVRFGKSLGDFPRG	277
ANBL6_clones.txt.IGK.txt	3	0.00112824	TGTGGATCACCTTC	EEEEEEEEEEEEEE	IGKV3-31*00(50)	NA	IGKJ5*00(190)	NA	TGTGGATCACCTTC	36	CG_TF	50
ANBL6_clones.txt.IGK.txt	2	0.000752162	TGTCAACAGAGTGACAGTAACCCTCCCACAGTGTTACAAGTCATAACATAAACCCCAAGGAAGCAGATGTGTGAGGCTGGGCTGCCCCAATGCTCCTTCTGGTGCCTCTATCTGCTGAGGGAAGTTCTCAAACTCAGTCAGGTTTGGAAAGTCATCGGGAGATTTTCCTAGAGGA	EEEEEEEEEEEEEEEEEEEEEEEEEEEEEEEEEEEEEEEEEEEEEEEEEEEEEEAAEEEEEEEEEEAEEEEEEEAEEEEEEEEEEEEEEEEEEEEEEEEEEEEEEEEEEEEEEEEEEEEEEEEEEEEEEEEEEEEEEEEEEEEEEEEEEEEEEEEEEEEEEEEEEEEEEEEEEEE	IGKV1-39*00(361),IGKV1-13*00(356),IGKV1-16*00(347),IGKV1-8*00(333),IGKV1-9*00(333)	NA	IGKJ2*00(40)	NA	TGTCAACAGAGTGACAGTAACCCTCCCACAGTGTTACAAGTCATAACATAAACCCCAAGGAAGCAGATGTGTGAGGCTGGGCTGCCCCAATGCTCCTTCTGGTGCCTCTATCTGCTGAGGGAAGTTCTCAAACTCAGTCAGGTTTGGAAAGTCATCGGGAGATTTTCCTAGAGGA	32	CQQSDSNPPTVLQVIT*TPRKQMCEAGLP_NAPSGASIC*GKFSNSVRFGKSSGDFPRG	361
ANBL6_clones.txt.IGK.txt	2	0.000752162	TGTCAGCAGTATAATAACTGACCTCCCACAGTGATTCAACATGAAACAAAAACCTCAAGAAGACCATCAGTGTTTACTAGATTATACCAGCTGCTTCCTTTACAGACAGCTAGTGTGGTGGCCACTCAGTTTTAGCATCTCAGCTCTATTT	EEEEEEEEEEEEEEEEEEEEEEEEEEEEEEEEEEEEEEEEEEEEEEEEEEEEEEEEEEEEEEEEEEEEEEEEEEEEEEEEEEEEEEEEEEEEEEEEEEEEEEEEEEEEEEEEEEEAEEEEEEEEEEEEEEEEEEEEEEEEEEEEEEEEEEE	IGKV3-15*00(301)	NA	IGKJ2*00(40)	NA	TGTCAGCAGTATAATAACTGACCTCCCACAGTGATTCAACATGAAACAAAAACCTCAAGAAGACCATCAGTGTTTACTAGATTATACCAGCTGCTTCCTTTACAGACAGCTAGTGTGGTGGCCACTCAGTTTTAGCATCTCAGCTCTATTT	32	CQQYNN*PPTVIQHETKTSRRPSVF_LDYTSCFLYRQLVWWPLSFSISALF	301
ANBL6_clones.txt.IGK.txt	1	0.000376081	TGCATGCAAGCTCTACAAACTCCTCCCACAGTGGTACAACCCCTAACAGAAACCTCCTCCTGGGGTTGCCCAGTTGAGATCGGAAGAGCGTC	EEEEEEEEEEEEEEAEEEEEEEEEEEEEEEEEEEEEEEEEEEEEEEEEEEEEEEEEEEEEEEEEEEEEEEEEAEEAE<E<<AAEEA<A<<AA	IGKV2-28*00(378)	NA	IGKJ4*00(43)	NA	TGCATGCAAGCTCTACAAACTCCTCCCACAGTGGTACAACCCCTAACAGAAACCTCCTCCTGGGGTTGCCCAGTTGAGATCGGAAGAGCGTC	27	CMQALQTPPTVVQPL_RNLLLGLPS*DRKSV	378
ANBL6_clones.txt.IGL.txt	898	0.51139	TGTGCAGCATGGGATGACAGCCTGAGTGGCCTAATTGGGTGTTC	EEEEEEEEEEEEEEEEEEEEEEEEEEEEEEEEEEEEEEEEEEEE	IGLV1-47*00(397.3)	NA	IGLJ3*00(184.6)	NA	TGTGCAGCATGGGATGACAGCCTGAGTGGCCTAATTGGGTGTTC	36	CAAWDDS_EWPNWVF	397.3
ANBL6_clones.txt.IGL.txt	821	0.46754	TGCATCTCATATACAAGCAGTGGCCTTTATGTCTTC	EEEEEEEEEEEEEEEEEEEEEEEEEEEEEEEEEEEE	IGLV2-14*00(480.9)	NA	IGLJ1*00(168.5)	NA	TGCATCTCATATACAAGCAGTGGCCTTTATGTCTTC	36	CISYTSSGLYVF	480.9
ANBL6_clones.txt.IGL.txt	6	0.00341686	TGCTGCTCATATGCAGGTAGTAGCACTTTCCACAGTGGTCCAAGTTCATGG	EEEEEEEEEEEEEEEEEEEEEEEEEEEEEEEEEEEEEEEEEEEEEEEEEEE	IGLV2-23*00(952)	NA	IGLJ1*00(51)	NA	TGCTGCTCATATGCAGGTAGTAGCACTTTCCACAGTGGTCCAAGTTCATGG	36	CCSYAGSSTFHSGPSSW	952
ANBL6_clones.txt.IGL.txt	6	0.00341686	TGCAGCTTATATTCAAGTAGTTACACTTTCCATAGTGGTCCAAGTTCCTAG	EEEEEEEEEEEEEEEEEEEEEEEEEEEEEEEEEEEEEEEEEEEEEEEEEEE	IGLV2-33*00(682)	NA	IGLJ1*00(53.5)	NA	TGCAGCTTATATTCAAGTAGTTACACTTTCCATAGTGGTCCAAGTTCCTAG	36	CSLYSSSYTFHSGPSS*	682
ANBL6_clones.txt.IGL.txt	6	0.00341686	TGCAGCTTATATACAAGCAGCAGCACTTTCCACAGAGGTCCAAGTTCCTGG	EEEEEEEEEEEEEEEEEEEEEEEEEEEEEEEEEEEEEEEEEEEEEEEEEEE	IGLV2-18*00(712.3)	NA	IGLJ1*00(53.5)	NA	TGCAGCTTATATACAAGCAGCAGCACTTTCCACAGAGGTCCAAGTTCCTGG	36	CSLYTSSSTFHRGPSSW	712.3
ANBL6_clones.txt.IGL.txt	6	0.00341686	TGTGAGACCTGGGACAGTAACACTCACACAGTGATACAGGCAGATGA	EEEEEEEEEEEEEEEEEEEEEEEEEEEEEEEEEEEEEEEEEEEEEEE	IGLV4-60*00(781)	NA	IGLJ1*00(41)	NA	TGTGAGACCTGGGACAGTAACACTCACACAGTGATACAGGCAGATGA	36	CETWDSNT_HSDTGR*	781
ANBL6_clones.txt.IGL.txt	5	0.00284738	TGTGTGCTGTGTTC	EEEEEEEEEEEEEE	IGLV8-61*00(60.4)	NA	IGLJ7*00(157)	NA	TGTGTGCTGTGTTC	36	CV_VF	60.4
ANBL6_clones.txt.IGL.txt	4	0.0022779	TGTGCTATGGGGGCCCGCAGTTC	EEEEEEEEEEEEEEEEEEEEEEA	IGLV5-37*00(186),IGLV5-48*00(186)	NA	IGLJ7*00(40)	NA	TGTGCTATGGGGGCCCGCAGTTC	32	CAMG_PQF	186
ANBL6_clones.txt.IGL.txt	2	0.00113895	TGTGCAGCATGGGATGACAGCCTGAATGGTCCCACAGTGCTCCAGGCCTGGG	EEEEEEEEEEEEEEEEEEEEEEEEEEEEEEEEEEEEEEEEEEEEEEEEEEEE	IGLV1-36*00(365),IGLV1-44*00(365),IGLV1-47*00(323)	NA	IGLJ1*00(41)	NA	TGTGCAGCATGGGATGACAGCCTGAATGGTCCCACAGTGCTCCAGGCCTGGG	36	CAAWDDSLN_VPQCSRPG	365
ANBL6_clones.txt.IGL.txt	1	0.000569476	TGCGGAACATGGGATAGCAGCCTGAGTGCTGGCACAGTGCTCCAGCCCAATGGGGAACTGAGACAAGAACCCCCTTCTTCCTCCCAGATC	EEEEEEEEEEEEEEEEEEEEAEEEEEEEEEEEEEAEEEEEEEEEEEEEEEEEEEEEEEEEEEEEEEEEEEEEAEEEEAEEAEEAAA<EEA	IGLV1-51*00(373)	NA	IGLJ7*00(42)	NA	TGCGGAACATGGGATAGCAGCCTGAGTGCTGGCACAGTGCTCCAGCCCAATGGGGAACTGAGACAAGAACCCCCTTCTTCCTCCCAGATC	27	CGTWDSSLSAGTVLQPNGELRQEPPSSSQI	373
ANBL6_clones.txt.IGL.txt	1	0.000569476	TGTGCTAAGATC	EEAEEEEEEAEA	IGLV5-48*00(186),IGLV5-45*00(170),IGLV5-37*00(163)	NA	IGLJ7*00(43)	NA	TGTGCTAAGATC	32	CAKI	186
ARP_clones.txt.IGH.txt	22	0.209524	TGTACATAAGGTTCCAAGTGAGGAAACATCGGTGTGAGTCCAGACACAAAATTTCCTGCAAAAAGAAGAAAGGAGTCTGG	EEEEEEEEEEEEEEEEEEEEEEEEEEEEEEEEEEEEEEEEEEEEEEEEEEEEEEEEEEEEEEEEEEEEEEEEEEEEEEEE	IGHV3-29*00(501.5)	IGHD3-3*00(31),IGHD3-9*00(31)	IGHJ6*00(54.1)	NA	TGTACATAAGGTTCCAAGTGAGGAAACATCGGTGTGAGTCCAGACACAAAATTTCCTGCAAAAAGAAGAAAGGAGTCTGG	36	CT*GSK*GNIGVS_RHKISCKKKKGVW	501.5
ARP_clones.txt.IGH.txt	15	0.142857	TATACATAAGGTCCCAAGTGAGGAAATATCGGTGTGAGTCCAGACACAACATTTCCTGCAAAAAGAAGAAAGGAGTCTGG	EEEEEEEEEEEEEEEEEEEEEEEEEEEEEEEEEEEEEEEEEEEEEEEEEEEEEEEEEEEEEEEEEEEEEEEEEEEEEEEE	IGHV3-32*00(581.2)	IGHD3-9*00(40)	IGHJ6*00(49.6)	NA	TATACATAAGGTCCCAAGTGAGGAAATATCGGTGTGAGTCCAGACACAACATTTCCTGCAAAAAGAAGAAAGGAGTCTGG	36	YT*GPK*GNIGVS_RHNISCKKKKGVW	581.2
ARP_clones.txt.IGH.txt	11	0.104762	TGTGCGAGAGACACAGTGAGGGGAAGTCAGTGTGAGCCCAGACACAAACCTCCCTGCAGGGGTCCCTTGGGACCACCAGGGGGCGACAGGGCATTGAGCACTGG	EEEEEEEEEEEEEEEEEEEEEEEEEEEEEEEEEEEEEEEEEEEEEEEEEEEEEEEEEEEEEEEEEEEEEEEEEEEEEEEEEEEEEEEEEEEEEEEEEEEEAAAA	IGHV3-7*00(496.4),IGHV3-21*00(491.3),IGHV3-11*00(468.4),IGHV3-48*00(468.4)	IGHD2-15*00(35),IGHD2-21*00(35),IGHD1-26*00(31)	IGHJ2P*00(46.8)	NA	TGTGCGAGAGACACAGTGAGGGGAAGTCAGTGTGAGCCCAGACACAAACCTCCCTGCAGGGGTCCCTTGGGACCACCAGGGGGCGACAGGGCATTGAGCACTGG	32	CARDTVRGSQCEPRHKP_LQGSLGTTRGRQGIEHW	496.4
ARP_clones.txt.IGH.txt	7	0.0666667	TGTGAAAGACTCAGTGAGGAGGTGTCCTTATGAGCCCTGACACAAACCTGTCAGGGCACTTAGGACCTCCAGGAAGACTCAAGACCACCAAGGGGACTCACGACCACTGG	EEEEEEEEEEEEEEEEEEEEEEEEEEEEEEEEEEEEEEEEEEEEEEEEEEEEEEEEEEEEEEEEEEEEEEEEEEEEEEEEEEEEEEEEEEEEEEEEEEEEEEEEEEEEEE	IGHV4-34*00(196.3),IGHV4-4*00(177.1)	IGHD2-15*00(35),IGHD2-21*00(35),IGHD3-9*00(31)	IGHJ2P*00(49.6)	NA	TGTGAAAGACTCAGTGAGGAGGTGTCCTTATGAGCCCTGACACAAACCTGTCAGGGCACTTAGGACCTCCAGGAAGACTCAAGACCACCAAGGGGACTCACGACCACTGG	36	CERLSEEVSL*ALTQTCQ_HLGPPGRLKTTKGTHDHW	196.3
ARP_clones.txt.IGH.txt	6	0.0571429	TGTGTGAAACACAGAGTGAGGGGAAGTCAGTGAGAGCCCAGGCACAAACCTCCCTGAAGGGGTCCCAGAAACGACTAGGGG	EEEEEEEEEEEEEEEEEEEEEEEEEEEEEEEEEEEEEEEEEEEEEEEEEEEEEEEEEEEEEEEEEEEEEEEEEEEEEEEEE	IGHV3-21*00(442.7),IGHV3-7*00(442.7),IGHV3-11*00(442),IGHV3-48*00(414.7),IGHV3-74*00(399.7)	IGHD1-26*00(31),IGHD3-10*00(31),IGHD4-4*00(28)	IGHJ4*00(40)	NA	TGTGTGAAACACAGAGTGAGGGGAAGTCAGTGAGAGCCCAGGCACAAACCTCCCTGAAGGGGTCCCAGAAACGACTAGGGG	36	CVKHRVRGSQ*EPRHKPP*RGPRND*G	442.7
ARP_clones.txt.IGH.txt	5	0.047619	TGTGTGAGAAATCCTGTGAGGGGACACAAGTGTGAGCCCAGACACAAACCTCCTGCAGGAACGTTGGGGGAAATCACTGCAGGGGGCGCTCAGGACCCATTCATCAGAGTCAACCCCAGAGCAGGTTCACATGGAGGCTGG	EEEEEEEEEEEEEEEEEEEEEEEEEEEEEEEEEEEEEEEEEEEEEEEEEEEEEEEEEEEEEEEEEEEEEEEEEEEEEEEEEEEEEEEEEEEEEEEEEEEEEEEEEEEEEEEEEEEEEEEEEEEEEEEEEEEEEEEEEAAAA	IGHV3-16*00(328.4)	IGHD3-16*00(43)	IGHJ6*00(44)	NA	TGTGTGAGAAATCCTGTGAGGGGACACAAGTGTGAGCCCAGACACAAACCTCCTGCAGGAACGTTGGGGGAAATCACTGCAGGGGGCGCTCAGGACCCATTCATCAGAGTCAACCCCAGAGCAGGTTCACATGGAGGCTGG	32	CVRNPVRGHKCEPRHKPPAGTLGEITAGGAQDPFIRVNPRAGSHGGW	328.4
ARP_clones.txt.IGH.txt	5	0.047619	TGTGCGAAAGACACAGTGAGGGGAAGTCATTGTGAGCCCAGACACAAACCTCCCTGCAGGAACGCTGGGGGGGAAATCAGCGGCAGGGGGCGCTCAGG	EEEEEEEEEEEEEEEEEEEEEEEEEEEEEEEEEEEEEEEEEEEEEEEEEEEEEEEEEEEEEEEEEEEEEEEEEEEEEEEEEEEEEEEEEEEEEEEEEE	IGHV3-23*00(476.5),IGHV3-33*00(429.5),IGHV3-53*00(429.5)	IGHD5-24*00(34),IGHD1-20*00(30),IGHD4-4*00(30)	IGHJ1P*00(46)	NA	TGTGCGAAAGACACAGTGAGGGGAAGTCATTGTGAGCCCAGACACAAACCTCCCTGCAGGAACGCTGGGGGGGAAATCAGCGGCAGGGGGCGCTCAGG	36	CAKDTVRGSHCEPRHK_SLQERWGGNQRQGALR	476.5
ARP_clones.txt.IGH.txt	5	0.047619	TGTGCGAGAGACACAGTGAGGGGAAGTCAGTGTGAGCCCGGACACAAACCTCCCTGCAGGGGTCCCCAGGACCACCAGGGG	EEEEEEEEEEEEEEEEEEEEEEEEEEEEEEEEEEEEEEEEEEEEEEEEEEEEEEEEEEEEEEEEEEEEEEEEEEEEEEEEE	IGHV3-65*00(615)	IGHD7-27*00(43)	IGHJ4*00(43),IGHJ5*00(43)	NA	TGTGCGAGAGACACAGTGAGGGGAAGTCAGTGTGAGCCCGGACACAAACCTCCCTGCAGGGGTCCCCAGGACCACCAGGGG	36	CARDTVRGSQCEPGHKPPCRGPQDHQG	615
ARP_clones.txt.IGH.txt	4	0.0380952	TGTGTGAGAAATCCTGTGAGGGGACACAAGTGTGAGCCCAGACACAAACCTCCTGCAGGAACGTTGGGGGAAATCACTGCAGGGGACGCTCAGGACCCATTCATCAGAGTCAACCCCAGAGCAGGTTCACATGGAGGCTGG	EEEEEEEEEEEEEEEEEEEEEEEEEEEEEEEEEEEEEEEEEEEEEEEEEEEEEEEEEEEEEEEEEEEEEEEEEEEEEEEEEEEEEEEEEEEEEEEEEEEEEEEEEEEEEEEEEEEEEEEEEEEEEEEEEEEEEEEEEAAAA	IGHV3-16*00(360)	IGHD3-16*00(43)	IGHJ6*00(44)	NA	TGTGTGAGAAATCCTGTGAGGGGACACAAGTGTGAGCCCAGACACAAACCTCCTGCAGGAACGTTGGGGGAAATCACTGCAGGGGACGCTCAGGACCCATTCATCAGAGTCAACCCCAGAGCAGGTTCACATGGAGGCTGG	32	CVRNPVRGHKCEPRHKPPAGTLGEITAGDAQDPFIRVNPRAGSHGGW	360
ARP_clones.txt.IGH.txt	4	0.0380952	TGTACTAGAGACACAGTGAGGGGAGGTTAACCTGGGCCCATACACAAATCTCCCTGCAGGGGCGCGCAGGGCCAACTGGGGGCGCTCGGG	EEEEEEEEEEEEEEEEEEEEEEEEEEEEEEEEEEEEEEEEEEEEEEEEEEEEEEEEEEEEEEEEEEEEEEEEEEEEEEEEEEEEEEEEEE	IGHV3-42*00(401.3)	IGHD2-8*00(35),IGHD3-10*00(33),IGHD3-16*00(33)	IGHJ1P*00(46.7)	NA	TGTACTAGAGACACAGTGAGGGGAGGTTAACCTGGGCCCATACACAAATCTCCCTGCAGGGGCGCGCAGGGCCAACTGGGGGCGCTCGGG	36	CTRDTVRGG*PGPIHKSPCRGAQGQLGALG	401.3
ARP_clones.txt.IGH.txt	3	0.0285714	TGTGCAAGAGACACAGTGAGGGGAAGTCAGTATGAGCCCAGACACAAACCTCCCTGCAGAATGCCTGGGGGAAATCAGCTGCAGGGGGCGCACAGG	EEEEEEEEEEEEEEEEEEEEEEEEEEEEEEEEEEEEEEEEEEEEEEEEEEEEEEEEEEEEEEEEEEEEEEEEEEEEEEEEEEEEEEEEEEEEEEEA	IGHV3-13*00(365)	IGHD3-16*00(35),IGHD7-27*00(30)	IGHJ1P*00(47)	NA	TGTGCAAGAGACACAGTGAGGGGAAGTCAGTATGAGCCCAGACACAAACCTCCCTGCAGAATGCCTGGGGGAAATCAGCTGCAGGGGGCGCACAGG	32	CARDTVRGSQYEPRHKPPCRMPGGNQLQGAHR	365
ARP_clones.txt.IGH.txt	3	0.0285714	TGTACATAAGGTTCCAAGTGAGGAAACATCGGTGTGAGTCCAGACACAAAATTTCCTGCAGAAAGAAGAAAGGATTCTGG	EEEEEEEEEEEEEEEEEEEEEEEEEEEEEEEEEEEEEEEEEEEEEEEEEEEEEEEEEEEEEEEEEEEEEEEEEEEEEEEE	IGHV3-63*00(621.3)	IGHD3-9*00(31)	IGHJ3P*00(28.7)	NA	TGTACATAAGGTTCCAAGTGAGGAAACATCGGTGTGAGTCCAGACACAAAATTTCCTGCAGAAAGAAGAAAGGATTCTGG	36	CT*GSK*GNIGVS_RHKISCRKKKGFW	621.3
ARP_clones.txt.IGH.txt	3	0.0285714	TGTGTGAGAAATCCTGTGAGGGGACACAAGTGCGAGCCCAGACACAAACCTCCTGCAGGAACACTGG	EEEEEEEEEEEEEEEEEEEEEEEEEEEEEEEEEEEEEEEEEEEEEEEEEEEEEEEEEEEEEEEEEAA	IGHV3-16*00(515)	IGHD1-26*00(31)	IGHJ2P*00(41)	NA	TGTGTGAGAAATCCTGTGAGGGGACACAAGTGCGAGCCCAGACACAAACCTCCTGCAGGAACACTGG	32	CVRNPVRGHKC_SPDTNLLQEHW	515
ARP_clones.txt.IGH.txt	2	0.0190476	TGTGCGAGAGACACAGTGAGGGGAAGTCAGTGTGAGCCCAGACACAAACCTCCCTGCAGGGGTCCCTTGGGACCACCAGGGGGCGACAGCACACTGAGCACGG	EEEEEEEEEEEEEEEEEEEEEEEEEEEEEEEEEEEEEEEEEEEEEEEEEEEEEEEEEEEEEEEEEEEEEEEEEEEEEEEEEEEEEEEEEEEEEEEEEEEEEAA	IGHV3-65*00(378)	IGHD2-15*00(35),IGHD2-21*00(35),IGHD4-23*00(30)	IGHJ2P*00(43)	NA	TGTGCGAGAGACACAGTGAGGGGAAGTCAGTGTGAGCCCAGACACAAACCTCCCTGCAGGGGTCCCTTGGGACCACCAGGGGGCGACAGCACACTGAGCACGG	32	CARDTVRGSQCEPRHKP_PAGVPWDHQGATAH*AR	378
ARP_clones.txt.IGH.txt	2	0.0190476	TGTGCGAGACACACAGTGAGAGAAACCAGCCCCGAGCCCGTCTAAAACCCTCCACACCGCAGGTGCAGAATGAGCTGCTAGAGACTCACTCCCCAGG	EEEEEEEEEEEEEEEEEEEEEEEEEEEEEEEEEEEEEEEAEEEEEEEEEEEEEEEEEEEEEEEEEEEEEEEEEEEEEEEEEEEEEEEEEEEEEEEEA	IGHV5-51*00(430)	IGHD6-6*00(45),IGHD2-15*00(40),IGHD2-2*00(40)	IGHJ5*00(41),IGHJ1P*00(40)	NA	TGTGCGAGACACACAGTGAGAGAAACCAGCCCCGAGCCCGTCTAAAACCCTCCACACCGCAGGTGCAGAATGAGCTGCTAGAGACTCACTCCCCAGG	32	CARHTVRETSPEPV*N_LHTAGAE*AARDSLPR	430
ARP_clones.txt.IGH.txt	2	0.0190476	TGTGTGAGAAATCCTGTGAGGGGACACAAGTGTGAGCCCAGACACAAACCTCCTGCAGGAACGTTGGGGGAAATCACTGCAGGGGGCGCTCAGG	EEEEEEEEEEEEEEEEAEEEEEEEEEEEEEEEEEEEEEEEEEEEEEEEEEEEEEEEEEEEEEEEEEAEEEEEEEEEEEEEEEEEEEEEEEEEEA	IGHV3-16*00(369)	IGHD3-16*00(43)	IGHJ1P*00(43.5)	NA	TGTGTGAGAAATCCTGTGAGGGGACACAAGTGTGAGCCCAGACACAAACCTCCTGCAGGAACGTTGGGGGAAATCACTGCAGGGGGCGCTCAGG	32	CVRNPVRGHKCEPRHK_LLQERWGKSLQGALR	369
ARP_clones.txt.IGH.txt	2	0.0190476	TGTACCACAGACACAGTGAGGGGAGGTCGGTGTGAGCCCAGACAGAAACCTCCCTGCAGGGGCGCGCGGGGCAACCAGGGGGCGCTCGGG	EEEEEEEEEEEEEEEEEEEEEEEEEEAEEEEEEEEEEEEEEEEEEEEEEEEEEEEEEEEEEEEEEEEEEEEEEEEEEEEEEEEEEAEEEA	IGHV3-65*00(624),IGHV3-15*00(603)	IGHD6-19*00(26),IGHD6-25*00(26),IGHD5-18*00(25)	IGHJ1P*00(40)	NA	TGTACCACAGACACAGTGAGGGGAGGTCGGTGTGAGCCCAGACAGAAACCTCCCTGCAGGGGCGCGCGGGGCAACCAGGGGGCGCTCGGG	32	CTTDTVRGGRCEPRQKPPCRGARGNQGALG	624
ARP_clones.txt.IGH.txt	2	0.0190476	TGTGCTAGAGACACAGCGAGGGGAGGTCAGTGTGAGCCCGGACACAAACCTCCCTGCAGGGGCGCGTGG	EEEEEEEEEEEEEEEEEEEEEEEEEEEEEEEEEEEEEEEEEEEEEEEEEEEEEEEEEEEAEEAEEEAEE	IGHV3-65*00(512),IGHV3-72*00(500)	IGHD6-19*00(26),IGHD6-25*00(26)	IGHJ1*00(40),IGHJ2P*00(40),IGHJ3*00(40),IGHJ4*00(40),IGHJ5*00(40)	NA	TGTGCTAGAGACACAGCGAGGGGAGGTCAGTGTGAGCCCGGACACAAACCTCCCTGCAGGGGCGCGTGG	32	CARDTARGGQCEPGHKPPCRGAW	512
ARP_clones.txt.IGH.txt	1	0.00952381	TGTGTGAGAGGCACAGTGAGGGGAGGTCAGTGTGAGCCCAGACACAAACCTCCTGCAGGGGCATCTGGAGCCACAAGGGGGCGCTCAGGATACACAGA	EEEEEEEEEEEEEEEEEEEEEEEEEE7EEEEEEEEEEEEEEEEEEEEEEEEEEEEEEEEEEEEEEEEEEEEEEEEEEEEEEEAEEEEEEEEEEEEEEA	IGHV3-65*00(326),IGHV3-52*00(290)	IGHD2-15*00(30),IGHD2-8*00(30),IGHD5-12*00(30)	IGHJ2P*00(46)	NA	TGTGTGAGAGGCACAGTGAGGGGAGGTCAGTGTGAGCCCAGACACAAACCTCCTGCAGGGGCATCTGGAGCCACAAGGGGGCGCTCAGGATACACAGA	22	CVRGTVRGGQCEPRHK_SCRGIWSHKGALRIHR	326
ARP_clones.txt.IGH.txt	1	0.00952381	TGTACCACGGACACAGTGAGGGGAGGTCGGTGTGAGCCCAGACACAAACCTCCCTGCAGGGGCGCGCAGGGCAACCAGGGGGCGCTCGGG	EEEEEEAEEEEEEEEEEEEEAEEEEAEEEEEEEEEEEEEEEEEEEEEEEEEEEEEEEEEEEEEEEEEEEEEEEEEEEEEAEEEEEAEEEA	IGHV3-65*00(550)	IGHD6-19*00(26),IGHD6-25*00(26),IGHD5-18*00(25)	IGHJ1P*00(40)	NA	TGTACCACGGACACAGTGAGGGGAGGTCGGTGTGAGCCCAGACACAAACCTCCCTGCAGGGGCGCGCAGGGCAACCAGGGGGCGCTCGGG	32	CTTDTVRGGRCEPRHKPPCRGAQGNQGALG	550
ARP_clones.txt.IGK.txt	1175	0.508438	TGTCAACAGTATCATAGTACCCCTTCCTTC	EEEEEEEEEEEEEEEEEEEEEEEEEEEEEE	IGKV1-13*00(346.5),IGKV1-16*00(343.4),IGKV1-8*00(327)	NA	IGKJ5*00(140.8)	NA	TGTCAACAGTATCATAGTACCCCTTCCTTC	36	CQQYHSTPSF	346.5
ARP_clones.txt.IGK.txt	1128	0.4881	TGCCAACAGTATAATAGTTACTCCTCCTCACTTTC	EEEEEEEEEEEEEEEEEEEEEEEEEEEEEEEEEEE	IGKV1-16*00(448.6)	NA	IGKJ4*00(169.5)	NA	TGCCAACAGTATAATAGTTACTCCTCCTCACTTTC	36	CQQYNS_LLLTF	448.6
ARP_clones.txt.IGK.txt	7	0.00302899	TGTCAACAGAGTTACAGTACCCCTCCCACAGTGTTACAAGTCATAACATAAACCTCCAAGGAAGCAGATGTGTGAGGACGAGCCACCCCAGATGCTCCTCCTGGTGCCTCCATCTGCTGAGAGCATTTCTCAAACTCAGTCAGGTTTTGAAAGTCATTGGGAGACTTTT	EEEEEEEEEEEEEEEEEEEEEEEEEEEEEEEEEEEEEEEEEEEEEEEEEEEEEEEEEEEEEEEEEEEEEEEEEEEEEEEEEEEEEEEEEEEEEEEEEEEEEEEEEEEEEEEEEEEEEEEEEEEEEEEEEEEEEEEEEEEEEEEEEEEEEEEEEEEEEEEEEEEEEEEEE	IGKV1-39*00(479.2)	NA	IGKJ2*00(44.7)	NA	TGTCAACAGAGTTACAGTACCCCTCCCACAGTGTTACAAGTCATAACATAAACCTCCAAGGAAGCAGATGTGTGAGGACGAGCCACCCCAGATGCTCCTCCTGGTGCCTCCATCTGCTGAGAGCATTTCTCAAACTCAGTCAGGTTTTGAAAGTCATTGGGAGACTTTT	36	CQQSYSTPPTVLQVIT*TSKEADV*GRA_PQMLLLVPPSAESISQTQSGFESHWETF	479.2
ARP_clones.txt.IGK.txt	1	0.000432713	TGCATGCAAGCTCTACAAACTCCCGCTCACTTTC	EEEEEEEEEEEEEEEEEEEEEEEEEEEEEEEEEE	IGKV2-28*00(975)	NA	IGKJ4*00(165)	NA	TGCATGCAAGCTCTACAAACTCCCGCTCACTTTC	36	CMQALQ_LPLTF	975
ARP_clones.txt.IGL.txt	9	0.214286	TGCTGCTCATATGCAGGCAGCTACACTTTCCACAGTGGTCCAAGTTCCTGG	EEEEEEEEEEEEEEEEEEEEEEEEEEEEEEEEEEEEEEEEEEEEEEEEEEE	IGLV2-11*00(679.2),IGLV2-8*00(614.1)	NA	IGLJ1*00(52.9)	NA	TGCTGCTCATATGCAGGCAGCTACACTTTCCACAGTGGTCCAAGTTCCTGG	36	CCSYAGSYTFHSGPSSW	679.2
ARP_clones.txt.IGL.txt	9	0.214286	TGTGTGCTGTGTTC	EEEEEEEEEEEEEE	IGLV8-61*00(60)	NA	IGLJ7*00(170.4)	NA	TGTGTGCTGTGTTC	36	CV_VF	60
ARP_clones.txt.IGL.txt	8	0.190476	TGCAGCTCATATACAAGCAGCAGCACTTTCCACAGAGGTCCAAGTTCCTGG	EEEEEEEEEEEEEEEEEEEEEEEEEEEEEEEEEEEEEEEEEEEEEEEEEEE	IGLV2-18*00(738.9)	NA	IGLJ1*00(49.4)	NA	TGCAGCTCATATACAAGCAGCAGCACTTTCCACAGAGGTCCAAGTTCCTGG	36	CSSYTSSSTFHRGPSSW	738.9
ARP_clones.txt.IGL.txt	6	0.142857	TGCAGCTTATATTCAAGTAGTTACACTTTCCATAGTGGTCCAAGTTCCTAG	EEEEEEEEEEEEEEEEEEEEEEEEEEEEEEEEEEEEEEEEEEEEEEEEEEE	IGLV2-33*00(743.2)	NA	IGLJ1*00(55)	NA	TGCAGCTTATATTCAAGTAGTTACACTTTCCATAGTGGTCCAAGTTCCTAG	36	CSLYSSSYTFHSGPSS*	743.2
ARP_clones.txt.IGL.txt	4	0.0952381	TGCTGCTCATATGCAGGTAGTAGCACTTTCCACAGTGGTCCAAGTTCATGG	EEEEEEEEEEEEEEEEEEEEEEEEEEEEEEEEEEEEEEEEEEEEEEEEEEE	IGLV2-23*00(637)	NA	IGLJ1*00(56)	NA	TGCTGCTCATATGCAGGTAGTAGCACTTTCCACAGTGGTCCAAGTTCATGG	36	CCSYAGSSTFHSGPSSW	637
ARP_clones.txt.IGL.txt	2	0.047619	TGCCAGTCCTATGACAGCAGCCTGAGTGGTTCCACAGTGCTCCAGGCCCGGGG	EEEEEEEEEEEEEEEEEEEEEEEEEEEEEEEEEEEEEEEEEEEEEEEEEEEEE	IGLV1-40*00(327.5)	NA	IGLJ1*00(41)	NA	TGCCAGTCCTATGACAGCAGCCTGAGTGGTTCCACAGTGCTCCAGGCCCGGGG	36	CQSYDSSLS_FHSAPGPG	327.5
ARP_clones.txt.IGL.txt	2	0.047619	TGCAGCTCATATACAAGCAGCAACACTTTCCACAGAGGTCCAAGTTCCTGG	EEEEEEEEEEEEEEEEEEEEEEEEEEEEEEEEEEEEEEEEEEEEEEEEEEE	IGLV2-18*00(547),IGLV2-14*00(523),IGLV2-11*00(491),IGLV2-34*00(480)	NA	IGLJ1*00(61)	NA	TGCAGCTCATATACAAGCAGCAACACTTTCCACAGAGGTCCAAGTTCCTGG	36	CSSYTSSNTFHRGPSSW	547
ARP_clones.txt.IGL.txt	1	0.0238095	TGCTCAGCCTGGGACAGCAGCCTCAGTGCTCACACAGCGCCTCAGGGGAAGTGAGACGAAAACTCAGGAGCTCCCCTAGCTTCACTCGGTATGCGGGGGCAGATC	EEEEEEEEEEEEEEEEEEEEEEEEEEEEEEEEEEEEEEEEEEEEEEAEEEEEEEEEEEEEEEEEEEEEEEEEEEEEEEE6EEEEEEEEEEEEEEEAAAEAEAEEE	IGLV10-67*00(338)	NA	IGLJ7*00(44)	NA	TGCTCAGCCTGGGACAGCAGCCTCAGTGCTCACACAGCGCCTCAGGGGAAGTGAGACGAAAACTCAGGAGCTCCCCTAGCTTCACTCGGTATGCGGGGGCAGATC	21	CSAWDSSLSAHTAPQGK*DENSGAPLASLGMRGQI	338
ARP_clones.txt.IGL.txt	1	0.0238095	TGCTGCTCATATGCAGGCAGGCACACTGATAACTATGTCTTC	EEEEEEEEEEEAEEEAEEEEAEEEEEEEEEEEEEEEEEEEEE	IGLV2-11*00(529),IGLV2-8*00(494)	NA	IGLJ1*00(182)	NA	TGCTGCTCATATGCAGGCAGGCACACTGATAACTATGTCTTC	32	CCSYAGRHTDNYVF	529
ARPI_clones.txt.IGH.txt	13	0.203125	TGTACATAAGGTTCCAAGTGAGGAAACATCGGTGTGAGTCCAGACACAAAATTTCCTGCAAAAAGAAGAAAGGAGTCTGG	EEEEEEEEEEEEEEEEEEEEEEEEEEEEEEEEEEEEEEEEEEEEEEEEEEEEEEEEEEEEEEEEEEEEEEEEEEEEEEEE	IGHV3-29*00(693.2)	IGHD3-3*00(31),IGHD3-9*00(31)	IGHJ6*00(58.2)	NA	TGTACATAAGGTTCCAAGTGAGGAAACATCGGTGTGAGTCCAGACACAAAATTTCCTGCAAAAAGAAGAAAGGAGTCTGG	36	CT*GSK*GNIGVS_RHKISCKKKKGVW	693.2
ARPI_clones.txt.IGH.txt	6	0.09375	TATACATAAGGTCCCAAGTGAGGAAATATCGGTGTGAGTCCAGACACAACATTTCCTGCAAAAAGAAGAAAGGAGTCTGG	EEEEEEEEEEEEEEEEEEEEEEEEEEEEEEEEEEEEEEEEEEEEEEEEEEEEEEEEEEEEEEEEEEEEEEEEEEEEEEEE	IGHV3-32*00(620.8)	IGHD3-9*00(40)	IGHJ6*00(32.3)	NA	TATACATAAGGTCCCAAGTGAGGAAATATCGGTGTGAGTCCAGACACAACATTTCCTGCAAAAAGAAGAAAGGAGTCTGG	36	YT*GPK*GNIGVS_RHNISCKKKKGVW	620.8
ARPI_clones.txt.IGH.txt	5	0.078125	TGTGTGAAACACAGAGTGAGGGGAAGTCAGTGAGAGCCCAGGCACAAACCTCCCTGAAGGGGTCCCAGAAACGACTAGGGG	EEEEEEEEEEEEEEEEEEEEEEEEEEEEEEEEEEEEEEEEEEEEEEEEEEEEEEEEEEEEEEEEEEEEEEEEEEEEEEEEE	IGHV3-11*00(470.8),IGHV3-21*00(465.2),IGHV3-7*00(454.8),IGHV3-48*00(442.8)	IGHD1-26*00(31),IGHD3-10*00(31),IGHD4-4*00(28)	IGHJ4*00(40)	NA	TGTGTGAAACACAGAGTGAGGGGAAGTCAGTGAGAGCCCAGGCACAAACCTCCCTGAAGGGGTCCCAGAAACGACTAGGGG	36	CVKHRVRGSQ*EPRHKPP*RGPRND*G	470.8
ARPI_clones.txt.IGH.txt	5	0.078125	TGTACATAAGGTTCCAAGTGAGGAAACATCGGTGTGAGTCCAGACACAAAATTTCCTGCAGAAAGAAGAAAGGATTCTGG	EEEEEEEEEEEEEEEEEEEEEEEEEEEEEEEEEEEEEEEEEEEEEEEEEEEEEEEEEEEEEEEEEEEEEEEEEEEEEEEE	IGHV3-63*00(569)	IGHD3-9*00(31)	IGHJ3*00(47)	NA	TGTACATAAGGTTCCAAGTGAGGAAACATCGGTGTGAGTCCAGACACAAAATTTCCTGCAGAAAGAAGAAAGGATTCTGG	36	CT*GSK*GNIGVS_RHKISCRKKKGFW	569
ARPI_clones.txt.IGH.txt	4	0.0625	TGTGCGAGAGACACAGTGAGGGGAAGTCAGTGTGAGCCCAGACACAAACCTCCCTGCAGGGGTCCCTTGGGACCACCAGGGGGCGACAGGGCATTGAGCACTGG	EEEEEEEEEEEEEEEEEEEEEEEEEEEEEEEEEEEEEEEEEEEEEEEEEEEEEEEEEEEEEEEEEEEEEEEEEEEEEEEEEEEEEEEEEEEEEEEEEEEAAAAA	IGHV3-21*00(230),IGHV3-7*00(230),IGHV3-11*00(216),IGHV3-48*00(216),IGHV3-74*00(202)	IGHD2-15*00(35),IGHD2-21*00(35),IGHD1-26*00(31)	IGHJ2P*00(45)	NA	TGTGCGAGAGACACAGTGAGGGGAAGTCAGTGTGAGCCCAGACACAAACCTCCCTGCAGGGGTCCCTTGGGACCACCAGGGGGCGACAGGGCATTGAGCACTGG	32	CARDTVRGSQCEPRHKP_LQGSLGTTRGRQGIEHW	230
ARPI_clones.txt.IGH.txt	4	0.0625	TGTGCGAGAGACACAGTGAGGGGAAGTCAGTGTGAGCCCGGACACAAACCTCCCTGCAGGGGTCCCCAGGACCACCAGGGG	EEEEEEEEEEEEEEEEEEEEEEEEEEEEEEEEEEEEEEEEEEEEEEEEEEEEEEEEEEEEEEEEEEEEEEEEEEEEEEEEE	IGHV3-65*00(509)	IGHD7-27*00(43)	IGHJ4*00(43),IGHJ5*00(43)	NA	TGTGCGAGAGACACAGTGAGGGGAAGTCAGTGTGAGCCCGGACACAAACCTCCCTGCAGGGGTCCCCAGGACCACCAGGGG	36	CARDTVRGSQCEPGHKPPCRGPQDHQG	509
ARPI_clones.txt.IGH.txt	3	0.046875	TGTACTAGAGACACAGTGAGGGGAGGTTAACCTGGGCCCATACACAAATCTCCCTGCAGGGGCGCGCAGGGCCAACTGGGGGCGCTCGGG	EEEEEEEEEEEEEEEEEEEEEEEEEEEEEEEEEEEEEEEEEEEEEEEEEEEEEEEEEEEEEEEEEEEEEEEEEEEEEEEEEEEEEEEEEA	IGHV3-42*00(458)	IGHD2-8*00(35),IGHD3-10*00(33),IGHD3-16*00(33)	IGHJ1P*00(50)	NA	TGTACTAGAGACACAGTGAGGGGAGGTTAACCTGGGCCCATACACAAATCTCCCTGCAGGGGCGCGCAGGGCCAACTGGGGGCGCTCGGG	32	CTRDTVRGG*PGPIHKSPCRGAQGQLGALG	458
ARPI_clones.txt.IGH.txt	3	0.046875	TGTGCAAGAGAAGCACATGAGGAAAGGCCGGTGTGAGACACAAACCTCCAGGAACACCTGGGCTAATGAGCTGCAGGGGGCGCTCAGG	EEEEEEEEEEEEEEEEEEEEEEEEEEEEEEEEEEEEEEEEEEEEEEEEEEEEEEEEEEEEEEEEEEEEEEEEEEEEEEEEEEEEEEAA	IGHV3-74*00(188)	IGHD2-8*00(30),IGHD1-14*00(29),IGHD1-1*00(27)	IGHJ1P*00(42)	NA	TGTGCAAGAGAAGCACATGAGGAAAGGCCGGTGTGAGACACAAACCTCCAGGAACACCTGGGCTAATGAGCTGCAGGGGGCGCTCAGG	32	CAREAHEERPV*DTN_SRNTWANELQGALR	188
ARPI_clones.txt.IGH.txt	2	0.03125	CAGTGTCCTCAGCCTTTAGGCTGCTGATCTGCAGATATGCCGTGCTGACAGAGGTGTCCAAGGAGAAGACAAACCGTCCTGTGAAGCCCTGGGCATACGTTGGGTTCCCAGTGTTGGTGTTGATCCATCCCATCCACTCAAGCCCTTGTCCAGG	EEEEEEEEEEEEEEEEEEEEEEEEEEEEEEEEEEEEEEEEEEEEEEEEEEEEEEEEEEEEEEEEEEEEEEEEEEEEEEEEEEEEEEEEEEEEEEEEEEEEEEEEEEEEEEEEEEEEEEEEEEEEEEEEEEEEEEEEEEEEEEEEEEEEEEEEEE	IGHV7-27*00(96)	IGHD2-2*00(35),IGHD3-16*00(33),IGHD2-15*00(31)	IGHJ2*00(44)	NA	CAGTGTCCTCAGCCTTTAGGCTGCTGATCTGCAGATATGCCGTGCTGACAGAGGTGTCCAAGGAGAAGACAAACCGTCCTGTGAAGCCCTGGGCATACGTTGGGTTCCCAGTGTTGGTGTTGATCCATCCCATCCACTCAAGCCCTTGTCCAGG	36	QCPQPLGC*SADMPC*QRCPRRRQTV_CEALGIRWVPSVGVDPSHPLKPLSR	96
ARPI_clones.txt.IGH.txt	2	0.03125	TGTGTGAGAAACACTGTGAGAGGACGGAAGTGTGAGCCCAGACACAAACCTCCTGCAGGAACGTTGGGGGAAATCAGCTGCAGGGGGCGCTCAAGACCCACTCATCAGAGTCAACCCCAGAGCAGGTGCACATGGAGGCTGG	EEEEEEEEEEEAEEEEEEEEEEEEEEEEEEEEEEEEEEEEEEEEEEEEEEEEEEEEEEEEEEEEEEEEEEEEEEEEEEEEEEEEEEEEEEEEEEEEEEEEEEEEEEEEEEEEEEEEEEEEEEEEEEEEEEEEEEEEEEEAAA	IGHV3-35*00(402.5),IGHV3-16*00(374.5)	IGHD3-16*00(43)	IGHJ6*00(46.5)	NA	TGTGTGAGAAACACTGTGAGAGGACGGAAGTGTGAGCCCAGACACAAACCTCCTGCAGGAACGTTGGGGGAAATCAGCTGCAGGGGGCGCTCAAGACCCACTCATCAGAGTCAACCCCAGAGCAGGTGCACATGGAGGCTGG	32	CVRNTVRGRKCEPRHKPPAGTLGE_SAAGGAQDPLIRVNPRAGAHGGW	402.5
ARPI_clones.txt.IGH.txt	2	0.03125	TGTGTGAGAAATCCTGTGAGGGGACACAAGTGTGAGCCCAGACACAAACCTCCTGCAGGAACGTTGGGGGAAATCACTGCAGGGGACGCTCAGGACCCATTCATCAGAGTCAACCCCAGAGCAGGTTCACATGGAGGCTGG	EEEEEEEEEEEEEEEEEEEEAEEEEEEEEEEEEEEEEEEEEEEEEEEEEEEEEEEEEEEEEEEEEEEEEEEEEEEEEEEEEAAAEEEEEEEEEEEEEEEEEEEEEEEEEEEEEEEEEEEEEEEEEEEEEEEEEEEEEEEAA	IGHV3-16*00(370)	IGHD3-16*00(43)	IGHJ6*00(44.5)	NA	TGTGTGAGAAATCCTGTGAGGGGACACAAGTGTGAGCCCAGACACAAACCTCCTGCAGGAACGTTGGGGGAAATCACTGCAGGGGACGCTCAGGACCCATTCATCAGAGTCAACCCCAGAGCAGGTTCACATGGAGGCTGG	32	CVRNPVRGHKCEPRHKPPAGTLGEITAGDAQDPFIRVNPRAGSHGGW	370
ARPI_clones.txt.IGH.txt	2	0.03125	TGTGTGAGAGACACAATGTGAAAACCCACATCTTGAGAGTGTCAGAAACTGCAGGGAGGAGGCAGCTGTGTTCCTGCAGAGGAGATGACAGGGAAGATGAGGTTTAAAGTTGTTTAGAAAATGG	EEEEEEEEEEEEEEEEEEEEEEEEEEEEEEEEEEEEEEEEEEEEEEEEEEEEEEEEEEEEEEEEEEAEEEEEEEEEEEEEEEEEEEEEEEEEEEEEEEEEEAEEEEEEEEEEEEEEEEEEEEEE	IGHV1-67*00(396),IGHV1-46*00(368),IGHV1-8*00(363),IGHV1-68*00(362),IGHV1-3*00(354)	IGHD2-2*00(35),IGHD6-13*00(35),IGHD2-15*00(34)	IGHJ6*00(40)	NA	TGTGTGAGAGACACAATGTGAAAACCCACATCTTGAGAGTGTCAGAAACTGCAGGGAGGAGGCAGCTGTGTTCCTGCAGAGGAGATGACAGGGAAGATGAGGTTTAAAGTTGTTTAGAAAATGG	32	CVRDTM*KPTS*ECQKLQGGG_AVFLQRR*QGR*GLKLFRKW	396
ARPI_clones.txt.IGH.txt	2	0.03125	TGTGCGAGAGACACAGTGAGGGGAAGTCAGTGTGAGCCCAGACACAAACCTCCCTGCAGGGGTCCCTTGGGACCACCAGGGGGCGCCCGGGACACTGAGCACGG	EEEEEEEEEEEEEEEEEEEEEEEEEEEEEEEEEEEEEEEEEEEEEEEEEEEEEEEEEEEEEEEEEEEEEEEEEEEEEEEEEEEEEEEEEEEEEEEEEEEEEEAA	IGHV3-65*00(406)	IGHD2-15*00(35),IGHD2-21*00(35),IGHD6-13*00(30)	IGHJ2P*00(43)	NA	TGTGCGAGAGACACAGTGAGGGGAAGTCAGTGTGAGCCCAGACACAAACCTCCCTGCAGGGGTCCCTTGGGACCACCAGGGGGCGCCCGGGACACTGAGCACGG	32	CARDTVRGSQCEPRHKP_LQGSLGTTRGRPGH*AR	406
ARPI_clones.txt.IGH.txt	2	0.03125	TGTGCAAGAGACACAGTGAGGGGAAGTCAGTGTGAGCCCAGACACAAACCTCTCTGCAGAATGCTTGGGGGAAATCAGCTGCGGGGGGCACACAGG	EEEEAEEEE<EEEEEEEEEEEAEEEEEEEEEEEEEEEEEEEEEEEEEEEEEEEEEEEEEEEEEEEEEEEEEEEEAEEEEAEEEEEEEEEEEEEEEE	IGHV3-13*00(565.5)	IGHD3-16*00(40)	IGHJ1P*00(43.5)	NA	TGTGCAAGAGACACAGTGAGGGGAAGTCAGTGTGAGCCCAGACACAAACCTCTCTGCAGAATGCTTGGGGGAAATCAGCTGCGGGGGGCACACAGG	27	CARDTVRGSQCEPRHKPLCRMLGGNQLRGAHR	565.5
ARPI_clones.txt.IGH.txt	2	0.03125	TGTACCACAGGCACAGTGAGGGGAGGTCAGTGTGAGCCCAGACACAAACCTCCCTGCAGGGGCGCGCGGGGCAACCAGGGGGCGCTCGGG	EEEEEEEEEEEEEEEEEEEEEEEEEEEEEEEEEEEEEEEEEEEEEEEEEEEEEEEEEEEEEEEEEEEEEEEEEEEEEEEEEEEEEAEEEA	IGHV3-65*00(446)	IGHD6-19*00(26),IGHD6-25*00(26),IGHD5-18*00(25)	IGHJ1P*00(40)	NA	TGTACCACAGGCACAGTGAGGGGAGGTCAGTGTGAGCCCAGACACAAACCTCCCTGCAGGGGCGCGCGGGGCAACCAGGGGGCGCTCGGG	32	CTTGTVRGGQCEPRHKPPCRGARGNQGALG	446
ARPI_clones.txt.IGH.txt	2	0.03125	TGTGTGAAACACAGAGTGAGGGGAAGTCAGTGAGAGCCCAGGCACAAACCTCCCTGAAGGGGTCCCAGAGACGACTAGGGG	EEEEEEEEEEEEEAEEEEEEEEEEEEEEEEEEEEEEEEE<EEEEEEEEEEEEEEEEEEEEEEEEEAEEEEEEEEEEEEEEE	IGHV3-21*00(346),IGHV3-7*00(346),IGHV3-11*00(334.5),IGHV3-48*00(325)	IGHD1-26*00(31),IGHD3-10*00(31),IGHD4-4*00(28)	IGHJ4*00(42.5)	NA	TGTGTGAAACACAGAGTGAGGGGAAGTCAGTGAGAGCCCAGGCACAAACCTCCCTGAAGGGGTCCCAGAGACGACTAGGGG	27	CVKHRVRGSQ*EPRHKPP*RGPRDD*G	346
ARPI_clones.txt.IGH.txt	2	0.03125	TGTGCGAGAGACACAGTGAGGGGAAGTCAGTGTGAGCCCAGACACAAACCTCCCTGCAGGGGTCCCTTGGG	EEEEEEEEEEEEEEEEEEEEEEEEEEEEEEEEEEEEEEEEEEEEEEEEEEEEEEEEEEEEEEEEEEEEEAA	IGHV3-21*00(582),IGHV3-11*00(568),IGHV3-48*00(568),IGHV3-7*00(554),IGHV3-33*00(512)	IGHD1-26*00(31)	IGHJ1P*00(41)	NA	TGTGCGAGAGACACAGTGAGGGGAAGTCAGTGTGAGCCCAGACACAAACCTCCCTGCAGGGGTCCCTTGGG	32	CARDTVRGSQCE_QTQTSLQGSLG	582
ARPI_clones.txt.IGH.txt	1	0.015625	GGCGGTCACAGAGCTCAGCTTCAGGGAGAACTGGTTCTTGGACGTGTCTACTGATATGGTGACTCGACTCTTGAGGGACGGGTTGTAGTTGGTGCTTCCACTATGATTGATTTCCCCAATCCACTCCAGCCCCTTCCCTGG	EEEEEEEEEEEEEAEEEEEEEEEEEEEEEEEEEEEEEEEEEEEEEEEEEEEEEEEEEEAEEEEAEEEEEEEEEEEEEEEEEEEEEEEEEEEEEEEEEEEEEEEEEEEEEEEEEEEEEEEEEEEEEEEEEEEEEEEEEEAAA	IGHV4-80*00(100)	IGHD2-15*00(43),IGHD1-26*00(41),IGHD5-18*00(40)	IGHJ5*00(40)	NA	GGCGGTCACAGAGCTCAGCTTCAGGGAGAACTGGTTCTTGGACGTGTCTACTGATATGGTGACTCGACTCTTGAGGGACGGGTTGTAGTTGGTGCTTCCACTATGATTGATTTCCCCAATCCACTCCAGCCCCTTCCCTGG	32	GGHRAQLQGELVLGRVY*YGDSTLEGRVVVGASTMIDFPNPLQPLPW	100
ARPI_clones.txt.IGH.txt	1	0.015625	TGTGCGAGAGACACAGTGAGGGGAAGTCAGTGTGAGCCCAGACACAAACCTCCCTGCAGGGGTCCCTTGGGACCACCAGGGGGCGACAGCACACTGAGCACGG	EEEEEEEEEEEEEEEEEEEEEEEEEEEEEEEEEEEAEEEEEEEEEEEEEEEEEEEEEEEEEEEEEEEEEEEEEEEEEEEEEEAEEEEEEEEEEEEEEEEEEAA	IGHV3-21*00(476),IGHV3-7*00(476),IGHV3-11*00(448),IGHV3-48*00(448),IGHV3-74*00(420)	IGHD2-15*00(35),IGHD2-21*00(35),IGHD1-26*00(31)	IGHJ2P*00(43)	NA	TGTGCGAGAGACACAGTGAGGGGAAGTCAGTGTGAGCCCAGACACAAACCTCCCTGCAGGGGTCCCTTGGGACCACCAGGGGGCGACAGCACACTGAGCACGG	32	CARDTVRGSQCEPRHKP_PAGVPWDHQGATAH*AR	476
ARPI_clones.txt.IGH.txt	1	0.015625	TGTGCGAGACACACAGTGAGAGAAACCAGCCCCGAGCCCGTCTAAAACCCTCCACACCGCAGGTGCAGAATGAGCTGCTAGAGACTCACTCCCCAGG	EEEEEEEEEEEEEEEEEEEEEEEEEEEEEEEAAEEEEEEEEEEEEEEEEEEEEEEEEEEEEAEEAEEEEEEEEEEEEEEEEEEEEEEEEEEEEEEEA	IGHV5-51*00(350)	IGHD6-6*00(45),IGHD2-15*00(40),IGHD2-2*00(40)	IGHJ5*00(41),IGHJ1P*00(40)	NA	TGTGCGAGACACACAGTGAGAGAAACCAGCCCCGAGCCCGTCTAAAACCCTCCACACCGCAGGTGCAGAATGAGCTGCTAGAGACTCACTCCCCAGG	32	CARHTVRETSPEPV*N_LHTAGAE*AARDSLPR	350
ARPI_clones.txt.IGK.txt	625	0.53056	TGCCAACAGTATAATAGTTACTCCTCCTCACTTTC	EEEEEEEEEEEEEEEEEEEEEEEEEEEEEEEEEEE	IGKV1-16*00(474.8)	NA	IGKJ4*00(168.2)	NA	TGCCAACAGTATAATAGTTACTCCTCCTCACTTTC	36	CQQYNS_LLLTF	474.8
ARPI_clones.txt.IGK.txt	537	0.455857	TGTCAACAGTATCATAGTACCCCTTCCTTC	EEEEEEEEEEEEEEEEEEEEEEEEEEEEEE	IGKV1-16*00(357.6),IGKV1-13*00(351.4),IGKV1-8*00(339.4)	NA	IGKJ5*00(140.6)	NA	TGTCAACAGTATCATAGTACCCCTTCCTTC	36	CQQYHSTPSF	357.6
ARPI_clones.txt.IGK.txt	5	0.00424448	TGCATGCAAGATGCACAAGATCCTTGGCTTTT	EEEEEEEEEEEEEEEEEEEEEEEEEEEEEEEE	IGKV2-26*00(700)	NA	IGKJ2*00(55)	NA	TGCATGCAAGATGCACAAGATCCTTGGCTTTT	36	CMQDA_RSLAF	700
ARPI_clones.txt.IGK.txt	4	0.00339559	TGTCAACAGAGTTACAGTACCCCTCCCACAGTGTTACAAGTCATAACATAAACCTCCAAGGAAGCAGATGTGTGAGGACGAGCCACCCCAGATGCTCCTCCTGGTGCCTCCATCTGCTGAGAGCATTTCTCAAACTCAGTCAGGTTTTGAAAGTCATTGGGAGACTTTT	EEEEEEEEEEEEEEEEEEEEEEEEEEEEEEEEEEEEEEEEEEEEEEEEEEEEEEEEEEEEEEEEEEEEEEEEEEEEEEEEEEEEEEEEEEEEEEEEEEEEEEEEEEEEEEEEEEEEEEEEEEEEEEEEEEEEEEEEEEEEEEEEEEEEEEEEEEEEEEEEEEEEEEEEE	IGKV1-39*00(475)	NA	IGKJ2*00(45.3)	NA	TGTCAACAGAGTTACAGTACCCCTCCCACAGTGTTACAAGTCATAACATAAACCTCCAAGGAAGCAGATGTGTGAGGACGAGCCACCCCAGATGCTCCTCCTGGTGCCTCCATCTGCTGAGAGCATTTCTCAAACTCAGTCAGGTTTTGAAAGTCATTGGGAGACTTTT	36	CQQSYSTPPTVLQVIT*TSKEADV*GRA_PQMLLLVPPSAESISQTQSGFESHWETF	475
ARPI_clones.txt.IGK.txt	2	0.00169779	TGTCAACAGCGTAGCAACTGGCCTCTAATCACTTTC	EEEEEEEEEEEEEEEEEEEEEEEEEEEEEEEEEEEE	IGKV3-11*00(591)	NA	IGKJ3*00(153)	NA	TGTCAACAGCGTAGCAACTGGCCTCTAATCACTTTC	36	CQQRSNWPLITF	591
ARPI_clones.txt.IGK.txt	2	0.00169779	TGCATGCAAGATGCACAAGATCGCTCACTTTC	EEEEEEEEEEEEEEEEEEEEEEEEEEAEEEEE	IGKV2-26*00(363)	NA	IGKJ4*00(185)	NA	TGCATGCAAGATGCACAAGATCGCTCACTTTC	32	CMQDA_RSLTF	363
ARPI_clones.txt.IGK.txt	1	0.000848896	TGTCAACAGAGTGACAGTACCCCTCACACAGTGTTACAAGTCATAACATAAACCCCAAGGAAGCAGATGTGTGAGGCTGGGCTGCCCCAGTGCTCCTTCTGGTGCCTCTATCTGCTGAGGGAAGTTCTCAAACTCAGTCAGGTTTGGAAAGTCATCGGGAGATTTTCCTAGAGGA	6EEEEEE<EAEEEEAEEEEEEAEEEEEEEEEEEEEEEEEEEEEEEEEEEEEEEAAEAAEEEEEEEEAEEEEEEEEEAEE<EEEEEEEEEAEEEEEEEEEA<EEEEEEEAEE<AEEEEEEEEEEEEEEEEEEEEEEEEEEEEEEEEEEEEEEEEEEEEEEEEEEEEEEEEEEEEEE	IGKV1-39*00(295),IGKV1-13*00(276),IGKV1-27*00(267),IGKV1-9*00(262),IGKV3-7*00(262)	NA	IGKJ2*00(40)	NA	TGTCAACAGAGTGACAGTACCCCTCACACAGTGTTACAAGTCATAACATAAACCCCAAGGAAGCAGATGTGTGAGGCTGGGCTGCCCCAGTGCTCCTTCTGGTGCCTCTATCTGCTGAGGGAAGTTCTCAAACTCAGTCAGGTTTGGAAAGTCATCGGGAGATTTTCCTAGAGGA	21	CQQSDSTPHTVLQVIT*TPRKQMCEAGLP_SAPSGASIC*GKFSNSVRFGKSSGDFPRG	295
ARPI_clones.txt.IGK.txt	1	0.000848896	TGTCAACAGAGTGACAGTAACCCTCCCACAGTGTTACAAGTCATAACATAAACCCCAAGGAAGCAGATGTGTGAGGCTGGGCTGCCCCAGTGCTCCTTCTGGTGCCTCTATCTGCTGAGGGAAGTTCTCAAACTCAGTCAGGTTTGGAAAGTCATCGGGAGATTTTCCTAGAGGA	EEEEEEEEEEEEEEAEEEEEEEEEEEAEEEEEEEEEEEEAEAEEEEEEEEEEEAEEEEEEAEA6EEE7EEEEEEEEEEE<E7EEEEEEEEEEEAEEEEEEEEEE<EAEAEEEEEA<AEAA<EEEEEEEEEEEEEEEEEEEEEEEEEEEEEE<EEEEEEEEEEEEEEEEEEEEEEE	IGKV1-9*00(210),IGKV1-13*00(205),IGKV1-16*00(196),IGKV1-17*00(196),IGKV1-6*00(195)	NA	IGKJ2*00(40)	NA	TGTCAACAGAGTGACAGTAACCCTCCCACAGTGTTACAAGTCATAACATAAACCCCAAGGAAGCAGATGTGTGAGGCTGGGCTGCCCCAGTGCTCCTTCTGGTGCCTCTATCTGCTGAGGGAAGTTCTCAAACTCAGTCAGGTTTGGAAAGTCATCGGGAGATTTTCCTAGAGGA	21	CQQSDSNPPTVLQVIT*TPRKQMCEAGLP_SAPSGASIC*GKFSNSVRFGKSSGDFPRG	210
ARPI_clones.txt.IGK.txt	1	0.000848896	TGCATGCAAAGTATATACTGGCCTCACTCACTTTC	EEEEEEEEEEEEEEEEEEEEEEEEEEEEEEEEEEE	IGKV2-30*00(643)	NA	IGKJ3*00(110)	NA	TGCATGCAAAGTATATACTGGCCTCACTCACTTTC	36	CMQSIY_ASLTF	643
ARPI_clones.txt.IGL.txt	27	0.234783	TGCTGCTCATATGCAGGCAGCTACACTTTCCACAGTGGTCCAAGTTCCTGG	EEEEEEEEEEEEEEEEEEEEEEEEEEEEEEEEEEEEEEEEEEEEEEEEEEE	IGLV2-11*00(780.2),IGLV2-8*00(708.6)	NA	IGLJ1*00(53.4)	NA	TGCTGCTCATATGCAGGCAGCTACACTTTCCACAGTGGTCCAAGTTCCTGG	36	CCSYAGSYTFHSGPSSW	780.2
ARPI_clones.txt.IGL.txt	21	0.182609	TGCTGCTCATATGCAGGTAGTAGCACTTTCCACAGTGGTCCAAGTTCATGG	EEEEEEEEEEEEEEEEEEEEEEEEEEEEEEEEEEEEEEEEEEEEEEEEEEE	IGLV2-23*00(781.7)	NA	IGLJ1*00(53.1)	NA	TGCTGCTCATATGCAGGTAGTAGCACTTTCCACAGTGGTCCAAGTTCATGG	36	CCSYAGSSTFHSGPSSW	781.7
ARPI_clones.txt.IGL.txt	16	0.13913	TGCAGCTCATATACAAGCAGCAGCACTCTCCACAGTGGTCCAAGTTCCTGG	EEEEEEEEEEEEEEEEEEEEEEEEEEEEEEEEEEEEEEEEEEEEEEEEEEE	IGLV2-14*00(738.5)	NA	IGLJ1*00(53.5)	NA	TGCAGCTCATATACAAGCAGCAGCACTCTCCACAGTGGTCCAAGTTCCTGG	36	CSSYTSSSTLHSGPSSW	738.5
ARPI_clones.txt.IGL.txt	11	0.0956522	TGCAGCTTATATTCAAGTAGTTACACTTTCCATAGTGGTCCAAGTTCCTAG	EEEEEEEEEEEEEEEEEEEEEEEEEEEEEEEEEEEEEEEEEEEEEEEEEEE	IGLV2-33*00(720.6)	NA	IGLJ1*00(55.1)	NA	TGCAGCTTATATTCAAGTAGTTACACTTTCCATAGTGGTCCAAGTTCCTAG	36	CSLYSSSYTFHSGPSS*	720.6
ARPI_clones.txt.IGL.txt	10	0.0869565	TGCAGCTCATATACAAGCAGCAGCACTTTCCACAGAGGTCCAAGTTCCTGG	EEEEEEEEEEEEEEEEEEEEEEEEEEEEEEEEEEEEEEEEEEEEEEEEEEE	IGLV2-18*00(816.1)	NA	IGLJ1*00(52)	NA	TGCAGCTCATATACAAGCAGCAGCACTTTCCACAGAGGTCCAAGTTCCTGG	36	CSSYTSSSTFHRGPSSW	816.1
ARPI_clones.txt.IGL.txt	7	0.0608696	TGTGTGCTGTGTTC	EEEEEEEEEEEEEE	IGLV8-61*00(58)	NA	IGLJ7*00(164.3)	NA	TGTGTGCTGTGTTC	36	CV_VF	58
ARPI_clones.txt.IGL.txt	3	0.026087	TGCAGTTCATATACAAGCAGCAACATTTTCCACAGTGGACATAAGATTGATTCTCAGGCTCCAAGTCTGGAGATC	EEEEEEEEEEEEEEEEEEEEEEEEEEEEEEEEEEEEEEEEEEEEEEEEEEEEEEEEEEEEEEEEEEEEAAEEEEE	IGLV2-28*00(480)	NA	IGLJ7*00(46)	NA	TGCAGTTCATATACAAGCAGCAACATTTTCCACAGTGGACATAAGATTGATTCTCAGGCTCCAAGTCTGGAGATC	32	CSSYTSSNIFHSGHKIDSQAPSLEI	480
ARPI_clones.txt.IGL.txt	3	0.026087	TGTCGCTCGGAACAGCACTGCTTCTCATCTCACAGTGACACAGCATACAGAGATC	EEEEEEEEEEEEEEEEEEEEEEEEEEEEEEEEEEEEEEEEEEEEEAEEEEEAEEA	IGLV3-2*00(593.3)	NA	IGLJ7*00(48.7)	NA	TGTCGCTCGGAACAGCACTGCTTCTCATCTCACAGTGACACAGCATACAGAGATC	32	CRSEQHCFS_LTVTQHTEI	593.3
ARPI_clones.txt.IGL.txt	3	0.026087	TGCTGCTCATATGCAGGCAGGCACACTGATAACTATGTCTTC	EEEEEEEEEEEEEEEEEEEEEEEEEEEEEEEEEEEEEEEEEE	IGLV2-11*00(526),IGLV2-8*00(486.3)	NA	IGLJ1*00(177.3)	NA	TGCTGCTCATATGCAGGCAGGCACACTGATAACTATGTCTTC	36	CCSYAGRHTDNYVF	526
ARPI_clones.txt.IGL.txt	2	0.0173913	TGTGCAGCATGGGATGACAGCCTGAATGGTCCCACAGTGCTCCAGGCCAATAG	EEEEEEEEEEEEEEEEEEEEEEEEEEEEEEEEEEEEEEEEEEEEEEEEEEEEE	IGLV1-36*00(365),IGLV1-44*00(365)	NA	IGLJ1*00(41)	NA	TGTGCAGCATGGGATGACAGCCTGAATGGTCCCACAGTGCTCCAGGCCAATAG	36	CAAWDDSLN_SHSAPGQ*	365
ARPI_clones.txt.IGL.txt	2	0.0173913	TGCTTAGCATGGGATACCAGCCTGAGAGCTTGCACAGTGCTCCAGGCCAATGG	EEEEEEEEEEEEEEEEEEEEEEEEEEEEEEEEEEEEEEEEEEEEEEEEEEEEE	IGLV1-41*00(398)	NA	IGLJ1*00(41)	NA	TGCTTAGCATGGGATACCAGCCTGAGAGCTTGCACAGTGCTCCAGGCCAATGG	36	CLAWDTSLR_LHSAPGQW	398
ARPI_clones.txt.IGL.txt	2	0.0173913	TGTATGATTTGGCACAGCAGCGCTTCTCACAGTGACACACACAGATGG	EEEEEEEEEEEEEEEEEEEEEEEEEEEEEEEEEEEEEEEEEEEEEEEE	IGLV5-45*00(828)	NA	IGLJ1*00(41)	NA	TGTATGATTTGGCACAGCAGCGCTTCTCACAGTGACACACACAGATGG	36	CMIWHSSASHSDTHRW	828
ARPI_clones.txt.IGL.txt	2	0.0173913	TGTCAGACCTGGGGCACTGGCATTCACACAGTGACACAGGCAGATGA	EEEEEEEEEEEEEEEEEEEEEEEEEEEEEEEEEEEEEEAEEEEEEEE	IGLV4-69*00(835)	NA	IGLJ1*00(41)	NA	TGTCAGACCTGGGGCACTGGCATTCACACAGTGACACAGGCAGATGA	32	CQTWGTGI_HSDTGR*	835
ARPI_clones.txt.IGL.txt	2	0.0173913	TGTGAGACCTGGGACAGTAACACTCACACAGTGATACAGGCAGATGA	EEEEEEEEEEEEEEEEEEEEEEEEEEEEEEEEEEEEEEEEEEEEEEE	IGLV4-60*00(591)	NA	IGLJ1*00(41)	NA	TGTGAGACCTGGGACAGTAACACTCACACAGTGATACAGGCAGATGA	36	CETWDSNT_HSDTGR*	591
ARPI_clones.txt.IGL.txt	2	0.0173913	TGCTTACTGCACCATAGTCGTGCTTGGCACAAGATC	EEEEEEEEEEEEEEEEEEEEEEEEEEEEAAEEEEEE	IGLV7-46*00(371),IGLV7-43*00(338)	NA	IGLJ7*00(44)	NA	TGCTTACTGCACCATAGTCGTGCTTGGCACAAGATC	32	CLLHHSRAWHKI	371
ARPI_clones.txt.IGL.txt	1	0.00869565	TGTCAATCAGCAGACAGCAGTGGTACTTATCCCACAGTGACACAAGCAGACAGGGAAGTGAGACATAAACCCCTCCCCCTCTATTTCATCCTCTTCCTCCTGCCCCA	EEEEAEEEEAEEEEEEEEEEEE<EAEAEEEEEEAEEEEEEEEEEEAEE7EEEEAAEEEEEEEEEEEEAEEEEEAEEEEEEEEEEEEEAAEEEEEEEEAEEEEAEEAE	IGLV3-16*00(326),IGLV3-25*00(326)	NA	IGLJ7*00(40)	NA	TGTCAATCAGCAGACAGCAGTGGTACTTATCCCACAGTGACACAAGCAGACAGGGAAGTGAGACATAAACCCCTCCCCCTCTATTTCATCCTCTTCCTCCTGCCCCA	22	CQSADSSGTYPTVTQADR_SET*TPPPLFHPLPPAP	326
ARPI_clones.txt.IGL.txt	1	0.00869565	TGTAGCACCTATGATGGAGATC	EEEEEEEEEEEEEEEEEEEE<<	IGLV3-30*00(615)	NA	IGLJ7*00(43)	NA	TGTAGCACCTATGATGGAGATC	27	CSTY_MEI	615
B19pos_clones.txt.IGH.txt	17	0.0295139	TGTACATAAGGTTCCAAGTGAGGAAACATCGGTGTGAGTCCAGACACAAAATTTCCTGCAAAAAGAAGAAAGGAGTCTGG	EEEEEEEEEEEEEEEEEEEEEEEEEEEEEEEEEEEEEEEEEEEEEEEEEEEEEEEEEEEEEEEEEEEEEEEEEEEEEEEE	IGHV3-29*00(724.3)	IGHD3-3*00(31),IGHD3-9*00(31)	IGHJ6*00(47.5)	NA	TGTACATAAGGTTCCAAGTGAGGAAACATCGGTGTGAGTCCAGACACAAAATTTCCTGCAAAAAGAAGAAAGGAGTCTGG	36	CT*GSK*GNIGVS_RHKISCKKKKGVW	724.3
B19pos_clones.txt.IGH.txt	13	0.0225694	TATACATAAGGTCCCAAGTGAGGAAATATCGGTGTGAGTCCAGACACAACATTTCCTGCAAAAAGAAGAAAGGAGTCTGG	EEEEEEEEEEEEEEEEEEEEEEEEEEEEEEEEEEEEEEEEEEEEEEEEEEEEEEEEEEEEEEEEEEEEEEEEEEEEEEEE	IGHV3-32*00(611.4)	IGHD3-9*00(40)	IGHJ6*00(40)	NA	TATACATAAGGTCCCAAGTGAGGAAATATCGGTGTGAGTCCAGACACAACATTTCCTGCAAAAAGAAGAAAGGAGTCTGG	36	YT*GPK*GNIGVS_RHNISCKKKKGVW	611.4
B19pos_clones.txt.IGH.txt	10	0.0173611	TGTGTGAGAAATCCTGTGAGGGGACACAAGTGTGAGCCCAGACACAAACCTCCTGCAGGAACGTTGGGGGAAATCACTGCAGGGGGCGCTCAGG	EEEEEEEEEEEEEEEEEEEEEEEEEEEEEEEEEEEEEEEEEEEEEEEEEEEEEEEEEEEEEEEEEEEEEEEEEEEEEEEEEEEEEEEEEEEEEA	IGHV3-16*00(445.3)	IGHD3-16*00(43)	IGHJ1P*00(45.4)	NA	TGTGTGAGAAATCCTGTGAGGGGACACAAGTGTGAGCCCAGACACAAACCTCCTGCAGGAACGTTGGGGGAAATCACTGCAGGGGGCGCTCAGG	32	CVRNPVRGHKCEPRHK_LLQERWGKSLQGALR	445.3
B19pos_clones.txt.IGH.txt	8	0.0138889	TGTGTGAGAAATCCTGTGAGGGGACACAAGTGTGAGCCCAGACACAAACCTCCTGCAGGAACGTTGGGGGAAATCACTGCAGGGGGCGCTCAGGACCCATTCATCAGAGTCAACCCCAGAGCAGGTTCACATGGAGGCTGG	EEEEEEEEEEEEEEEEEEEEEEEEEEEEEEEEEEEEEEEEEEEEEEEEEEEEEEEEEEEEEEEEEEEEEEEEEEEEEEEEEEEEEEEEEEEEEEEEEEEEEEEEEEEEEEEEEEEEEEEEEEEEEEEEEEEEEEEEEEAAA	IGHV3-16*00(362.4)	IGHD3-16*00(43)	IGHJ6*00(47)	NA	TGTGTGAGAAATCCTGTGAGGGGACACAAGTGTGAGCCCAGACACAAACCTCCTGCAGGAACGTTGGGGGAAATCACTGCAGGGGGCGCTCAGGACCCATTCATCAGAGTCAACCCCAGAGCAGGTTCACATGGAGGCTGG	32	CVRNPVRGHKCEPRHKPPAGTLGEITAGGAQDPFIRVNPRAGSHGGW	362.4
B19pos_clones.txt.IGH.txt	8	0.0138889	TGTGCGAGAGGTGGTGGCGTAGCAGCAGCTGAGTTTTTTGCTTTTGATATCTGG	EEEEEEEEEEEEEEEEEEEEEEEEEEEEEEEEEEEEEEEEEEEEEEEEEEEEEE	IGHV4-34*00(480),IGHV4-4*00(447),IGHV4-59*00(447),IGHV4-61*00(447),IGHV4-39*00(442)	IGHD6-13*00(60)	IGHJ3*00(229)	NA	TGTGCGAGAGGTGGTGGCGTAGCAGCAGCTGAGTTTTTTGCTTTTGATATCTGG	36	CARGGGVAAAEFFAFDIW	480
B19pos_clones.txt.IGH.txt	7	0.0121528	TGTGCGAGGGATCTCGGTGGAAACAGCTTTGGTTACGGCTACTGG	EEEEEEEEEEEEEEEEEEEEEEEEEEEEEEEEEEEEEEEEEEEEE	IGHV1-18*00(471)	IGHD5-18*00(77),IGHD5-5*00(77)	IGHJ4*00(190),IGHJ5*00(176),IGHJ1*00(166)	NA	TGTGCGAGGGATCTCGGTGGAAACAGCTTTGGTTACGGCTACTGG	36	CARDLGGNSFGYGYW	471
B19pos_clones.txt.IGH.txt	7	0.0121528	TGTGCGAGAGGTATAGTGGGAGCTACTTTCGGCTACTGG	EEEEEEEEEEEEEEEEEEEEEEEEEEEEEEEEEEEEEEE	IGHV3-21*00(363.7),IGHV3-7*00(363.7),IGHV3-11*00(349.7),IGHV3-48*00(335.7)	IGHD1-26*00(65)	IGHJ1*00(187.7)	NA	TGTGCGAGAGGTATAGTGGGAGCTACTTTCGGCTACTGG	36	CARGIVGATFGYW	363.7
B19pos_clones.txt.IGH.txt	6	0.0104167	TGTGAAAGACTCAGTGAGGAGGTGTCCTTATGAGCCCTGACACAAACCTGTCAGGGCACTTAGGACCTCCAGGAAGACTCAAGACCACCAAGGGGACTCACGACCACTGG	EEEEEEEEEEEEEEEEEEEEEEEEEEEEEEEEEEEEEEEEEEEEEEEEEEEEEEEEEEEEEEEEEEEEEEEEEEEEEEEEEEEEEEEEEEEEEEEEEEEEEEEEEEEEEE	IGHV4-34*00(189.5)	IGHD2-15*00(35),IGHD2-21*00(35),IGHD3-9*00(31)	IGHJ2P*00(48.5)	NA	TGTGAAAGACTCAGTGAGGAGGTGTCCTTATGAGCCCTGACACAAACCTGTCAGGGCACTTAGGACCTCCAGGAAGACTCAAGACCACCAAGGGGACTCACGACCACTGG	36	CERLSEEVSL*ALTQTCQ_HLGPPGRLKTTKGTHDHW	189.5
B19pos_clones.txt.IGH.txt	6	0.0104167	TGTGCGAGAGATTATGGCCCCTATGTTAGTAGTGGTTACACTTGG	EEEEEEEEEEEEEEEEEEEEEEEEEEEEEEEEEEEEEEEEEEEEE	IGHV1-3*00(130),IGHV3-64*00(130),IGHV3-48*00(125),IGHV3-66*00(125),IGHV3-7*00(125)	IGHD3-22*00(76)	IGHJ4*00(170),IGHJ5*00(170),IGHJ1*00(159)	NA	TGTGCGAGAGATTATGGCCCCTATGTTAGTAGTGGTTACACTTGG	36	CARDYGPYVSSGYTW	130
B19pos_clones.txt.IGH.txt	6	0.0104167	TGTGCGAGAGGAGAGGGCTACAGTTCCCTGGACTACTGG	EEEEEEEEEEEEEEEEEEEEEEEEEEEEEEEEEEEEEEE	IGHV1-69*00(486),IGHV1-67*00(430)	IGHD5-24*00(47)	IGHJ4*00(85)	NA	TGTGCGAGAGGAGAGGGCTACAGTTCCCTGGACTACTGG	36	CARGEGYSSLDYW	486
B19pos_clones.txt.IGH.txt	5	0.00868056	TGTGCGAGAGACACAGTGAGGGGAAGTCAGTGTGAGCCCAGACACAAACCTCCCTGCAGGGGTCCCTTGGGACCACCAGGGGGCGACAGCACACTGAGCACGGGGCTGTCTCCAGGGCAGGTGCAGGTGCTGCTGAGGGCTGGCTTCCTGTCATGGCCTGG	EEEEEEEEEEEEEEEEEEEEEEEEEEEEEEEEEEEEEEEEEEEEEEEEEEEEEEEEEEEEEEEEEEEEEEEEEEEEEEEEEEEEEEEEEEEEEEEEEEEEEEEEEEEEEEEEEEEEEEEEEEEEEEEEEEEEEEEEEEEEEEEEEEEEEEEEEEEEEEEAA	IGHV3-65*00(378),IGHV3-21*00(351),IGHV3-7*00(351),IGHV3-11*00(337),IGHV3-48*00(337)	IGHD6-13*00(41),IGHD5-18*00(36),IGHD5-5*00(36)	IGHJ5*00(40)	NA	TGTGCGAGAGACACAGTGAGGGGAAGTCAGTGTGAGCCCAGACACAAACCTCCCTGCAGGGGTCCCTTGGGACCACCAGGGGGCGACAGCACACTGAGCACGGGGCTGTCTCCAGGGCAGGTGCAGGTGCTGCTGAGGGCTGGCTTCCTGTCATGGCCTGG	32	CARDTVRGSQCEPRHKPPCRGPLGPPG_RQHTEHGAVSRAGAGAAEGWLPVMAW	378
B19pos_clones.txt.IGH.txt	5	0.00868056	AGCGGTCACAGAGCTCAGCTTCAGGGAGAACTGGTTCTTGGACGTGTCTACTGATATGGTGACTCGACTCTTGAGGGAGGGGTTGTAGTTGGTGCTCCCACTGTAATAGATATACCCAATCCACTCCAGTCCCTTCCCTGG	EEEEEEEEEEEEEEEEEEEEEEEEEEEEEEEEEEEEEEEEEEEEEEEEEEEEEEEEEEEEEEEEEEEEEEEEEEEEEEEEEEEEEEEEEEEEEEEEEEEEEEEEEEEEEEEEEEEEEEEEEEEEEEEEEEEEEEEEEEAAA	IGHV4-80*00(114)	IGHD1-26*00(46),IGHD2-15*00(43),IGHD5-18*00(40)	IGHJ5*00(40)	NA	AGCGGTCACAGAGCTCAGCTTCAGGGAGAACTGGTTCTTGGACGTGTCTACTGATATGGTGACTCGACTCTTGAGGGAGGGGTTGTAGTTGGTGCTCCCACTGTAATAGATATACCCAATCCACTCCAGTCCCTTCCCTGG	32	SGHRAQLQGELVLGRVY*YGDSTLEGGVVVGAPTVIDIPNPLQSLPW	114
B19pos_clones.txt.IGH.txt	5	0.00868056	TGTGTGAAACACAGAGTGAGGGGAAGTCAGTGAGAGCCCAGGCACAAACCTCCCTGAAGGGGTCCCAGAGACGACTAGGGG	EEEEEEEEEEEEEEEEEEEEEEEEEEEEEEEEEEEEEEEEEEEEEEEEEEEEEEEEEEEEEEEEEEEEEEEEEEEEEEEEE	IGHV3-21*00(603),IGHV3-11*00(580),IGHV3-48*00(566)	IGHD1-26*00(31),IGHD3-10*00(31),IGHD4-4*00(28)	IGHJ4*00(40)	NA	TGTGTGAAACACAGAGTGAGGGGAAGTCAGTGAGAGCCCAGGCACAAACCTCCCTGAAGGGGTCCCAGAGACGACTAGGGG	36	CVKHRVRGSQ*EPRHKPP*RGPRDD*G	603
B19pos_clones.txt.IGH.txt	5	0.00868056	TGTGCGAGAGACACAGTGAGGGGAAGTCAGTGTGAGCCCGGACACAAACCTCCCTGCAGGGGTCCCCAGGACCACCAGGGG	EEEEEEEEEEEEEEEEEEEEEEEEEEEEEEEEEEEEEEEEEEEEEEEEEEEEEEEEEEEEEEEEEEEEEEEEEEEEEEEEE	IGHV3-65*00(698)	IGHD7-27*00(43)	IGHJ4*00(43),IGHJ5*00(43)	NA	TGTGCGAGAGACACAGTGAGGGGAAGTCAGTGTGAGCCCGGACACAAACCTCCCTGCAGGGGTCCCCAGGACCACCAGGGG	36	CARDTVRGSQCEPGHKPPCRGPQDHQG	698
B19pos_clones.txt.IGH.txt	5	0.00868056	TGTGCGAGAGATCTTTGTAGTAGTACCAGCTGCTATTTATACTACTACTACTACATGGACGTCTGG	EEEEEEEEEEEEEEEEEEEEEEEEEEEEEEEEEEEEEEEEEEEEEEEEEEEEEEEEEEEEEEEEEE	IGHV3-21*00(260),IGHV3-33*00(260),IGHV3-7*00(260),IGHV3-53*00(246),IGHV3-66*00(246)	NA	IGHJ6*00(304)	NA	TGTGCGAGAGATCTTTGTAGTAGTACCAGCTGCTATTTATACTACTACTACTACATGGACGTCTGG	36	CARDLCSSTSCYLYYYYYMDVW	260
B19pos_clones.txt.IGH.txt	5	0.00868056	TGTGCACGGATTATGTATTACTATGATAGTAGTGGTTATTACGAGGAGGGATTTGACTACTGG	EEEEEEEEEEEEEEEEEEEEEEEEEEEEEEEEEEEEEEEEEEEEEEEEEEEEEEEEEEEEEEE	IGHV2-70*00(430),IGHV2-26*00(402),IGHV2-5*00(392)	IGHD3-22*00(120)	IGHJ4*00(88)	NA	TGTGCACGGATTATGTATTACTATGATAGTAGTGGTTATTACGAGGAGGGATTTGACTACTGG	36	CARIMYYYDSSGYYEEGFDYW	430
B19pos_clones.txt.IGH.txt	5	0.00868056	TGTGCGAGAGTACCGCCCGTGAACTCTATGGTTCGGGGAGTTAAAGTGGGCTACTGG	EEEEEEEEEEEEEEEEEEEEEEEEEEEEEEEEEEEEEEEEEEEEEEEEEEEEEEEEE	IGHV3-30*00(419.2),IGHV3-33*00(405.2),IGHV3-66*00(405.2),IGHV3-53*00(377.2)	IGHD3-10*00(90)	IGHJ4*00(187.2),IGHJ5*00(172.2)	NA	TGTGCGAGAGTACCGCCCGTGAACTCTATGGTTCGGGGAGTTAAAGTGGGCTACTGG	36	CARVPPVNSMVRGVKVGYW	419.2
B19pos_clones.txt.IGH.txt	5	0.00868056	TGTGCGAGAGGCGTGATGGGGTTCGGGGAGTCATCCAGTAGGTACTTCGATCTCTGG	EEEEEEEEEEEEEEEEEEEEEEEEEEEEEEEEEEEEEEEEEEEEEEEEEEEEEEEEE	IGHV1-46*00(554),IGHV1-67*00(498)	IGHD3-10*00(61)	IGHJ2*00(152.6)	NA	TGTGCGAGAGGCGTGATGGGGTTCGGGGAGTCATCCAGTAGGTACTTCGATCTCTGG	36	CARGVMGFGESSSRYFDLW	554
B19pos_clones.txt.IGH.txt	5	0.00868056	TGTGCGAGAGATTTACCCTTAGTAGTACCAGCCAATACTACATGGACGTCTGG	EEEEEEEEEEEEEEEEEEEEEEEEEEEEEEEEEEEEEEEEEEEEEEEEEEEEE	IGHV3-53*00(130),IGHV4-31*00(130),IGHV4-4*00(130),IGHV4-59*00(130),IGHV4-61*00(130)	IGHD2-2*00(65)	IGHJ6*00(245)	NA	TGTGCGAGAGATTTACCCTTAGTAGTACCAGCCAATACTACATGGACGTCTGG	36	CARDLPLVV_SQYYMDVW	130
B19pos_clones.txt.IGH.txt	5	0.00868056	TGTGCGAAAGACGGCCGTGGCTGGCCAGACACCTTTGACTACTGG	EEEEEEEEEEEEEEEEEEEEEEEEEEEEEEEEEEEEEEEEEEEEE	IGHV3-23*00(200)	IGHD6-19*00(41)	IGHJ4*00(220)	NA	TGTGCGAAAGACGGCCGTGGCTGGCCAGACACCTTTGACTACTGG	36	CAKDGRGWPDTFDYW	200
B19pos_clones.txt.IGH.txt	5	0.00868056	TGTGCAAGAGGTCTGAGGGGCAGAAGTGGGGTCTTCGATCTCTGG	EEEEEEEEEEEEEEEEEEEEEEEEEEEEEEEEEEEEEEEEEEEEE	IGHV3-74*00(714.3)	IGHD3-22*00(26),IGHD6-19*00(26),IGHD2-15*00(25)	IGHJ2*00(93)	NA	TGTGCAAGAGGTCTGAGGGGCAGAAGTGGGGTCTTCGATCTCTGG	36	CARGLRGRSGVFDLW	714.3
B19pos_clones.txt.IGH.txt	5	0.00868056	TGTGCGGGCAGTTATGATTACGTTTGGGGGAGCGACTACTGG	EEEEEEEEEEEEEEEEEEEEEEEEEEEEEEEEEEEEEEEEEE	IGHV4-59*00(952),IGHV4-61*00(952),IGHV4-4*00(847)	IGHD3-16*00(105)	IGHJ4*00(193)	NA	TGTGCGGGCAGTTATGATTACGTTTGGGGGAGCGACTACTGG	36	CAGSYDYVWGSDYW	952
B19pos_clones.txt.IGH.txt	4	0.00694444	TGTACTAGAGACACAGTGAGGGGAAGTCAATGTGAGCCCAGACAAAAACCTCGCTGCAGGGGCATCTGAGACCACGAGGGGGTGTCCTGGGCCCTATGAACTGGGCTGCTCTCCGTGGCAGGGGCTGGTGGTGCTAAAGGCTGATTTTCTCTCAGCATCTGG	EEEEEEEEEEEEEEEEEEEEEEEEEEEEEEEEEEEEEEEEEEEEEEEEEEEEEEEEEEEEEEEEEEEEEEEEEEEEEEEEAEEEAEEEEEEEEEEEEEEEEEEEEEEEEEEEEEEEEEEEEEEEEEEEEEEEEEEEEEEEEEEEEEEEEEEEEEEEEEEAAA	IGHV3-30*00(331),IGHV3-74*00(331),IGHV3-33*00(317),IGHV3-66*00(317),IGHV3-64*00(303)	IGHD6-19*00(46),IGHD2-15*00(43),IGHD2-21*00(40)	IGHJ3*00(40)	NA	TGTACTAGAGACACAGTGAGGGGAAGTCAATGTGAGCCCAGACAAAAACCTCGCTGCAGGGGCATCTGAGACCACGAGGGGGTGTCCTGGGCCCTATGAACTGGGCTGCTCTCCGTGGCAGGGGCTGGTGGTGCTAAAGGCTGATTTTCTCTCAGCATCTGG	32	CTRDTVRGSQCEPRQKPRCRGI*DHEGVSWAL*TGLLSVAGAGGAKG*FSLSIW	331
B19pos_clones.txt.IGH.txt	4	0.00694444	TGTGCAAGAGACACAGTGAGGGGAAGTCAGTGTGAGCCCAGACACAAACCTCTCTGCAGAATGCTTGGGGGAAATCAGCTGCGGGGGGCACACAGG	EEEEEEEEEEEEEEEEEEEEEEEEEEEEEEEEEEEEEEEEEEEEEEEEEEEEEEEEEEEEEEEEEEEEEEEEEEEEEEEEEEEEEEAAEEEEEEEE	IGHV3-13*00(482)	IGHD3-16*00(40)	IGHJ1P*00(43)	NA	TGTGCAAGAGACACAGTGAGGGGAAGTCAGTGTGAGCCCAGACACAAACCTCTCTGCAGAATGCTTGGGGGAAATCAGCTGCGGGGGGCACACAGG	32	CARDTVRGSQCEPRHKPLCRMLGGNQLRGAHR	482
B19pos_clones.txt.IGH.txt	4	0.00694444	TGTGTGAAACACAGAGTGAGGGGAAGTCAGTGAGAGCCCAGGCACAAACCTCCCTGAAGGGGTCCCAGAAACGACTAGGGG	EEEEEEEEEEEEEEEEEEEEEEEEEEEEEEEEEEEEEEEEEEEEEEEEEEEEEEEEEEEEEEEEEEEEEEEEEEEEEEEEE	IGHV3-21*00(411.8),IGHV3-7*00(411.8),IGHV3-11*00(408.3),IGHV3-48*00(387.3)	IGHD1-26*00(31),IGHD3-10*00(31),IGHD4-4*00(28)	IGHJ4*00(40)	NA	TGTGTGAAACACAGAGTGAGGGGAAGTCAGTGAGAGCCCAGGCACAAACCTCCCTGAAGGGGTCCCAGAAACGACTAGGGG	36	CVKHRVRGSQ*EPRHKPP*RGPRND*G	411.8
B19pos_clones.txt.IGH.txt	4	0.00694444	TGTGCGAGAGACACAGTGAGGGGAAGTCAGTGTGAGCCCAGACACAAACCTCCCTGCAGGGGTCCCCAGGACCACCAGGGG	EEEEEEEEEEEEEEEEEEEEEEEEEEEEEEEEEEEEEEEEEEEEEEEEEEEEEEEEEEEEEEEEEEEEEEEEEEEEEEEEE	IGHV3-65*00(615)	IGHD7-27*00(43)	IGHJ4*00(43),IGHJ5*00(43)	NA	TGTGCGAGAGACACAGTGAGGGGAAGTCAGTGTGAGCCCAGACACAAACCTCCCTGCAGGGGTCCCCAGGACCACCAGGGG	36	CARDTVRGSQCEPRHKPPCRGPQDHQG	615
B19pos_clones.txt.IGH.txt	4	0.00694444	TGTGCGAGAGACACAGTGAGGGGAAGTCAGTGTGAGCCCAGACACAAACCTCCCTGCAGGGGTCCCTTGGG	EEEEEEEEEEEEEEEEEEEEEEEEEEEEEEEEEEEEEEEEEEEEEEEEEEEEEEEEEEEEEEEEEEEEEAA	IGHV3-11*00(521),IGHV3-21*00(521),IGHV3-7*00(521),IGHV3-48*00(493),IGHV3-20*00(479)	IGHD1-26*00(31)	IGHJ1P*00(41)	NA	TGTGCGAGAGACACAGTGAGGGGAAGTCAGTGTGAGCCCAGACACAAACCTCCCTGCAGGGGTCCCTTGGG	32	CARDTVRGSQCE_QTQTSLQGSLG	521
B19pos_clones.txt.IGH.txt	4	0.00694444	TGTGCAAGAGGAACGGACGGTGGTAACCCTAAGGGGGATTACTGGTACTTCGATCTCTGG	EEEEEEEEEEEEEEEEEEEEEEEEEEEEEEEEEEEEEEEEEEEEEEEEEEEEEEEEEEEE	IGHV3-74*00(735)	IGHD4-23*00(55)	IGHJ2*00(260)	NA	TGTGCAAGAGGAACGGACGGTGGTAACCCTAAGGGGGATTACTGGTACTTCGATCTCTGG	36	CARGTDGGNPKGDYWYFDLW	735
B19pos_clones.txt.IGH.txt	4	0.00694444	TGTGCGAGACCGCCGGACCATATTGTAGTAGTACCAGCTGCGGGTATGGACGTCTGG	EEEEEEEEEEEEEEEEEEEEEEEEEEEEEEEEEEEEEEEEEEEEEEEEEEEAEEEEE	IGHV3-30*00(390),IGHV3-33*00(376),IGHV3-66*00(376)	IGHD2-2*00(110)	IGHJ6*00(201)	NA	TGTGCGAGACCGCCGGACCATATTGTAGTAGTACCAGCTGCGGGTATGGACGTCTGG	32	CARPPDHIVVVPAAGMDVW	390
B19pos_clones.txt.IGH.txt	4	0.00694444	TGTGCGAGACGCCGTCGTATAGCAGCAGCTGGGGGGGACTGGTTCGACCCCTGG	EEEEEEEEEEEEEEEEEEEEEEEEEEEEEEEEEEEEEEEEEEEEEEEEEEEEEE	IGHV3-48*00(440),IGHV3-21*00(412),IGHV3-7*00(412),IGHV3-11*00(384)	IGHD6-13*00(80)	IGHJ5*00(240)	NA	TGTGCGAGACGCCGTCGTATAGCAGCAGCTGGGGGGGACTGGTTCGACCCCTGG	36	CARRRRIAAAGGDWFDPW	440
B19pos_clones.txt.IGH.txt	4	0.00694444	TGTGCACGGCTCCTGGTCGGTGGTCACTATTATTACTTTGGTGTGGACGTCTGG	EEEEEEEEEEEEEEEEEEEEEEEEEEEEEEEEEEEEEEEEEEEEEEEEEEEEEE	IGHV2-70*00(231),IGHV2-26*00(226),IGHV2-5*00(221)	IGHD3-10*00(46),IGHD3-16*00(44),IGHD4-23*00(41)	IGHJ6*00(196)	NA	TGTGCACGGCTCCTGGTCGGTGGTCACTATTATTACTTTGGTGTGGACGTCTGG	36	CARLLVGGHYYYFGVDVW	231
B19pos_clones.txt.IGH.txt	4	0.00694444	TGTGCGGCCGGTATAACTGGAACGTACTACTACTACTACATGGACGTCTGG	EEEEEEEEEEEEEEEEEEEEEEEEEEEEEEEEEEEEEEEEEEEEEEEEEEE	IGHV1-69*00(481)	IGHD1-20*00(85),IGHD1-7*00(80)	IGHJ6*00(286.5)	NA	TGTGCGGCCGGTATAACTGGAACGTACTACTACTACTACATGGACGTCTGG	36	CAAGITGTYYYYYMDVW	481
B19pos_clones.txt.IGH.txt	4	0.00694444	TGTGCGAGAGGGAACGTAGGGATTTTTGGAGTGGTTACCACTGACTACTGG	EEEEEEEEEEEEEEEEEEEEEEEEEEEEEEEEEEEEEEEEEEEEEEEEEEE	IGHV3-21*00(260),IGHV3-33*00(260),IGHV3-7*00(260),IGHV3-53*00(246),IGHV3-66*00(246)	IGHD3-3*00(85)	IGHJ4*00(205)	NA	TGTGCGAGAGGGAACGTAGGGATTTTTGGAGTGGTTACCACTGACTACTGG	36	CARGNVGIFGVVTTDYW	260
B19pos_clones.txt.IGH.txt	4	0.00694444	TGTGCGAGAGATTCTCTTCGTGGGAGCAAAACGTGCATTGACTACTGG	EEEEEEEEEEEEEEEEEEEEEEEEEEEEEEEEEEEEEEEEEEEEEEEE	IGHV3-21*00(399),IGHV3-7*00(399),IGHV3-11*00(374.5),IGHV3-48*00(374.5)	IGHD1-26*00(40)	IGHJ4*00(193)	NA	TGTGCGAGAGATTCTCTTCGTGGGAGCAAAACGTGCATTGACTACTGG	36	CARDSLRGSKTCIDYW	399
B19pos_clones.txt.IGH.txt	4	0.00694444	TGTGCACACAGACGATATTGTAGTAGTACCAGCTGCTGGGATTACTGG	EEEEEEEEEEEEEEEEEEEEEEEEEEEEEEEEEEEEEEEEEEEEEEEE	IGHV2-5*00(731)	IGHD2-2*00(115)	IGHJ4*00(106),IGHJ5*00(95)	NA	TGTGCACACAGACGATATTGTAGTAGTACCAGCTGCTGGGATTACTGG	36	CAHRRYCSSTSCWDYW	731
B19pos_clones.txt.IGH.txt	4	0.00694444	TGTGTACAGCGGCCAGTCCGCGGGAAAAATTGGTTTGACCCCTGG	EEEEEEEEEEEEEEEEEEEEEEAEEEEEEEEEEEEEEEEEEEEEE	IGHV2-5*00(480)	IGHD3-9*00(30)	IGHJ5*00(92)	NA	TGTGTACAGCGGCCAGTCCGCGGGAAAAATTGGTTTGACCCCTGG	32	CVQRPVRGKNWFDPW	480
B19pos_clones.txt.IGH.txt	4	0.00694444	TGTACTAGAGGGCTAACTGGGAATAACGGGGGCTTTGACTACTGG	EEEEEEEEEEEEEEEEEEEEEEEEEEEEEEEEEEEEEEEEEEEEE	IGHV3-49*00(1062.5)	IGHD7-27*00(51)	IGHJ4*00(140)	NA	TGTACTAGAGGGCTAACTGGGAATAACGGGGGCTTTGACTACTGG	36	CTRGLTGNNGGFDYW	1062.5
B19pos_clones.txt.IGH.txt	4	0.00694444	TGTGCGAGACATTTCGACTACCCGAATGCTTTTGATATCTGG	EEEEEEEEEEEEEEEEEEEEEEEEEEEEEEEEEEEEEEEEEE	IGHV4-39*00(231),IGHV4-34*00(201)	IGHD3-10*00(31),IGHD6-13*00(30),IGHD6-25*00(30)	IGHJ3*00(240)	NA	TGTGCGAGACATTTCGACTACCCGAATGCTTTTGATATCTGG	36	CARHFDYPNAFDIW	231
B19pos_clones.txt.IGH.txt	4	0.00694444	TGTGCGAGACATAGCAGCAGCTGGTACTACTTTGACTACTGG	EEEEEEEEEEEEEEEEEEEEEEEEEEEEEEEEEEEEEEEEEE	IGHV4-59*00(466),IGHV4-61*00(466),IGHV4-4*00(438),IGHV4-34*00(437),IGHV4-39*00(424)	IGHD6-13*00(55)	IGHJ4*00(72.5)	NA	TGTGCGAGACATAGCAGCAGCTGGTACTACTTTGACTACTGG	36	CARHSSSWYYFDYW	466
B19pos_clones.txt.IGH.txt	4	0.00694444	TGTGCGAGAGAGGGGGTACGGCGGCAGCTCTTTGACTACTGG	EEEEEEEEEEEEEEEEEEEEEEEEEEEEEEEEEEEEEEEEEE	IGHV1-3*00(167.5),IGHV3-30*00(167.5),IGHV3-66*00(167.5)	IGHD6-13*00(38)	IGHJ4*00(220)	NA	TGTGCGAGAGAGGGGGTACGGCGGCAGCTCTTTGACTACTGG	36	CAREGVRRQLFDYW	167.5
B19pos_clones.txt.IGH.txt	3	0.00520833	TGTGCGAAAGACACAGTGAGGGGAAGTCATTGTGAGCCCAGACACAAACCTCCCTGCAGGAACGATGGGGGTGAAATCAGCGGCAGGGGGCGCTCAGG	EEEEEEEEEEEEEEEEEEEEEEEEEEEEEEEEEEEEEEEEEEEEEEEEEEEEEEEEEEEEEEEEEEEEEEEEEEEEEEEEEEEEEEEEEEEEEEEEEE	IGHV3-65*00(364),IGHV3-23*00(345)	IGHD1-1*00(35),IGHD1-20*00(35),IGHD2-21*00(31)	IGHJ1P*00(46)	NA	TGTGCGAAAGACACAGTGAGGGGAAGTCATTGTGAGCCCAGACACAAACCTCCCTGCAGGAACGATGGGGGTGAAATCAGCGGCAGGGGGCGCTCAGG	36	CAKDTVRGSHCEPRHK_SLQERWG*NQRQGALR	364
B19pos_clones.txt.IGH.txt	3	0.00520833	TGTTCCAGAGACGAAGGATATTGTAGTGGTGGTAGCTGCTGGGGCACCCGCCCATCGCGCCCGTAATCCTTTTGATATCTGG	EEEEEEEEEEEEEEEEEEEEEEEEEEEEEEEEEEEEEEEEEEEEEEEEEEEEEEEEEEEEEEEEEEEEEEEEEEEEEEEEEE	IGHV3-22*00(106)	IGHD2-15*00(130)	IGHJ3*00(226)	NA	TGTTCCAGAGACGAAGGATATTGTAGTGGTGGTAGCTGCTGGGGCACCCGCCCATCGCGCCCGTAATCCTTTTGATATCTGG	36	CSRDEGYCSGGSCW_APAHRARNPFDIW	106
B19pos_clones.txt.IGH.txt	3	0.00520833	TGTGCGAGACAATGGAAGTATTACGATATTTTGACTGGTTACTTACCTGATGCTTTTGATATCTGG	EEEEEEEEEEEEEEEEEEEEEEEEEEEEEEEEEEEEEEEEEEEEEEEEEEEEEEEEEEEEEEEEEE	IGHV4-39*00(530),IGHV4-34*00(492),IGHV4-4*00(464),IGHV4-59*00(464),IGHV4-61*00(464)	IGHD3-9*00(123)	IGHJ3*00(245)	NA	TGTGCGAGACAATGGAAGTATTACGATATTTTGACTGGTTACTTACCTGATGCTTTTGATATCTGG	36	CARQWKYYDILTGYLPDAFDIW	530
B19pos_clones.txt.IGH.txt	3	0.00520833	TGTGCTAGAGATCCGCCTTACGATATTTCGACTGGTTACCACCTCTACGGTATGGACGTCTGG	EEEEEEEEEEEEEEEEEEEEEEEEEEEEEEEEEEEEEEEEEEEEEEEEEEEEEEEEEEEEEEE	IGHV3-49*00(355)	IGHD3-9*00(91)	IGHJ6*00(131)	NA	TGTGCTAGAGATCCGCCTTACGATATTTCGACTGGTTACCACCTCTACGGTATGGACGTCTGG	36	CARDPPYDISTGYHLYGMDVW	355
B19pos_clones.txt.IGH.txt	3	0.00520833	TGTGCGACGAGTTCTATACAGCTATGGTTATCGGGTATATACTACTACGGTATGGACGTCTGG	EEEEEEEEEEEEEEEEEEEEEEEEEEEEEEEEEEEEEEEEEEEEEEEEEEEEEEEEEEEEEEE	IGHV3-21*00(265),IGHV3-33*00(265),IGHV3-53*00(265),IGHV3-66*00(265),IGHV3-7*00(265)	IGHD5-18*00(75),IGHD5-5*00(75)	IGHJ6*00(202.3)	NA	TGTGCGACGAGTTCTATACAGCTATGGTTATCGGGTATATACTACTACGGTATGGACGTCTGG	36	CATSSIQLWLSGIYYYGMDVW	265
B19pos_clones.txt.IGH.txt	3	0.00520833	TGTGCGAGAGATTTGGAGCAGCAGCTGGTTTACTACTACTACTACGGTATGGACGTCTGG	EEEEEEEEEEEEEEEEEEEEEEEEEEEEEEEEEEEEEEEEEEEEEEEEEEEEEEEEEEEE	IGHV3-21*00(360),IGHV3-7*00(360),IGHV3-11*00(346),IGHV3-48*00(346),IGHV3-33*00(332)	IGHD6-13*00(65)	IGHJ6*00(249.3)	NA	TGTGCGAGAGATTTGGAGCAGCAGCTGGTTTACTACTACTACTACGGTATGGACGTCTGG	36	CARDLEQQLVYYYYYGMDVW	360
B19pos_clones.txt.IGH.txt	3	0.00520833	TGTGCGAGAGGGCGGGATTACGATATTTTCACTGGCCTTAAGGCTATGGACGTCTGG	EEEEEEEEEEEEEEEEEEEEEEEEEEEEEEEEEEEEEEEEEEEEEEEEEEEEEEEEE	IGHV1-8*00(535)	IGHD3-9*00(81)	IGHJ6*00(201)	NA	TGTGCGAGAGGGCGGGATTACGATATTTTCACTGGCCTTAAGGCTATGGACGTCTGG	36	CARGRDYDIFTGLKAMDVW	535
B19pos_clones.txt.IGH.txt	3	0.00520833	TGTGCACACAGACCGGAGCGATATTGTGGTGGTGACTGCCTATCCTTTGACTACTGG	EEEEEEEEEEEEEEEEEEEEEEEEEEEEEEEEEEEEEEEEEEEEEEEEEEEEEEEEA	IGHV2-5*00(530)	IGHD2-21*00(101)	IGHJ4*00(70)	NA	TGTGCACACAGACCGGAGCGATATTGTGGTGGTGACTGCCTATCCTTTGACTACTGG	32	CAHRPERYCGGDCLSFDYW	530
B19pos_clones.txt.IGH.txt	3	0.00520833	TGTGCGAGATGGGACCCCAGCAGCTGGCCCCCGTACAACTGGTTCGACCCCTGG	EEEEEEEEEEEEEEEEEEEEEEEEEEEEEEEEEEEEEEEEEEEEEEAEEEAEEE	IGHV4-55*00(135),IGHV4-31*00(130),IGHV4-61*00(130)	IGHD6-13*00(50),IGHD2-2*00(45)	IGHJ5*00(258)	NA	TGTGCGAGATGGGACCCCAGCAGCTGGCCCCCGTACAACTGGTTCGACCCCTGG	32	CARWDPSSWPPYNWFDPW	135
B19pos_clones.txt.IGH.txt	3	0.00520833	TGCGCTGGTGGCTACACCGGACACTACTGGTACTACTACGGTATGGACGTCTGG	EEEEEEEEEEEEEEEEEEAEEEEEEEEEEAEEEEEEEEEEEEEEEEEEEEEEEE	IGHV4-4*00(483),IGHV4-59*00(483),IGHV4-61*00(483),IGHV4-34*00(478),IGHV4-39*00(478)	IGHD2-15*00(41),IGHD5-12*00(40),IGHD5-24*00(40)	IGHJ6*00(221)	NA	TGCGCTGGTGGCTACACCGGACACTACTGGTACTACTACGGTATGGACGTCTGG	32	CAGGYTGHYWYYYGMDVW	483
B19pos_clones.txt.IGH.txt	3	0.00520833	TGTGCGAGAGATGCCGTCGCTAGCAGTGGCTGGGGACAATTCGACCCCTGG	EEEEEEEEEEEEEEEEEEEEEEEEEEEEEEEEEEEEEEEEEEEEEEEEAEE	IGHV1-18*00(370)	IGHD6-19*00(65)	IGHJ5*00(286.7)	NA	TGTGCGAGAGATGCCGTCGCTAGCAGTGGCTGGGGACAATTCGACCCCTGG	32	CARDAVASSGWGQFDPW	370
B19pos_clones.txt.IGH.txt	3	0.00520833	TGTGCGAAAGATCGTTACGATTTTTGGAGTGGTTATTTCTTTGACTACTGG	EEEEEEEEEEEEEEEEEEEEEEEEEEEEEEEEEEEEEEEEEEEEEEEEAAA	IGHV3-23*00(1266)	IGHD3-3*00(105)	IGHJ4*00(69)	NA	TGTGCGAAAGATCGTTACGATTTTTGGAGTGGTTATTTCTTTGACTACTGG	32	CAKDRYDFWSGYFFDYW	1266
B19pos_clones.txt.IGH.txt	3	0.00520833	TGTGCGAGAGAGGAGTCTTCTACCGGTGGTACTACTACATGGACGTCTGG	EEEEEEEEEEEEEEEEEEEEEEEAEEEEEEEEEEEEEEEEEEEEEEEEEE	IGHV3-11*00(411),IGHV3-21*00(411),IGHV3-7*00(411),IGHV3-48*00(383)	IGHD1-20*00(36),IGHD1-7*00(36),IGHD3-3*00(36)	IGHJ6*00(260)	NA	TGTGCGAGAGAGGAGTCTTCTACCGGTGGTACTACTACATGGACGTCTGG	32	CAREESST_WYYYMDVW	411
B19pos_clones.txt.IGH.txt	3	0.00520833	TGTGCGAGGCAAATTGTAGCGGTGGTGGGTGCGCACTTTGATTACTGG	EEEEEEEEEEEEEEEEEEEEEEEEEEEEEEEEEEEEEEEEEEEEEEEE	IGHV3-30*00(145),IGHV3-33*00(145),IGHV3-48*00(145),IGHV3-66*00(145),IGHV3-7*00(145)	IGHD2-15*00(58)	IGHJ4*00(211)	NA	TGTGCGAGGCAAATTGTAGCGGTGGTGGGTGCGCACTTTGATTACTGG	36	CARQIVAVVGAHFDYW	145
B19pos_clones.txt.IGH.txt	3	0.00520833	TGTGCGAGACGGGGATACTATGGTTCGGGGAGTTCGTTTGACTCCTGG	EEEEEEEEEEEEEEEEEEEEEEEEEEEEEEEEEEEEEEEEEEEEEEEE	IGHV4-39*00(560.3),IGHV4-34*00(513.3)	IGHD3-10*00(95)	IGHJ4*00(201),IGHJ5*00(192)	NA	TGTGCGAGACGGGGATACTATGGTTCGGGGAGTTCGTTTGACTCCTGG	36	CARRGYYGSGSSFDSW	560.3
B19pos_clones.txt.IGH.txt	3	0.00520833	TGTGCGAGAGGCCTCATAGCAGCCCCAGCTCCCTACATGGACGTCTGG	EEEEEEEEEEEEEEEEEEEEEEEEEEEEEEEEEEEEEEEEEEEEEAAA	IGHV4-34*00(790)	IGHD6-13*00(40),IGHD6-25*00(40),IGHD6-6*00(40)	IGHJ6*00(90)	NA	TGTGCGAGAGGCCTCATAGCAGCCCCAGCTCCCTACATGGACGTCTGG	32	CARGLIAAPAPYMDVW	790
B19pos_clones.txt.IGH.txt	3	0.00520833	TGTGCGAGAGAATATTGTACTAGTTACAGCTGTCCCTTTGATTACTGG	EEEEEEEEEEEEEEEEEEEEEEEEEEEEEEEEEEEEEEEEEEEEEEEE	IGHV3-21*00(382),IGHV3-7*00(382),IGHV3-11*00(358),IGHV3-48*00(354)	IGHD2-2*00(63),IGHD2-8*00(55)	IGHJ4*00(192)	NA	TGTGCGAGAGAATATTGTACTAGTTACAGCTGTCCCTTTGATTACTGG	36	CAREYCTSYSCPFDYW	382
B19pos_clones.txt.IGH.txt	3	0.00520833	TGTGCGAGAACGGGTCATGGTGGGATCTACTACTACTTTGACTTTTGG	EEEEEEEEEEEEEEEEEEEEEEEEEEEEEEEEEEEEEEEEEEEEEAAA	IGHV3-20*00(494),IGHV3-11*00(480),IGHV3-9*00(474),IGHV3-7*00(452),IGHV3-21*00(438)	IGHD1-26*00(35),IGHD2-15*00(30),IGHD2-8*00(30)	IGHJ4*00(73)	NA	TGTGCGAGAACGGGTCATGGTGGGATCTACTACTACTTTGACTTTTGG	32	CARTGHGGIYYYFDFW	494
B19pos_clones.txt.IGH.txt	3	0.00520833	TGTGCGAAATCAGTCCTCTATAACAATGGCTGGTACTTTGACTACTGG	EEEEEEEEEEEEEEEEEEEEEEEAEEEEEEEEEEEEEEEEEEEEEEEE	IGHV3-23*00(530),IGHV3-33*00(480),IGHV3-53*00(478),IGHV3-30*00(466)	IGHD6-19*00(47)	IGHJ4*00(230)	NA	TGTGCGAAATCAGTCCTCTATAACAATGGCTGGTACTTTGACTACTGG	32	CAKSVLYNNGWYFDYW	530
B19pos_clones.txt.IGH.txt	3	0.00520833	TGTGCGAGACAGATGTGGGGTATAGCAGACTGTAGTTGACTACTGG	EEEEEEEEEEEEEEEEEEEEEEEEEEEEEEEEEEEEEEEEEEEEEE	IGHV5-51*00(1037)	IGHD6-13*00(55),IGHD6-19*00(55),IGHD6-25*00(55)	IGHJ4*00(110)	NA	TGTGCGAGACAGATGTGGGGTATAGCAGACTGTAGTTGACTACTGG	36	CARQMWGI_QTVVDYW	1037
B19pos_clones.txt.IGH.txt	3	0.00520833	TGTGCGAGAGGATCCGGGTTGAGCGCCAATGCTTTTGACATCTGG	EEEEEEEEEEEEEEEEEEEEEEEEEEEEEEEEEEEEEEEEEEEEE	IGHV3-30*00(406),IGHV3-33*00(392),IGHV3-66*00(392),IGHV3-23*00(378),IGHV3-53*00(364)	IGHD6-13*00(25),IGHD6-19*00(25),IGHD6-25*00(25)	IGHJ3*00(226)	NA	TGTGCGAGAGGATCCGGGTTGAGCGCCAATGCTTTTGACATCTGG	36	CARGSGLSANAFDIW	406
B19pos_clones.txt.IGH.txt	3	0.00520833	TGTGCGAGAGGAGTAGTACCAGCTGCTACCCTATTTGACTACTGG	EEEEEEEEEEEEEEEEEEEEEEEEEEEEEEEEEEEEEEEEEEEEE	IGHV4-59*00(495.7),IGHV4-61*00(495.7),IGHV4-34*00(472.7),IGHV4-4*00(467.7),IGHV4-28*00(448.7)	IGHD2-2*00(85)	IGHJ4*00(218)	NA	TGTGCGAGAGGAGTAGTACCAGCTGCTACCCTATTTGACTACTGG	36	CARGVVPAATLFDYW	495.7
B19pos_clones.txt.IGH.txt	3	0.00520833	TGTGCGAGGATTTCGGGGCGATCTGAGCTAATTGACGACTGG	EEEEEEEEEEEEEEEEEEEEEEEEEEEEEEEEEEEEEEEEEE	IGHV3-33*00(398.7),IGHV3-53*00(398.7),IGHV3-66*00(398.7),IGHV3-74*00(398.7),IGHV3-7*00(384.7)	IGHD1-26*00(30),IGHD7-27*00(30)	IGHJ4*00(196),IGHJ5*00(175)	NA	TGTGCGAGGATTTCGGGGCGATCTGAGCTAATTGACGACTGG	36	CARISGRSELIDDW	398.7
B19pos_clones.txt.IGH.txt	3	0.00520833	TGTGCGAGACATCCGCGTAGTGGTTATTACTTTGACTACTGG	EEEEEEEEEEEEEEEEEEEEEEEEEEEEEEEEEEEEEEEEEE	IGHV4-39*00(221),IGHV4-4*00(212),IGHV4-55*00(207),IGHV4-59*00(198),IGHV4-61*00(198)	IGHD2-15*00(40),IGHD3-22*00(40)	IGHJ4*00(231)	NA	TGTGCGAGACATCCGCGTAGTGGTTATTACTTTGACTACTGG	36	CARHPRSGYYFDYW	221
B19pos_clones.txt.IGH.txt	3	0.00520833	TGTGCGAGACAAAACCAGCTGCTATATTATATTGACTACTGG	EEEEEEEEEEEEEEEEEEEEEEEEEEEEEEEEEEEEEEEEEE	IGHV3-33*00(680),IGHV3-30*00(666)	IGHD2-2*00(60),IGHD6-6*00(51)	IGHJ4*00(85)	NA	TGTGCGAGACAAAACCAGCTGCTATATTATATTGACTACTGG	36	CARQNQLLYYIDYW	680
B19pos_clones.txt.IGH.txt	3	0.00520833	TGTGCGAGAGTGGATGACTACGGTGGTGAGGTTGACTACTGG	EEEEEEEEEEEEEEEEEEEEEEEEEEEEEEEEEAEEEEEEEE	IGHV4-59*00(580.3),IGHV4-61*00(580.3),IGHV4-4*00(552.3),IGHV4-34*00(538.3),IGHV4-28*00(519.3)	IGHD4-23*00(70),IGHD4-17*00(60)	IGHJ4*00(210)	NA	TGTGCGAGAGTGGATGACTACGGTGGTGAGGTTGACTACTGG	32	CARVDDYGGEVDYW	580.3
B19pos_clones.txt.IGH.txt	3	0.00520833	TGTGCGAGAATTAACTGGAACTACAGTGCTTTTGATCTTTGG	EEEEEEEEEEEEEEEEEEEEEEEEEEEEEEEEEEEEEEEEEE	IGHV4-59*00(718),IGHV4-61*00(718)	IGHD1-7*00(65)	IGHJ3*00(207)	NA	TGTGCGAGAATTAACTGGAACTACAGTGCTTTTGATCTTTGG	36	CARINWNYSAFDLW	718
B19pos_clones.txt.IGH.txt	3	0.00520833	TGTGCGAGTGAGGAGTGGTTCTACTACTTTGACTACTGG	EEEEEEEEEEEEEEEEEEEEEEEEEEEEEEEEEEEEEEE	IGHV4-39*00(669)	IGHD3-3*00(45)	IGHJ4*00(245)	NA	TGTGCGAGTGAGGAGTGGTTCTACTACTTTGACTACTGG	36	CASEEWFYYFDYW	669
B19pos_clones.txt.IGH.txt	3	0.00520833	TGTGCGAGCCCCTCGTATGGAGATGCTTTTGATATCTGG	EEEEEEEEEEEEEEEEEEEEEEEEEEEEEEEEEEEEEEE	IGHV3-21*00(381.3),IGHV3-7*00(381.3),IGHV3-48*00(362.7),IGHV3-11*00(353.3)	IGHD3-10*00(25),IGHD3-3*00(25),IGHD5-18*00(25)	IGHJ3*00(245)	NA	TGTGCGAGCCCCTCGTATGGAGATGCTTTTGATATCTGG	36	CASPSYGDAFDIW	381.3
B19pos_clones.txt.IGH.txt	3	0.00520833	TGTGCGAGAGACGGGTATTTTGACTGGTTTTACCATTGG	EEEEEEEEEEEEEEEEEEEEEEEEEEEEEEEEEEEEEEE	IGHV4-4*00(594),IGHV4-59*00(594),IGHV4-61*00(594),IGHV4-28*00(542),IGHV4-34*00(541)	IGHD3-9*00(35),IGHD6-13*00(35),IGHD6-25*00(35)	IGHJ5*00(170),IGHJ4*00(159)	NA	TGTGCGAGAGACGGGTATTTTGACTGGTTTTACCATTGG	36	CARDGYFDWFYHW	594
B19pos_clones.txt.IGH.txt	3	0.00520833	TGTGCTAGGCGGTACTACTACTACATGGACGTCTGG	EEEEEEEEEEEEEEEEEEEEEEEEEEEEEEEEEEEE	IGHV1-46*00(346),IGHV1-69*00(327)	NA	IGHJ6*00(275)	NA	TGTGCTAGGCGGTACTACTACTACATGGACGTCTGG	36	CARRYYYYMDVW	346
B19pos_clones.txt.IGH.txt	3	0.00520833	TGTGCGGGAGGTTGGGGGTGGCTGATAGAACACTGG	EEEEEEEEEEEEEEEEEEEEEEEEEEEEEEEEEEEE	IGHV3-21*00(467.3),IGHV3-7*00(467.3),IGHV3-11*00(439.3),IGHV3-48*00(439.3)	IGHD6-19*00(36),IGHD3-16*00(35),IGHD2-15*00(33)	IGHJ4*00(175),IGHJ5*00(170),IGHJ1*00(166)	NA	TGTGCGGGAGGTTGGGGGTGGCTGATAGAACACTGG	36	CAGGWGWLIEHW	467.3
B19pos_clones.txt.IGH.txt	3	0.00520833	TGTGCGAGAGAACGGGTATAGCAGGCATAAATTG	EEEEEEEEEEEEEEEEEEEEEEEEEEEEEEEEEE	IGHV3-33*00(360),IGHV3-30*00(346),IGHV3-66*00(332),IGHV3-7*00(332),IGHV3-74*00(332)	IGHD6-13*00(60),IGHD6-19*00(60),IGHD6-25*00(60)	IGHJ4*00(160),IGHJ5*00(160)	NA	TGTGCGAGAGAACGGGTATAGCAGGCATAAATTG	36	CARERV_SRHKL	360
B19pos_clones.txt.IGH.txt	3	0.00520833	TGTGCGAGAGACTCGACCACGGTCGACTGG	EEEEEEEEEEEEEEEEEEEEEEEEEEEEEE	IGHV3-30*00(99),IGHV3-33*00(99),IGHV3-48*00(99),IGHV3-66*00(99),IGHV3-7*00(99)	IGHD4-17*00(31),IGHD4-23*00(31),IGHD1-14*00(30)	IGHJ4*00(180),IGHJ5*00(175),IGHJ1*00(166)	NA	TGTGCGAGAGACTCGACCACGGTCGACTGG	36	CARDSTTVDW	99
B19pos_clones.txt.IGH.txt	2	0.00347222	TGTAAGAGACACAGTGAGGAGAAGTCAGTGTGAGCCCAGTCACAAACCTCCTACAGGAACGCTGGGAGGAAAATCAGCTACAGGGCTCACTCAAGGCCCACTGATCAGAGTCCACTCCAGAGGGAGGTTCACATGGAGGTTAGG	EEEEEEEEEEEEEEEEEEEEEEEEEEEEEEEEEEEEEEEEEEEEEEEEEEEEEEEEEEEEEEEEEEEEEEEEEEEEEEEEEEEEEEEEEEEEEEEEEEEEEEEEEEEEEEEEEEEEEEEEEEEEEEEEEEEEEEEEEEEEEEAA	IGHV3-76*00(597.5)	IGHD3-3*00(40),IGHD3-9*00(38),IGHD4-4*00(36)	IGHJ6*00(43)	NA	TGTAAGAGACACAGTGAGGAGAAGTCAGTGTGAGCCCAGTCACAAACCTCCTACAGGAACGCTGGGAGGAAAATCAGCTACAGGGCTCACTCAAGGCCCACTGATCAGAGTCCACTCCAGAGGGAGGTTCACATGGAGGTTAGG	32	CKRHSEEKSV*AQSQTSYRNAGRKISYRAHSRPTDQSPLQREVHMEVR	597.5
B19pos_clones.txt.IGH.txt	2	0.00347222	TGTGTGAGAAATACTGTGAGGGGACACAAGTGTGAGCCCAGACACAAACCTCCTGCAGGAACGTTGGGGGAAATCACTGCAGGGGACGCTCAGGACCCATTCATCAGAGTCAACCCCAGAGCAGGTTCACATGGAGGCTGG	EEEEEEEEEEEEEEEEEEEEEEEEEEEEEEEEEEEEEEEEEEEEEEEEEEEEEEEEEEEEEEEEEEEEEEEEEEEEEEEEEEEEEEEEEEEEEEEEEEEEEEEEEEEEEEEEEEEEEEEEEEEEEEEEEEEEEEEEEEEAA	IGHV3-16*00(320)	IGHD3-16*00(43)	IGHJ6*00(40)	NA	TGTGTGAGAAATACTGTGAGGGGACACAAGTGTGAGCCCAGACACAAACCTCCTGCAGGAACGTTGGGGGAAATCACTGCAGGGGACGCTCAGGACCCATTCATCAGAGTCAACCCCAGAGCAGGTTCACATGGAGGCTGG	32	CVRNTVRGHKCEPRHKPPAGTLGEITAGDAQDPFIRVNPRAGSHGGW	320
B19pos_clones.txt.IGH.txt	2	0.00347222	GGCGGTCACAGAGCTCAGCTTCAGGGAGAACTGGTTCTTGGACGTGTCTACTGATATGGTGACTCGACTCTTGAGGGACGGGTTGTAGTTGGTGCTTCCACTATGATTGATTTCCCCAATCCACTCCAGCCCCTTCCCTGG	EEEEEEEEEEEEEEEEEEEEEEEEEEEEEEEEEEEEEEEEEEEEEEEEEEEEEEEEEEEEEEEEEEEEAEEEEEEEEEEEEEEEEEEEEEEEEEEEEEEEEEEEEEEEEEEEEEEEEEEEEEEEEEEEEEEEEEEEEEAAA	IGHV4-80*00(100)	IGHD2-15*00(43),IGHD1-26*00(41),IGHD5-18*00(40)	IGHJ5*00(40)	NA	GGCGGTCACAGAGCTCAGCTTCAGGGAGAACTGGTTCTTGGACGTGTCTACTGATATGGTGACTCGACTCTTGAGGGACGGGTTGTAGTTGGTGCTTCCACTATGATTGATTTCCCCAATCCACTCCAGCCCCTTCCCTGG	32	GGHRAQLQGELVLGRVY*YGDSTLEGRVVVGASTMIDFPNPLQPLPW	100
B19pos_clones.txt.IGH.txt	2	0.00347222	TGTGCGAGAGATCGCACTGAAGGGCCCAAAAAGTCCCTGGGCACCGTGGGGAGACGTATTACGACTTTTGGAGTGGTTACTACTGCTACTGCTACTCCATGGACGTCTGG	AEEEEEEEEEEEEEEEEEEEEEEEAEEEEEEEEEEEAEEEEEEEEEEEEEEEEEEEEEEEEEEEEEEEEEEEEEEEEEEEEEEEEEEEEEEEEEEEEEEEEEEEEAEAEE	IGHV3-21*00(241),IGHV3-33*00(241),IGHV3-7*00(241),IGHV3-53*00(237),IGHV3-66*00(237)	IGHD3-3*00(106)	IGHJ6*00(264)	NA	TGTGCGAGAGATCGCACTGAAGGGCCCAAAAAGTCCCTGGGCACCGTGGGGAGACGTATTACGACTTTTGGAGTGGTTACTACTGCTACTGCTACTCCATGGACGTCTGG	32	CARDRTEGPKKSLGTVGR_YYDFWSGYYCYCYSMDVW	241
B19pos_clones.txt.IGH.txt	2	0.00347222	TGTGCAAGAGACACAGTGAGGGGAAGTCAGTATGAGCCCAGACACAAACCTCCCTGCAGAATGCCTGGGGGAAATCAGCTGCAGGGGGCGCACAGG	EEEEEEEEEEEEEEEEEEEEEEEEEEEEEEEEEEEEEEEEEEEEEEEEEEEEEEEEEEEEAEEEEEEEEEEEEEEEEEEEEEEEEEEEEEEEEEAA	IGHV3-13*00(595)	IGHD3-16*00(35),IGHD7-27*00(30)	IGHJ1P*00(42)	NA	TGTGCAAGAGACACAGTGAGGGGAAGTCAGTATGAGCCCAGACACAAACCTCCCTGCAGAATGCCTGGGGGAAATCAGCTGCAGGGGGCGCACAGG	32	CARDTVRGSQYEPRHKPPCRMPGGNQLQGAHR	595
B19pos_clones.txt.IGH.txt	2	0.00347222	TGTACCACAGACACAGTGAGGGGAGGTCGGTGTGAGCCCAGACACAAACCTCCCTGCAGGGGCGCGCAGGGCAACCAGGGGGCGCTCGGG	EEEEEEEEEEEEEEEEEEEEEEEEEEEEEEEEEEEEEEEEEEEEEEEEEEEEEEEEEEEEEEEEEEEEEEEEEEEEEEEEEEEAEEEEEA	IGHV3-65*00(628),IGHV3-15*00(588)	IGHD6-19*00(26),IGHD6-25*00(26),IGHD5-18*00(25)	IGHJ1P*00(40)	NA	TGTACCACAGACACAGTGAGGGGAGGTCGGTGTGAGCCCAGACACAAACCTCCCTGCAGGGGCGCGCAGGGCAACCAGGGGGCGCTCGGG	32	CTTDTVRGGRCEPRHKPPCRGAQGNQGALG	628
B19pos_clones.txt.IGH.txt	2	0.00347222	TGTGCGAGACGGAGGCTGAGTTGTCATTACGATTTTTGGAGTGGTTATTATAGCCAGGAAGGGAAGGATGAGTATACTTTGACTACTGG	EEEEEEEEEEEEEEEEEEEEEEEEEEEEEEEEEEEEEEEEEEEEEEEEEEEEEEEEEEEEEEEEEEEEEEEEEEEEEEEEEEEEEEEEE	IGHV1-8*00(115),IGHV3-11*00(115),IGHV3-53*00(115),IGHV4-31*00(115),IGHV4-61*00(115)	IGHD3-3*00(135)	IGHJ4*00(238)	NA	TGTGCGAGACGGAGGCTGAGTTGTCATTACGATTTTTGGAGTGGTTATTATAGCCAGGAAGGGAAGGATGAGTATACTTTGACTACTGG	36	CARRRLSCHYDFWSG_L*PGREG*VYFDYW	115
B19pos_clones.txt.IGH.txt	2	0.00347222	TGTGCGAGAGACACAGTGAGGGGAAGTCAGTGTGAGCCCGGACACAAACCTCCCTGCAGGGGTCCCCAGGACCACCAGGG	EEEEEEEEEEEEEEEEEEEEEEEEEEEEEEEEEEEEEEEEEEEEEEEEEEEEEEEEEEEEEEEEEEEEEEEEEEEEEEEE	IGHV3-65*00(560)	IGHD7-27*00(43)	IGHJ3*00(44)	NA	TGTGCGAGAGACACAGTGAGGGGAAGTCAGTGTGAGCCCGGACACAAACCTCCCTGCAGGGGTCCCCAGGACCACCAGGG	36	CARDTVRGSQCEP_TQTSLQGSPGPPG	560
B19pos_clones.txt.IGH.txt	2	0.00347222	TGTATGTGAGGCACCAGGTAAGAAGACATCAGTGTGAACACAGACACAGAGGTTCCTGTAATGATAAGGGAGGAGGCTGG	EEEEEEEEEEEEEEEEEEEEEEEEEEEEEEEEEEEEEEEEEEEEEEEEEEEEEEEEEEEEEEEEEEEEEEEEEEEEEEEE	IGHV3-79*00(520.5)	IGHD3-16*00(36),IGHD1-14*00(32),IGHD4-4*00(31)	IGHJ6*00(45.5)	NA	TGTATGTGAGGCACCAGGTAAGAAGACATCAGTGTGAACACAGACACAGAGGTTCCTGTAATGATAAGGGAGGAGGCTGG	36	CM*GTR*EDISVN_RHRGSCNDKGGGW	520.5
B19pos_clones.txt.IGH.txt	2	0.00347222	TGTACATAAGGTTCCAAGTGAGGAAACATCGGTGTGAGTCCAGACACAAAATTTCCTGCAAAAAGAAGAAAGGAGTCTG	EEEEEEEEEEEEEEEEEEEEEEEEEEEEEEEEEEEEEEEEEEEEEEEEEEEEEEEEEEEEEEEEEEEEEEEEEEEEEEE	IGHV3-29*00(622.5),IGHV3-32*00(547.5)	IGHD3-3*00(31),IGHD3-9*00(31)	IGHJ3*00(42.5)	NA	TGTACATAAGGTTCCAAGTGAGGAAACATCGGTGTGAGTCCAGACACAAAATTTCCTGCAAAAAGAAGAAAGGAGTCTG	36	CT*GSK*GNIGVS_QTQNFLQKEERSL	622.5
B19pos_clones.txt.IGH.txt	2	0.00347222	TGTGCGAGAGCTCGAGGATATTGTAGTGGTGGTAGCTGCTACGGCCCCGGCGGAAAAGATGCTTTTGATATCTGG	EEEEEEEEEEEEEAEEEEEEEEEEEEEEEEEEEEEEEEEEEEEEEEEEEEEEEEEEEEEEEEEEEEEEEEEEEEE	IGHV3-30*00(571),IGHV3-33*00(557),IGHV3-66*00(557),IGHV3-53*00(529),IGHV3-23*00(501)	IGHD2-15*00(140)	IGHJ3*00(245)	NA	TGTGCGAGAGCTCGAGGATATTGTAGTGGTGGTAGCTGCTACGGCCCCGGCGGAAAAGATGCTTTTGATATCTGG	32	CARARGYCSGGSCYGPGGKDAFDIW	571
B19pos_clones.txt.IGH.txt	2	0.00347222	TGTGCGAAAGGTTTATATTGTAGTAGTACCAGCTGCTTGAAAACCAACACACCGGGTTACTACATGGACGTCTGG	EEEEEEEEEEEEEEEEEEEEEEEEEEEEEEEEEEEEEEEEEEEEEEEEEEEEEEEEEEEEEEEEEEEEEEEEEEE	IGHV3-23*00(927)	IGHD2-2*00(115)	IGHJ6*00(150)	NA	TGTGCGAAAGGTTTATATTGTAGTAGTACCAGCTGCTTGAAAACCAACACACCGGGTTACTACATGGACGTCTGG	36	CAKGLYCSSTSCLKTNTPGYYMDVW	927
B19pos_clones.txt.IGH.txt	2	0.00347222	TGTGCGAGAGATGGGCGCGTTTAATATTGTAGTAGTACCAGCTGCTATGGGGTACTACTACATGGACGTCTGG	EEEEEEEEEEEEEEEEEEEEEEEEEEEEEEEEEEEEEEEEEEEEEEEEEEEEEEEEEEEEEEEEEEEEEEEEE	IGHV3-30*00(470),IGHV3-33*00(456),IGHV3-66*00(456),IGHV3-53*00(428),IGHV3-64*00(414)	IGHD2-2*00(130)	IGHJ6*00(210)	NA	TGTGCGAGAGATGGGCGCGTTTAATATTGTAGTAGTACCAGCTGCTATGGGGTACTACTACATGGACGTCTGG	36	CARDGRV*YCSS_PAAMGYYYMDVW	470
B19pos_clones.txt.IGH.txt	2	0.00347222	TGTGCGAGAGAGTTTCTACCCGTAGATTGTAGTGGTGGTAGTTGCTACTCTGCTCTGGTACTTCGATCTCTGG	EEEEAAEEEEEEEEEEEEEEEAEEEEEEEEEEEAEEEEAEEEEEEEEEEEEEEEEEEEEEEEEEEEEEEEEEE	IGHV3-11*00(680),IGHV3-48*00(638),IGHV3-21*00(631)	IGHD2-15*00(111)	IGHJ2*00(133)	NA	TGTGCGAGAGAGTTTCTACCCGTAGATTGTAGTGGTGGTAGTTGCTACTCTGCTCTGGTACTTCGATCTCTGG	32	CAREFLPVDCSG_VVATLLWYFDLW	680
B19pos_clones.txt.IGH.txt	2	0.00347222	TGTGCAAAAGATACACAGTGAGGGGAAGTCAGCGAGAGCCCAGACAAAAACCTCGCTGCAGGAAGACAGGAGG	EEEEEEEEEEEEEEEEEEEEEEEEEEEEEEEEEEEEEEEEEEEEEEEEEEEEEEEEEEEEEEEEEEEEEEEEE	IGHV3-43*00(380)	IGHD3-9*00(36)	IGHJ2P*00(43)	NA	TGTGCAAAAGATACACAGTGAGGGGAAGTCAGCGAGAGCCCAGACAAAAACCTCGCTGCAGGAAGACAGGAGG	36	CAKDTQ*GEVSE_AQTKTSLQEDRR	380
B19pos_clones.txt.IGH.txt	2	0.00347222	TGTGCGAGACATCCCATCGGCGTGCTGGGCAGTGGCTGGTACAACAATCCCGGCCCCTGGTTCGACCCCTGG	EEEEEEEEEEEEEEEEEEEEEEEEEEEEEEEEEEEEEEEEEEEEEEEEEEEEEEEEEEEEEEEEEEEEEEEE	IGHV5-51*00(383)	IGHD6-19*00(70)	IGHJ5*00(235)	NA	TGTGCGAGACATCCCATCGGCGTGCTGGGCAGTGGCTGGTACAACAATCCCGGCCCCTGGTTCGACCCCTGG	36	CARHPIGVLGSGWYNNPGPWFDPW	383
B19pos_clones.txt.IGH.txt	2	0.00347222	TGTACTAGAGACAGTGAGGGGGAGGTTAACGTAGGCCCATACACAAATCTCCCTGCAGGGGCGCGCAG	EEEEEEEEEEEEEEEEEEEEEEEEEEEEEEEEEEEEEEEEEEEEEEEEEEEEEEEEEEEEEEEEEEEE	IGHV3-42*00(433)	IGHD3-16*00(44)	IGHJ3*00(40)	NA	TGTACTAGAGACAGTGAGGGGGAGGTTAACGTAGGCCCATACACAAATCTCCCTGCAGGGGCGCGCAG	36	CTRDSEGEVNV_PIHKSPCRGAQ	433
B19pos_clones.txt.IGH.txt	2	0.00347222	TGTGCCGGATTAGGATATTGTAGTAGTACCAGCTGCCATTACTACTACTACGGTATGGATGTCTGG	EEEEEEEEEEEEEEEEEEEEEEEEEEEEEEEEEEEEEEEEEEEEEEEEEEEEEEEEEEEEEEEEEE	IGHV3-23*00(300),IGHV3-33*00(272),IGHV3-53*00(272),IGHV3-11*00(266)	IGHD2-2*00(131)	IGHJ6*00(220)	NA	TGTGCCGGATTAGGATATTGTAGTAGTACCAGCTGCCATTACTACTACTACGGTATGGATGTCTGG	36	CAGLGYCSSTSCHYYYYGMDVW	300
B19pos_clones.txt.IGH.txt	2	0.00347222	TGTGCGAGAGATCACCGAGGACATAACTGGAACTACGAGTACTACTACTACTACATGGACGTCTGG	EEEEEEEEEEEEEEEEEEEEEEEEEEEEEEEEEEEEEEEEEEEEEEEEEEEEEEEEEEEEEEEEEA	IGHV1-69*00(527)	IGHD1-7*00(75)	IGHJ6*00(155)	NA	TGTGCGAGAGATCACCGAGGACATAACTGGAACTACGAGTACTACTACTACTACATGGACGTCTGG	32	CARDHRGHNWNYEYYYYYMDVW	527
B19pos_clones.txt.IGH.txt	2	0.00347222	TGTGCGAAATTGGGCGGTGGGGGTTACTGTAGTAGTCTCAGCTGCTATGGAGGGCTGGACTACTGG	EEEEEEEEEEEEEEEEEEEAEEEAEEEEEEEEEEEEEEEEEEEEEEEEEEEEEEEEEEEEEEEEEE	IGHV3-23*00(544),IGHV3-53*00(506),IGHV3-33*00(490),IGHV3-66*00(478),IGHV3-30*00(476)	IGHD2-2*00(84)	IGHJ4*00(170)	NA	TGTGCGAAATTGGGCGGTGGGGGTTACTGTAGTAGTCTCAGCTGCTATGGAGGGCTGGACTACTGG	32	CAKLGGGGYCSSLSCYGGLDYW	544
B19pos_clones.txt.IGH.txt	2	0.00347222	TGTGCGAGAGGCTCGAGGGGGGGATATTGTAGTAGTACCAGCTGCTATGGGCCCATGACTACTGG	EEEEEEEEEEEEEEEEEEEEEEEEEEEEEEEEEEEEEEEEEEEEEEEEEEEEEEEEEEEEEEEEE	IGHV4-34*00(155),IGHV3-33*00(145),IGHV3-48*00(145),IGHV3-66*00(145),IGHV3-7*00(145)	IGHD2-2*00(140)	IGHJ4*00(205)	NA	TGTGCGAGAGGCTCGAGGGGGGGATATTGTAGTAGTACCAGCTGCTATGGGCCCATGACTACTGG	36	CARGSRGGYCS_YQLLWAHDYW	155
B19pos_clones.txt.IGH.txt	2	0.00347222	TGTGCGAGAGATCAGGGCAGTGGCTTTATCCGAGTTGACTACTACTACGGTATGGACGTCTGG	EEEEEEEEEEEEEEEEEEEEEEEEEEEEEEEEEEEEEEEEEEEEEEEEEEEEEEEEEEEEEEE	IGHV3-21*00(350),IGHV3-7*00(350),IGHV3-11*00(336),IGHV3-48*00(336),IGHV3-33*00(322)	IGHD6-19*00(45)	IGHJ6*00(229)	NA	TGTGCGAGAGATCAGGGCAGTGGCTTTATCCGAGTTGACTACTACTACGGTATGGACGTCTGG	36	CARDQGSGFIRVDYYYGMDVW	350
B19pos_clones.txt.IGH.txt	2	0.00347222	TGTGCACACATACTACAGTAACTACGTAATTTGAGGGTTGGGCTGGTTGGTTCGACCCCTGG	EEEEEEEEEEEEEEEEEEEEEEEEEEEEEEEEEEEEEEEEEEEEEEEEEEEEEEEEEEEEAA	IGHV2-5*00(516),IGHV2-26*00(460)	IGHD4-11*00(76),IGHD4-4*00(76)	IGHJ5*00(90)	NA	TGTGCACACATACTACAGTAACTACGTAATTTGAGGGTTGGGCTGGTTGGTTCGACCCCTGG	32	CAHILQ*LRN_EGWAGWFDPW	516
B19pos_clones.txt.IGH.txt	2	0.00347222	TGTTCTAGAGATCCCTAGTGGGAGATACACCACCCCTCGGTACTACTACATGGACGTCTGG	EEEEEEEEEEEEEEEEEEEEEEEEEEEEEEEEEEEEEEEEEEEEEEEEEEEEEEEEAAAAA	IGHV3-49*00(917)	IGHD2-8*00(40),IGHD2-21*00(35)	IGHJ6*00(105)	NA	TGTTCTAGAGATCCCTAGTGGGAGATACACCACCCCTCGGTACTACTACATGGACGTCTGG	32	CSRDP*WEIH_TPRYYYMDVW	917
B19pos_clones.txt.IGH.txt	2	0.00347222	TGTGCGAAAGATCCTAGATTACTATGGTTCGGGAGACGTCCTAACTGGTTCGACCCCTGG	EEEEEEEEEEEEEEEEEEEEEEEEEEEEEEAEEEEEEEEEEEEEEEEEEEEEEEEEEEEE	IGHV3-23*00(383),IGHV3-33*00(341),IGHV3-53*00(341)	IGHD3-10*00(80)	IGHJ5*00(245)	NA	TGTGCGAAAGATCCTAGATTACTATGGTTCGGGAGACGTCCTAACTGGTTCGACCCCTGG	32	CAKDPRLLWFGRRPNWFDPW	383
B19pos_clones.txt.IGH.txt	2	0.00347222	TGTGCGAAAGACGGTGCGACTACAGTATACGAAGACTACTACTACTACATGGACGTCTGG	EEEEEEEEEEEEEEEEEEEEEEEEEEEEEEEEEEEEEEEEEEEEEEEEEEEEEEEEEEEE	IGHV3-23*00(405),IGHV3-33*00(363),IGHV3-53*00(363)	IGHD4-11*00(50),IGHD4-4*00(50)	IGHJ6*00(285)	NA	TGTGCGAAAGACGGTGCGACTACAGTATACGAAGACTACTACTACTACATGGACGTCTGG	36	CAKDGATTVYEDYYYYMDVW	405
B19pos_clones.txt.IGH.txt	2	0.00347222	TGTGCAACTTAGGCGTGCATATTTTGATAGTAGTGGTTGCTTATTGGTTTTGATATGTGG	EEEEEEEEEEEEEEEEAEEEEEEEEEEEEEEEEEEEEEEEEEEEEEEEEEEEEEEEEEEE	IGHV1-45*00(531)	IGHD3-22*00(70)	IGHJ3*00(115)	NA	TGTGCAACTTAGGCGTGCATATTTTGATAGTAGTGGTTGCTTATTGGTTTTGATATGTGG	32	CAT*ACIF***WLLIGFDMW	531
B19pos_clones.txt.IGH.txt	2	0.00347222	TGTACGAGAGATCCCTTCGGATCCTGTGGTAGTGACAGCTGCTTCCCTTTTGACTCCTGG	EEEEEEEEEEEEEEEEEEEEEEEEEEEEEEEEEEEEEEEEEEEEEEEEEEEEEEEEEEEE	IGHV3-33*00(415),IGHV3-30*00(401),IGHV3-53*00(387),IGHV3-66*00(387),IGHV3-23*00(386)	IGHD2-2*00(55),IGHD2-21*00(52)	IGHJ4*00(101)	NA	TGTACGAGAGATCCCTTCGGATCCTGTGGTAGTGACAGCTGCTTCCCTTTTGACTCCTGG	36	CTRDPFGSCGSDSCFPFDSW	415
B19pos_clones.txt.IGH.txt	2	0.00347222	TGTGAGAGGAACAGAAGAGATGTCAGTGTGATCCCAGACACAAACTTCCCTGGAGAGG	EEEEEEEEEEEEEEEEEEEEEEEEEEEEEEEEEEEEEEEEEEEEEEEEEEEEEEEEEA	IGHV4-28*00(143),IGHV4-4*00(142),IGHV4-39*00(129),IGHV4-59*00(128),IGHV4-61*00(128)	IGHD5-24*00(35),IGHD7-27*00(30)	IGHJ1*00(40),IGHJ2P*00(40),IGHJ4*00(40),IGHJ5*00(40)	NA	TGTGAGAGGAACAGAAGAGATGTCAGTGTGATCCCAGACACAAACTTCCCTGGAGAGG	32	CERNRRDVSV_SQTQTSLER	143
B19pos_clones.txt.IGH.txt	2	0.00347222	TGTGCGAGAGAAAAATCCCCTATGGTTCGGGGAATGGTTTCCTGGTTCGACCCCTGG	EEEEEEEEEEEEEEEEEEEEEEEEEEEEEEEEEEEEEEEEEEEEEEEEEEEEEAEEE	IGHV4-34*00(335),IGHV4-4*00(326),IGHV4-39*00(316),IGHV4-59*00(312),IGHV4-61*00(312)	IGHD3-10*00(70)	IGHJ5*00(228)	NA	TGTGCGAGAGAAAAATCCCCTATGGTTCGGGGAATGGTTTCCTGGTTCGACCCCTGG	32	CAREKSPMVRGMVSWFDPW	335
B19pos_clones.txt.IGH.txt	2	0.00347222	TGTGCGAAAGATTCCTCCCCAATAGTGGGAGCTACTTGGGGGGCCTTTGACTACTGG	EEEEEEEEEEEEEEEEEEEEEEEEEEEEEEEEEEEEEEEEEEEEEEEEEEEEEEEEE	IGHV3-23*00(191)	IGHD1-26*00(75)	IGHJ4*00(220)	NA	TGTGCGAAAGATTCCTCCCCAATAGTGGGAGCTACTTGGGGGGCCTTTGACTACTGG	36	CAKDSSPIVGATWGAFDYW	191
B19pos_clones.txt.IGH.txt	2	0.00347222	TGTGCGAAAGATCCCAGGAGGTATAACTGGAACGACGTAGGGAGTGCAGGGTACTGG	EEEEEEEEEEEEEEEEEEEEEEEEEEEEEEEEEEEEEEEEEEEEEEEEEEEEEEEEE	IGHV3-23*00(695),IGHV3-53*00(625)	IGHD1-20*00(95),IGHD1-7*00(91),IGHD1-1*00(81)	IGHJ4*00(90),IGHJ5*00(80)	NA	TGTGCGAAAGATCCCAGGAGGTATAACTGGAACGACGTAGGGAGTGCAGGGTACTGG	36	CAKDPRRYNWNDVGSAGYW	695
B19pos_clones.txt.IGH.txt	2	0.00347222	TGTACTAGAGACTCCGGGTATAGCAGCAGCTGGTTGGGGGACTACTTTGACTACTGG	EEEEEEEEEEEEEEEEEEEEEEEEEEEEEEEEEEEEEEEEEEEEEEEEEEEEEEEEE	IGHV3-49*00(323),IGHV3-65*00(283)	IGHD6-13*00(100)	IGHJ4*00(240)	NA	TGTACTAGAGACTCCGGGTATAGCAGCAGCTGGTTGGGGGACTACTTTGACTACTGG	36	CTRDSGYSSSWLGDYFDYW	323
B19pos_clones.txt.IGH.txt	2	0.00347222	TGTGCAAAGGAAGGTAGTGGGACCTACTTTCTTCGGCATACACCTTTGACTACTGG	EEEEEEEEEEEEEEEEEEEEEEEEEEEEEEEEEEEEEEEEEEEEEEEEEEEEEEEE	IGHV3-9*00(539),IGHV3-20*00(481)	IGHD1-26*00(56)	IGHJ4*00(170)	NA	TGTGCAAAGGAAGGTAGTGGGACCTACTTTCTTCGGCATACACCTTTGACTACTGG	36	CAKEGSGTY_SSAYTFDYW	539
B19pos_clones.txt.IGH.txt	2	0.00347222	TGTGCGAGAGTTCACCTGACGGGCCCTATAGCCAATGATGCTTTTGATATCTGG	EEEEEAEAEEEEEEEEEEEEEEEEEEEEEEEEEEEEEEEEEEEEEEEEEEEEEE	IGHV4-34*00(1090)	IGHD5-12*00(34),IGHD6-13*00(30),IGHD6-25*00(30)	IGHJ3*00(255)	NA	TGTGCGAGAGTTCACCTGACGGGCCCTATAGCCAATGATGCTTTTGATATCTGG	32	CARVHLTGPIANDAFDIW	1090
B19pos_clones.txt.IGH.txt	2	0.00347222	TGTGCGAGAGATGGTCGAGAGATGGCTACAAGCAGCAGTTGGTCTGACTACTGG	EEEEEEEEEEEEEEEEEEEEEEEEEEEEEEEEEEEEEEEEEEEEEEEEEEEEEE	IGHV3-20*00(252)	IGHD5-24*00(70)	IGHJ4*00(198)	NA	TGTGCGAGAGATGGTCGAGAGATGGCTACAAGCAGCAGTTGGTCTGACTACTGG	36	CARDGREMATSSSWSDYW	252
B19pos_clones.txt.IGH.txt	2	0.00347222	TGTGCGAGAGACCTCACCGGAGCCGGTATAGCAGCAGCGTTCACTGACTACTGG	EEEEEEEEEEEEEEEEEEEEEEEEEEEEEEEEEEEEEEEEEEEEEEEEEEEEEE	IGHV3-53*00(603),IGHV3-66*00(603),IGHV3-33*00(579),IGHV3-30*00(565),IGHV3-23*00(542)	IGHD6-13*00(70)	IGHJ4*00(155)	NA	TGTGCGAGAGACCTCACCGGAGCCGGTATAGCAGCAGCGTTCACTGACTACTGG	36	CARDLTGAGIAAAFTDYW	603
B19pos_clones.txt.IGH.txt	2	0.00347222	TGTGCGAAAGTTGGGAAGCCAGCTGGTACTTCCACTTTCCTTTTTGACTACTGG	EEEEEEEEEEEEEEEEEEEEEEEEEEEEEEEEEEEEEEEEEEEEEEEEEEEEEE	IGHV3-23*00(310),IGHV3-33*00(282),IGHV3-53*00(282)	IGHD2-2*00(55),IGHD6-13*00(50)	IGHJ4*00(215)	NA	TGTGCGAAAGTTGGGAAGCCAGCTGGTACTTCCACTTTCCTTTTTGACTACTGG	36	CAKVGKPAGTSTFLFDYW	310
B19pos_clones.txt.IGH.txt	2	0.00347222	TGTGCGAAAGATCGGGACGTATTACGATATTTTGCGGGGGGTATGGACGTCTGG	EEEEEEEEEEEEEEEEEEEEEEEEEEEEEEEEEEEEEEEEEEEEEEEEEEEEEE	IGHV3-23*00(725)	IGHD3-9*00(90)	IGHJ6*00(136)	NA	TGTGCGAAAGATCGGGACGTATTACGATATTTTGCGGGGGGTATGGACGTCTGG	36	CAKDRDVLRYFAGGMDVW	725
B19pos_clones.txt.IGH.txt	2	0.00347222	TGTGCACGGACGTATTACGATTTTTGGAGTGGTTATTTTAGGTTCGTAAACTGG	EEEEE<EEEEEEEEEEEEEEEEEEEEEEEEEEEAEEEEEEEEEEEEEEEEEEEE	IGHV2-26*00(147)	IGHD3-3*00(111)	IGHJ4*00(180),IGHJ5*00(175),IGHJ1*00(166)	NA	TGTGCACGGACGTATTACGATTTTTGGAGTGGTTATTTTAGGTTCGTAAACTGG	27	CARTYYDFWSGYFRFVNW	147
B19pos_clones.txt.IGH.txt	2	0.00347222	TGTGCGAGAGGGCCCTACGGTGGAAATCGATATGATGCTCTTGATATCTGG	EEEEEEEEEEEEEEEEEEEEEEEEEEEEEEEEEEEEEEEEEEEEEEEEEAA	IGHV3-33*00(812),IGHV3-30*00(770)	IGHD4-23*00(46),IGHD4-17*00(40)	IGHJ3*00(101)	NA	TGTGCGAGAGGGCCCTACGGTGGAAATCGATATGATGCTCTTGATATCTGG	32	CARGPYGGNRYDALDIW	812
B19pos_clones.txt.IGH.txt	2	0.00347222	TGTGCGAAATCCCCTTTCGGGTATAGCAGCAGCTCGGGCTTTGACTACTGG	EEEEEEEEEEEEEEEEEEEEEEEEEEEEEEEEEEEEEEEEEEEEEEEEAAA	IGHV4-34*00(557),IGHV4-28*00(543),IGHV4-4*00(543),IGHV4-59*00(543),IGHV4-61*00(543)	IGHD6-13*00(85)	IGHJ4*00(75)	NA	TGTGCGAAATCCCCTTTCGGGTATAGCAGCAGCTCGGGCTTTGACTACTGG	32	CAKSPFGYSSSSGFDYW	557
B19pos_clones.txt.IGH.txt	2	0.00347222	TGTGCGAAACGGGGAGTTGACTACGGTGACTCCCACGGTTTGGACGTCTGG	EEEEEEEEEEEEEEEEEEEEEEEEEEEEEAEEEEEEEEEEEEEEEEEEEEE	IGHV3-23*00(348),IGHV3-33*00(310),IGHV3-53*00(310)	IGHD4-17*00(70)	IGHJ6*00(196)	NA	TGTGCGAAACGGGGAGTTGACTACGGTGACTCCCACGGTTTGGACGTCTGG	32	CAKRGVDYGDSHGLDVW	348
B19pos_clones.txt.IGH.txt	2	0.00347222	TGTGCAACCCTCTCTGGGTGGAACTACTTGTTAAACGGGTTCGACCCCTGG	EEEEEEEEEEEEEEEEEEEEEEEAEEEAEEEEEEE<EAAEE<EEEEEAEEE	IGHV1-24*00(250),IGHV1-46*00(235),IGHV1-69*00(235),IGHV1-8*00(235),IGHV1-58*00(221)	IGHD5-24*00(25)	IGHJ5*00(251)	NA	TGTGCAACCCTCTCTGGGTGGAACTACTTGTTAAACGGGTTCGACCCCTGG	27	CATLSGWNYLLNGFDPW	250
B19pos_clones.txt.IGH.txt	2	0.00347222	TGTGCAAGAGGGGGTGGGAGCTACCACTACTACTACGGTATGGACGTCTGG	EEEEEEEEEEEEAEEEEEEAEEEEEEEEEEEEEEEEEEEEEEEEEEEEAAE	IGHV3-13*00(673)	IGHD1-26*00(40)	IGHJ6*00(235)	NA	TGTGCAAGAGGGGGTGGGAGCTACCACTACTACTACGGTATGGACGTCTGG	32	CARGGGSYHYYYGMDVW	673
B19pos_clones.txt.IGH.txt	2	0.00347222	TGTGCGAGAACGGGGAGTTCGCCTTCCAATGATGCTTTTGATATCTGG	EEEEEEEEEEEEEEEEEEEEEEEEEEEEEEEEEEEEEEEEEEEEEEEE	IGHV3-21*00(461),IGHV3-7*00(461),IGHV3-11*00(433),IGHV3-48*00(433),IGHV3-74*00(405)	IGHD3-10*00(45),IGHD3-16*00(40)	IGHJ3*00(250)	NA	TGTGCGAGAACGGGGAGTTCGCCTTCCAATGATGCTTTTGATATCTGG	36	CARTGSSPSNDAFDIW	461
B19pos_clones.txt.IGH.txt	2	0.00347222	TGTGCGAGAAATCGCGGTACTAACAGCGTTGCGGGATTCGACCCTTGG	EEEEAEEEEEEEEEEEEEEEEEEEEAEAEEEEA<EEEEEEEEE<EEEE	IGHV3-30*00(192),IGHV3-66*00(192),IGHV3-33*00(178),IGHV3-64*00(178),IGHV3-7*00(178)	IGHD2-2*00(35),IGHD2-8*00(35),IGHD6-13*00(34)	IGHJ5*00(201)	NA	TGTGCGAGAAATCGCGGTACTAACAGCGTTGCGGGATTCGACCCTTGG	27	CARNRGTNSVAGFDPW	192
B19pos_clones.txt.IGH.txt	2	0.00347222	TGTGCGAAGTCAGATACACCTATGGTTTTTGATGCTTTTGATATCTGG	EEEEEEEEEEEEEEEEEEEEEEEEEEEEEEEEEEEEEEEEEEEEEEEE	IGHV3-23*00(1079)	IGHD5-18*00(61),IGHD5-5*00(61)	IGHJ3*00(200)	NA	TGTGCGAAGTCAGATACACCTATGGTTTTTGATGCTTTTGATATCTGG	36	CAKSDTPMVFDAFDIW	1079
B19pos_clones.txt.IGH.txt	2	0.00347222	TGTGCGAAAGTGAGGTATACAAGTGGCTGGAGTGATTTTGATATCTGG	EEEEAAEEEEEEEEEEEEEEEEEEEEEEEEEEEEEEEEEEEEEEEEEE	IGHV3-23*00(629)	IGHD6-19*00(57)	IGHJ3*00(108)	NA	TGTGCGAAAGTGAGGTATACAAGTGGCTGGAGTGATTTTGATATCTGG	32	CAKVRYTSGWSDFDIW	629
B19pos_clones.txt.IGH.txt	2	0.00347222	TGTGCACGGCTAGACTATGGTTCGGGGAGTTACTACATTGGCTACTGG	EEEEEEEEEEEEEEEEEEEEEEEEEEEEEEEEEEEEEEEEEEEEEEEE	IGHV2-26*00(91),IGHV2-5*00(80)	IGHD3-10*00(85)	IGHJ4*00(217)	NA	TGTGCACGGCTAGACTATGGTTCGGGGAGTTACTACATTGGCTACTGG	36	CARLDYGSGSYYIGYW	91
B19pos_clones.txt.IGH.txt	2	0.00347222	TGTGTCAGGGCCAGTAGTGGTTCTTACTACTACTTTGACTACTGG	EEEEEEEEEEEEEEEEEEEEEEEEEEEEEEEEEEEEEEEEEEEEE	IGHV4-4*00(231),IGHV4-55*00(231),IGHV4-34*00(217),IGHV4-59*00(217),IGHV4-61*00(217)	IGHD3-22*00(50)	IGHJ4*00(246)	NA	TGTGTCAGGGCCAGTAGTGGTTCTTACTACTACTTTGACTACTGG	36	CVRASSGSYYYFDYW	231
B19pos_clones.txt.IGH.txt	2	0.00347222	TGTGCGAGACATGACAGGGGGATCGCAGGTGCTTTTGAATACTGG	EEEEEEEEEEEEEEEEEEEEEEEEEEEEEEEEEEEEEEEEEEEEE	IGHV4-39*00(322),IGHV4-4*00(303),IGHV4-28*00(289),IGHV4-59*00(289),IGHV4-61*00(289)	IGHD7-27*00(35),IGHD3-16*00(30)	IGHJ4*00(187),IGHJ1*00(166)	NA	TGTGCGAGACATGACAGGGGGATCGCAGGTGCTTTTGAATACTGG	36	CARHDRGIAGAFEYW	322
B19pos_clones.txt.IGH.txt	2	0.00347222	TGTGCGAGAGACAATCGATTTTTGGAGTGGTTATTTGACTACTGG	EEEEEEEEEEEEEEEEEEEEEEEEEEEEEEEEEEEEEEEEEEEEE	IGHV3-11*00(511),IGHV3-7*00(511),IGHV3-21*00(497),IGHV3-48*00(497),IGHV3-20*00(469)	IGHD3-3*00(90)	IGHJ4*00(110)	NA	TGTGCGAGAGACAATCGATTTTTGGAGTGGTTATTTGACTACTGG	36	CARDNRFLEWLFDYW	511
B19pos_clones.txt.IGH.txt	2	0.00347222	TGTGCAAAAGATATACTTACGGTGACCTACGGTATGGACGTCTGG	EEEEEEEEEEEEEEEEEEEEEEEEEEEEEEEEEEEEEEEEEEEEE	IGHV3-43*00(113),IGHV3-9*00(113)	IGHD4-17*00(48)	IGHJ6*00(201)	NA	TGTGCAAAAGATATACTTACGGTGACCTACGGTATGGACGTCTGG	36	CAKDILTVTYGMDVW	113
B19pos_clones.txt.IGH.txt	2	0.00347222	TGTGCGAGAGACGGGGTGGGGAGCAGCCTCCCCTTAACCCTTGG	EEEEEEEEEEEEEEEEEEEEEEEEEEEEEEEEEAEEEEEEEEEE	IGHV3-30*00(398),IGHV3-33*00(384),IGHV3-66*00(384)	IGHD2-15*00(30),IGHD3-10*00(30),IGHD6-13*00(30)	IGHJ5*00(157),IGHJ4*00(155)	NA	TGTGCGAGAGACGGGGTGGGGAGCAGCCTCCCCTTAACCCTTGG	32	CARDGVG_QPPLNPW	398
B19pos_clones.txt.IGH.txt	2	0.00347222	TGTGTGAGAGAGCGGGGACCGTTCGATGCTTTTGATATCTGG	EEEEEEEEEEEEEEEEEEEEEEEEEEEEEEEEEEEEEEEEEE	IGHV3-33*00(501),IGHV3-30*00(487),IGHV3-53*00(468),IGHV3-66*00(468),IGHV3-74*00(454)	IGHD3-10*00(30)	IGHJ3*00(245)	NA	TGTGTGAGAGAGCGGGGACCGTTCGATGCTTTTGATATCTGG	36	CVRERGPFDAFDIW	501
B19pos_clones.txt.IGH.txt	2	0.00347222	TGTGCGGTCGTAGTACCAGGTGTTAGCATTAGTGACTACTGG	EEEEEEEEEEEEEEEEEEEEEEEEEEEEEEEEEEEEEEEEEA	IGHV4-34*00(476),IGHV4-28*00(448),IGHV4-39*00(448),IGHV4-4*00(448),IGHV4-61*00(434)	IGHD2-2*00(53)	IGHJ4*00(191)	NA	TGTGCGGTCGTAGTACCAGGTGTTAGCATTAGTGACTACTGG	32	CAVVVPGVSISDYW	476
B19pos_clones.txt.IGH.txt	2	0.00347222	TGTGCGAGACATCTTGGACTCTACTACTACATGGACGTCTGG	EEEEEEEEEEEEEEEEEEEEEEEEEEEEEEEEEEEEEEEEEE	IGHV4-59*00(341),IGHV4-61*00(341),IGHV4-4*00(327),IGHV4-31*00(313),IGHV4-55*00(303)	NA	IGHJ6*00(103)	NA	TGTGCGAGACATCTTGGACTCTACTACTACATGGACGTCTGG	36	CARHLGLYYYMDVW	341
B19pos_clones.txt.IGH.txt	2	0.00347222	TGTGCGAGACACTCCAATTACTACGGTGACTTCGGGGCTTGG	EEEEEAEEEEEEEEEEEEEEEEEAEEEEEEEEAEEEEAEEEA	IGHV4-39*00(480),IGHV4-34*00(470),IGHV4-4*00(470),IGHV4-59*00(470),IGHV4-61*00(470)	IGHD4-17*00(62)	IGHJ4*00(163),IGHJ5*00(163)	NA	TGTGCGAGACACTCCAATTACTACGGTGACTTCGGGGCTTGG	32	CARHSNYYGDFGAW	480
B19pos_clones.txt.IGH.txt	2	0.00347222	TGTGCGAGAGATAAATCAGGAGAAGATGCTTTTGATATCTGG	EEEEEEEEEEEEEEEEEEEEEEEEEEEEEEEEEEEEEEEEEE	IGHV3-21*00(235),IGHV3-33*00(235),IGHV3-7*00(235),IGHV3-53*00(221),IGHV3-66*00(221)	IGHD3-16*00(25),IGHD3-3*00(25)	IGHJ3*00(245)	NA	TGTGCGAGAGATAAATCAGGAGAAGATGCTTTTGATATCTGG	36	CARDKSGEDAFDIW	235
B19pos_clones.txt.IGH.txt	2	0.00347222	TGTGCGAAGGCAATTTTTGGAGTGGCCCCATTTGACTACTGG	EEEEEEEEEEEEEEEEEAEEEEEEEEEEEEEEEEEEEEEEEE	IGHV3-30*00(495),IGHV3-33*00(481),IGHV3-66*00(481),IGHV3-53*00(453),IGHV3-23*00(444)	IGHD3-3*00(65)	IGHJ4*00(215)	NA	TGTGCGAAGGCAATTTTTGGAGTGGCCCCATTTGACTACTGG	32	CAKAIFGVAPFDYW	495
B19pos_clones.txt.IGH.txt	2	0.00347222	TGTGCGAAAGCGGGAGTAGTACCAGCTGCTATTTACCACTGG	EEAEEEEAEEEEAEEEEEEEEEEEEEAEEEEEEEEEEEEEEE	IGHV3-30*00(296),IGHV3-33*00(282),IGHV3-66*00(282),IGHV3-21*00(277),IGHV3-7*00(277)	IGHD2-2*00(90)	IGHJ1*00(185)	NA	TGTGCGAAAGCGGGAGTAGTACCAGCTGCTATTTACCACTGG	32	CAKAGVVPAAIYHW	296
B19pos_clones.txt.IGH.txt	2	0.00347222	TGTGCAAGGATTACGAGGGGGTATGATTCAGTTGACAATTGG	EEEEEEEEEEEEEEEEEEEEEEEEEEEEEEEEEEEEEEEEEE	IGHV3-74*00(557)	IGHD3-16*00(35),IGHD6-13*00(30),IGHD6-25*00(30)	IGHJ4*00(157),IGHJ5*00(145)	NA	TGTGCAAGGATTACGAGGGGGTATGATTCAGTTGACAATTGG	36	CARITRGYDSVDNW	557
B19pos_clones.txt.IGH.txt	2	0.00347222	TGTGCGCGTGGGGACTACGGTGACCCCATTGACTACTGG	EEEEEEEEEEEEEEEEEEEEEEEEEEEEEEEEEEEEEEE	IGHV1-69*00(290),IGHV1-8*00(290),IGHV1-24*00(285),IGHV1-46*00(276),IGHV1-58*00(276)	IGHD4-17*00(60)	IGHJ4*00(210)	NA	TGTGCGCGTGGGGACTACGGTGACCCCATTGACTACTGG	36	CARGDYGDPIDYW	290
B19pos_clones.txt.IGH.txt	2	0.00347222	TGTGCGAGGGAATGGGCTGGGACCTACCATGACTATTGG	EEEEEEEEEEEEEEEEEEEEEEEEEEEEEEEEEEEEEEE	IGHV3-48*00(551),IGHV3-7*00(523),IGHV3-21*00(509),IGHV3-11*00(495),IGHV3-33*00(481)	IGHD6-19*00(31)	IGHJ4*00(178),IGHJ5*00(155)	NA	TGTGCGAGGGAATGGGCTGGGACCTACCATGACTATTGG	36	CAREWAGTYHDYW	551
B19pos_clones.txt.IGH.txt	2	0.00347222	TGTGCGAGAGATGGCTACAATTCCTCCTTTGACTACTGG	EEAEEEEEEEEEEEEEEEEEEEEEEEEEEEEEEEEEEEE	IGHV4-59*00(780),IGHV4-61*00(780),IGHV4-4*00(696),IGHV4-31*00(682)	IGHD5-24*00(50)	IGHJ4*00(221)	NA	TGTGCGAGAGATGGCTACAATTCCTCCTTTGACTACTGG	32	CARDGYNSSFDYW	780
B19pos_clones.txt.IGH.txt	2	0.00347222	TGTGCGAGAAGGGAGATGCTCCAATTCTTTGACTACTGG	EEEEEEEEEEEEEEEEEEEEEEEEEEEEEEEEEEEEEEE	IGHV4-31*00(465),IGHV4-59*00(409),IGHV4-61*00(409)	IGHD5-24*00(44)	IGHJ4*00(220)	NA	TGTGCGAGAAGGGAGATGCTCCAATTCTTTGACTACTGG	36	CARREMLQFFDYW	465
B19pos_clones.txt.IGH.txt	2	0.00347222	TGTGGTAGAGCGCCTACTCGGGACTCCTTTGACTACTGG	EEEEEEEEEEEEEEEEEEEEEEEEEEEEEEEEEEEEEEE	IGHV1-46*00(705)	IGHD2-15*00(31),IGHD6-6*00(30)	IGHJ4*00(131)	NA	TGTGGTAGAGCGCCTACTCGGGACTCCTTTGACTACTGG	36	CGRAPTRDSFDYW	705
B19pos_clones.txt.IGH.txt	2	0.00347222	TGTATTGTAGTGGCCTCTCTGGGCTGGTTCGACCCCTGG	EEEEEEEAEEEEEEEEEEEEEEEEEEEEEEEEEEEEEEE	IGHV3-15*00(205),IGHV3-49*00(205),IGHV3-73*00(191),IGHV3-72*00(186)	IGHD2-15*00(45)	IGHJ5*00(235)	NA	TGTATTGTAGTGGCCTCTCTGGGCTGGTTCGACCCCTGG	32	CIVVASLGWFDPW	205
B19pos_clones.txt.IGH.txt	2	0.00347222	TGTGTTTGGTGGCTTCGGTACTACTTTGACTACTGG	EEEEEEEEEEEEEEEEEEEEEEEEEEEEEEEEEEEE	IGHV3-74*00(191),IGHV3-21*00(177),IGHV3-33*00(177),IGHV3-7*00(177)	IGHD5-12*00(31),IGHD2-15*00(30),IGHD2-21*00(30)	IGHJ4*00(250)	NA	TGTGTTTGGTGGCTTCGGTACTACTTTGACTACTGG	36	CVWWLRYYFDYW	191
B19pos_clones.txt.IGH.txt	2	0.00347222	TGTGCGAGAGATGTGTATAGCAGCAGCTCAATCTGG	EEEEEEEEEE<EEEEEEEEEEEEEEEAEEEEEEEEE	IGHV3-30*00(560),IGHV3-33*00(546),IGHV3-66*00(546),IGHV3-53*00(518),IGHV3-74*00(490)	IGHD6-13*00(70)	IGHJ3*00(185)	NA	TGTGCGAGAGATGTGTATAGCAGCAGCTCAATCTGG	27	CARDVYSSSSIW	560
B19pos_clones.txt.IGH.txt	2	0.00347222	TGTGCGAGACTTATTCTGATAGCGGACGTCTGG	EEEEEEEEEEEEEEEEEEEEEEEEEEEEEEEEE	IGHV4-39*00(268),IGHV4-34*00(249),IGHV4-4*00(235)	IGHD3-22*00(32),IGHD3-16*00(31)	IGHJ6*00(177)	NA	TGTGCGAGACTTATTCTGATAGCGGACGTCTGG	36	CARLILIADVW	268
B19pos_clones.txt.IGH.txt	2	0.00347222	TGTACCACAGATTATACGATTTTAGGCATCTGG	EEEEEEEEEEEEEEEEEEEEEEEEEEEEEEEEE	IGHV3-15*00(270),IGHV3-49*00(242)	IGHD3-3*00(46)	IGHJ3*00(178)	NA	TGTACCACAGATTATACGATTTTAGGCATCTGG	36	CTTDYTILGIW	270
B19pos_clones.txt.IGH.txt	2	0.00347222	TGTGCGGGAGAGGACAATGGGGACTACTGG	EEEEEEEEEEEEEEEEEEEEEEEEEEEEEE	IGHV3-21*00(231),IGHV3-33*00(231),IGHV3-7*00(231),IGHV3-53*00(217),IGHV3-66*00(217)	IGHD2-15*00(25),IGHD2-8*00(25),IGHD5-24*00(25)	IGHJ4*00(200),IGHJ5*00(175)	NA	TGTGCGGGAGAGGACAATGGGGACTACTGG	36	CAGEDNGDYW	231
B19pos_clones.txt.IGH.txt	2	0.00347222	TGTGCGAGAGATAAGAAGTCTGACTACTGG	EEEEEEEEEEEEEEEEEEEEEEEEEEEEEE	IGHV3-21*00(203),IGHV3-33*00(203),IGHV3-48*00(203),IGHV3-7*00(203),IGHV3-66*00(189)	NA	IGHJ4*00(205)	NA	TGTGCGAGAGATAAGAAGTCTGACTACTGG	36	CARDKKSDYW	203
B19pos_clones.txt.IGH.txt	2	0.00347222	GGTGACTGCTAATCAGGCAGGCTACTGG	EEEEEEEEEEEEEEEEEEEEEEEEEEEE	IGHV4-34*00(220),IGHV4-4*00(206)	IGHD2-21*00(37),IGHD6-19*00(35),IGHD2-15*00(32)	IGHJ4*00(190),IGHJ5*00(175)	NA	GGTGACTGCTAATCAGGCAGGCTACTGG	36	GDC*S_AGYW	220
B19pos_clones.txt.IGH.txt	2	0.00347222	TACTACTACTACTACATGGACGTCTGG	EEEEEEEEEEEEEEEEEEEEEEEEEEE	IGHV7-81*00(41)	NA	IGHJ6*00(199)	NA	TACTACTACTACTACATGGACGTCTGG	36	YYYYYMDVW	41
B19pos_clones.txt.IGH.txt	2	0.00347222	TACTACTACTACGGTATGGACGTCTGG	EEEEEEEEEEEEEEEEEEEEEEEEEEE	IGHV7-81*00(41)	NA	IGHJ6*00(244)	NA	TACTACTACTACGGTATGGACGTCTGG	36	YYYYGMDVW	41
B19pos_clones.txt.IGH.txt	2	0.00347222	TGTGTGGCATCATCTATCTACTGG	EEEEEEEEEEEEEEEEEEEEEEEE	IGHV3-13*00(564)	IGHD5-24*00(28),IGHD2-2*00(25),IGHD3-16*00(25)	IGHJ4*00(190),IGHJ5*00(175),IGHJ1*00(166)	NA	TGTGTGGCATCATCTATCTACTGG	36	CVASSIYW	564
B19pos_clones.txt.IGH.txt	2	0.00347222	TGTACCACCTTTTTATCTCCGTCG	EEEEEEEEEEEEEEEEEEEEEEEE	IGHV3-15*00(145),IGHV3-49*00(130)	IGHD4-23*00(26),IGHD2-15*00(25),IGHD3-3*00(25)	IGHJ3*00(160)	NA	TGTACCACCTTTTTATCTCCGTCG	36	CTTFLSPS	145
B19pos_clones.txt.IGH.txt	1	0.00173611	CGGACAGTCAGCTTCCATGTGACGCCCGGAGACAGAAGGTCTCTGGGTGGCTGGGTTTTTGTGGGGTGAGGATGGACATTCTGCCATTGTGATTACTACTACTACTACGGTATGGACGTCTGG	EEAEEEEEEEEEEEEEEEEEEEEEEEAEEEEEEEEEEEE<EEEEA<AAAAA<AAEEEEEEEEE<AEEEEEAEE<EEEEEEEAEEEEEEEEEEEEEEEEEEEEEEEEEEEEEEEEEEEEAAAAA	IGHV3-41*00(46),IGHV1-12*00(45),IGHV1-17*00(45)	IGHD2-21*00(43),IGHD6-19*00(40)	IGHJ6*00(118)	NA	CGGACAGTCAGCTTCCATGTGACGCCCGGAGACAGAAGGTCTCTGGGTGGCTGGGTTTTTGTGGGGTGAGGATGGACATTCTGCCATTGTGATTACTACTACTACTACGGTATGGACGTCTGG	27	RTVSFHVTPGDRRSLGGWVFVG*GWTFCHCDYYYYYGMDVW	46
B19pos_clones.txt.IGH.txt	1	0.00173611	TGTGTGAGAGGCACAGTGAGGGGAGGTCAGTGTGAGCCCAGACACAAACCTCCTGCAGGGGCATCTGGAGCCACAAGGGGGCGCTCAGGATACACAGA	EEEEEEEEEEEEEEEEEEEEEEEEEEEEEEEEEEEEAEEEAEEEEEEEEEEEEEEEEAEEEEEEEEEEEEEEEEEEEEEEEAAEAEEEEEEEEEEEEA	IGHV3-52*00(430)	IGHD1-26*00(31),IGHD2-15*00(30),IGHD3-10*00(30)	IGHJ2P*00(46)	NA	TGTGTGAGAGGCACAGTGAGGGGAGGTCAGTGTGAGCCCAGACACAAACCTCCTGCAGGGGCATCTGGAGCCACAAGGGGGCGCTCAGGATACACAGA	32	CVRGTVRGGQCEPRHK_SCRGIWSHKGALRIHR	430
B19pos_clones.txt.IGH.txt	1	0.00173611	GAGAGACATGGTGAGGGGAAATCAGTATGAGCCCAGCCAGAAACCTCCCTGCAGGAACCCTGGGGTGGGGGGAAATCAGCTGCAGGGGGCACTCAGG	EEEEEEEEEEEAEEEEEEEEEAEEEEEE<<AEEAEEEAEAEEEEE6EEEEEEE<EEEEEEEEEE<EEEE<EEEEEEEEEEAAAAEEEEEEEEEEEEA	IGHV3-37*00(575)	IGHD6-19*00(35),IGHD3-10*00(32),IGHD2-8*00(30)	IGHJ1P*00(47)	NA	GAGAGACATGGTGAGGGGAAATCAGTATGAGCCCAGCCAGAAACCTCCCTGCAGGAACCCTGGGGTGGGGGGAAATCAGCTGCAGGGGGCACTCAGG	21	ERHGEGKSV*AQPETS_CRNPGVGGNQLQGALR	575
B19pos_clones.txt.IGH.txt	1	0.00173611	TGTACCACAGACACAGTGGGGGGAGGTCAGTGTGAGCCCAGACACAAACCTCCCTGCAGGGGCGCGCGGGGCAACCAGGGGGCGCTCGGG	EEEEEEAEEEEEEEEEAEEEEEEEEE7EEEEEEEEEEEEEEEEEEEEAEEEEEE<EEEEEEEEEEEEEEEEEEEEEEEEEEEEEEEEEEA	IGHV3-65*00(574)	IGHD6-19*00(26),IGHD6-25*00(26),IGHD5-18*00(25)	IGHJ1P*00(40)	NA	TGTACCACAGACACAGTGGGGGGAGGTCAGTGTGAGCCCAGACACAAACCTCCCTGCAGGGGCGCGCGGGGCAACCAGGGGGCGCTCGGG	22	CTTDTVGGGQCEPRHKPPCRGARGNQGALG	574
B19pos_clones.txt.IGH.txt	1	0.00173611	TGTGCAAGAGAAGCACATGAGGAAAGGCCGGTGTGAGACACAAACCTCCAGGAACACCTGGGCTAATGAGCTGCAGGGGGCGCTCAGG	EEEEEEEEEEEEEEEEEEAAEEEEEEEEEEEEEEEEEEEEEEEEEEEEEEEEEEEEEEEEEEEEEEEEEEEAEEEEEEEEEEEAEEEA	IGHV3-48*00(149),IGHV3-37*00(141)	IGHD2-8*00(30),IGHD1-14*00(29),IGHD1-1*00(27)	IGHJ1P*00(47)	NA	TGTGCAAGAGAAGCACATGAGGAAAGGCCGGTGTGAGACACAAACCTCCAGGAACACCTGGGCTAATGAGCTGCAGGGGGCGCTCAGG	32	CAREAHEERPV*DTN_SRNTWANELQGALR	149
B19pos_clones.txt.IGH.txt	1	0.00173611	TGTGCGAGAGAGCCCCCCCCCCTAGGGGATATTGTAGTAGTACCAGCTGCTATACGGCCCATCATGCTTTTGATATCTGG	EEEEEEEEEEEAEEEEEEEEEEEEEAEEEEEEEEEEEEEEEEEEEEEEEEEEEEEEEEEEEEEEEEEEEEEEEEEEEEEE	IGHV4-31*00(705),IGHV4-59*00(621),IGHV4-61*00(621)	IGHD2-2*00(135)	IGHJ3*00(151)	NA	TGTGCGAGAGAGCCCCCCCCCCTAGGGGATATTGTAGTAGTACCAGCTGCTATACGGCCCATCATGCTTTTGATATCTGG	32	CAREPPPLGDIVV_TSCYTAHHAFDIW	705
B19pos_clones.txt.IGH.txt	1	0.00173611	TGTACATAAGGTTCCAAGTGAGGAAACATCGGTGTGAGTCCAGACACAAAATTTCCTGCAGAAGGAAGAAAGGATTCTGG	EEEEEEEEEEEEEEEEEAEEEAEEEEEEEEEEEEEEEEEEEEEEEEEEEEEEEEEEEEEEEEEE6EEEEEEEEEEEEEEE	IGHV3-63*00(501)	IGHD3-9*00(31)	IGHJ3*00(45),IGHJ6*00(42)	NA	TGTACATAAGGTTCCAAGTGAGGAAACATCGGTGTGAGTCCAGACACAAAATTTCCTGCAGAAGGAAGAAAGGATTCTGG	21	CT*GSK*GNIGVS_RHKISCRRKKGFW	501
B19pos_clones.txt.IGH.txt	1	0.00173611	TGTATTACTGTACCAGGACTTAGCATTGTAGTAGTACCAGCTGCTAAAACTCTACTACTACTACTACATGGACGTCTGG	AEEEEEEEEEEEEEEEEEEEEEEEEEEEEEEEEEAEEEEEEEEEEEEEEEEEEEEEAEEEEEEEAEEEEEEEEEEEEEE	IGHV3-41*00(914)	IGHD2-21*00(30),IGHD2-8*00(30)	IGHJ6*00(287)	NA	TGTATTACTGTACCAGGACTTAGCATTGTAGTAGTACCAGCTGCTAAAACTCTACTACTACTACTACATGGACGTCTGG	32	CITVPGLSIVVVP_LLKLYYYYYMDVW	914
B19pos_clones.txt.IGH.txt	1	0.00173611	TGTGTGAGAGGGACCATCTAAAACCTTCCGCGGTGCAGGTGCAGAGTGAGCTGCCAGACACACCCTCCCCAGG	EEEAEAEEEE<EEEEEEEEEEEEEEEEEAEEEEEEEEEEEEEEEEEEE6EEEEEAEEEEEEEAEEEEEEEEEA	IGHV5-78*00(440)	IGHD6-6*00(35),IGHD2-15*00(30),IGHD6-13*00(30)	IGHJ5*00(41),IGHJ1P*00(40)	NA	TGTGTGAGAGGGACCATCTAAAACCTTCCGCGGTGCAGGTGCAGAGTGAGCTGCCAGACACACCCTCCCCAGG	21	CVRGTI*NLPRC_GAE*AARHTLPR	440
B19pos_clones.txt.IGH.txt	1	0.00173611	TGTGCAAGAAAGAGGATATAGTGGCTGAAGTTCTAGTAGTGGTGGTAGCTGCTACGAACAGGAGGACTACTGG	EEEEEEEEEEEEEEEEEEEEEEEEEEEEEEEEEEEEEEEEEEEEEEEEEEEEEEEEEEEEEEEEEEEEEEEEA	IGHV6-1*00(520)	IGHD2-15*00(100)	IGHJ4*00(65)	NA	TGTGCAAGAAAGAGGATATAGTGGCTGAAGTTCTAGTAGTGGTGGTAGCTGCTACGAACAGGAGGACTACTGG	32	CARKRI*WLKF*_SGGSCYEQEDYW	520
B19pos_clones.txt.IGH.txt	1	0.00173611	TGTGCGAGAGATCCCCTTCCTATGGTTCGGGGACCGATGATGAGATACTACTACTACATGGACGTCTGAG	EEEEEEEEEEEEEEEEEEEEEEEEEEEEEEEEEEEEEEEEEEEEEEEEEEEEEEEEEEEEEEEEAAEEEA	IGHV3-30*00(455),IGHV3-33*00(441),IGHV3-66*00(441),IGHV3-53*00(413),IGHV3-64*00(399)	IGHD3-10*00(71)	IGHJ6*00(84)	NA	TGTGCGAGAGATCCCCTTCCTATGGTTCGGGGACCGATGATGAGATACTACTACTACATGGACGTCTGAG	32	CARDPLPMVRGP_**DTTTTWTSE	455
B19pos_clones.txt.IGH.txt	1	0.00173611	TGTGCGAGACGTCGAAGTGGGTATTACGGTTCGGGGACAACCTACTTCTACTATTACATGGACCTCTGG	EEEEEEE6EEEEEEEEEEEEEEEEEEEEEEEEEEEEEEEEEEEEEEEEEEEEEEEEEEEEEEEEEEEEE	IGHV5-51*00(227)	IGHD3-10*00(52),IGHD3-16*00(47),IGHD3-22*00(46)	IGHJ6*00(63)	NA	TGTGCGAGACGTCGAAGTGGGTATTACGGTTCGGGGACAACCTACTTCTACTATTACATGGACCTCTGG	21	CARRRSGYYGSGTTYFYYYMDLW	227
B19pos_clones.txt.IGH.txt	1	0.00173611	TGTGCGAGAGATCGCCCCAACTACCGTGATTACACCCCTTACTACGAGTATTACTACATGGACGTCTGG	EEEEEEEEEEEEEEEEEEEEEE6EEEEEEEEEEEEEEEEEEEEEEEEEEEEEEEEEAEEEEEEEEEEEE	IGHV3-21*00(90),IGHV4-31*00(90)	IGHD4-17*00(42)	IGHJ6*00(268)	NA	TGTGCGAGAGATCGCCCCAACTACCGTGATTACACCCCTTACTACGAGTATTACTACATGGACGTCTGG	21	CARDRPNYRDYTPYYEYYYMDVW	90
B19pos_clones.txt.IGH.txt	1	0.00173611	TGTGCGAGAGAGAGGCGCTGGAAGGTGGTGGTAGCTGCTACTCCGGGGAATGGCTACTTCGATCTCTGG	EEEEEEEEEEEEEEAEEEEEE<EEEEAEEEEEEEEEEEEEEEEEEAEEEEEEEEEEEEEEEEEEEEEEE	IGHV3-11*00(663),IGHV3-48*00(649),IGHV3-21*00(635)	IGHD2-15*00(110)	IGHJ2*00(158)	NA	TGTGCGAGAGAGAGGCGCTGGAAGGTGGTGGTAGCTGCTACTCCGGGGAATGGCTACTTCGATCTCTGG	27	CARERRWKVVVAATPGNGYFDLW	663
B19pos_clones.txt.IGH.txt	1	0.00173611	TGTACCACGACAGGGCACGATATTGTAGTGGTGGTAGCTGCTACGAGACCCTACTACTTTGACTACTGG	AEEEEEEAEEEEEEEEEEEEEEEEEEEEEEEEEEEEEEEEEEEEEEEEEEEEEEEEEEEEEEEEEEEEE	IGHV3-15*00(125),IGHV3-49*00(110)	IGHD2-15*00(130)	IGHJ4*00(245)	NA	TGTACCACGACAGGGCACGATATTGTAGTGGTGGTAGCTGCTACGAGACCCTACTACTTTGACTACTGG	32	CTTTGHDIVVVVAATRPYYFDYW	125
B19pos_clones.txt.IGH.txt	1	0.00173611	TGTGCGCGGATACAGGGATGTCTAGTGGGACCTAAATGCAGGCCGACTGATGCTTTTGACATCTGG	AEEEEEAAEEEEEEAEEEEEEEEEEEEEEEEEEEEEEEEAEEE<EEEEEEEEEEEEEEEEEEEEEE	IGHV1-18*00(442)	IGHD1-26*00(47),IGHD5-18*00(40),IGHD5-5*00(40)	IGHJ3*00(236)	NA	TGTGCGCGGATACAGGGATGTCTAGTGGGACCTAAATGCAGGCCGACTGATGCTTTTGACATCTGG	27	CARIQGCLVGPKCRPTDAFDIW	442
B19pos_clones.txt.IGH.txt	1	0.00173611	TGTGCGAAAACGTCAAACTTTGATAGTAGTGACAACCTTCTTGGCGCTGCATACTTCCAGCACTGG	EEEEEEEEEEEEEEEEEEEEEEEEEEEEEEEEEEEEEEEEEEEEEEEEEEEEEEEEEEEEEEEEEE	IGHV3-23*00(187),IGHV3-11*00(177),IGHV3-53*00(177),IGHV3-33*00(163),IGHV3-7*00(163)	IGHD3-22*00(61)	IGHJ1*00(242)	NA	TGTGCGAAAACGTCAAACTTTGATAGTAGTGACAACCTTCTTGGCGCTGCATACTTCCAGCACTGG	36	CAKTSNFDSSDNLLGAAYFQHW	187
B19pos_clones.txt.IGH.txt	1	0.00173611	TGCGCGAGAGGACGTCTTACGACTTTTGCAGTGGACCTTCCCAGTTATTACTACATGGACGTCTGG	EEE<EEEEEAEEEEEEEEAEEAEEEEEEEEEEAEEEEEEEEEEEEEEEEEEEEEEEAEEEAAEEEE	IGHV1-69*00(292),IGHV1-67*00(272),IGHV1-46*00(267),IGHV1-18*00(258),IGHV1-8*00(258)	IGHD3-3*00(73)	IGHJ6*00(218)	NA	TGCGCGAGAGGACGTCTTACGACTTTTGCAGTGGACCTTCCCAGTTATTACTACATGGACGTCTGG	27	CARGRLTTFAVDLPSYYYMDVW	292
B19pos_clones.txt.IGH.txt	1	0.00173611	TGTGTGAGAAATGGGTACCAGCTGCTATCCAGGAACTACTACTACTACTACATGGACGTCTGG	EEEEEEEEEEEEEEAEEEEEEEEEEEEEEEEEEEEEEEEEEEEEEEEEEEEEEEEEEEEEEEE	IGHV3-35*00(250),IGHV3-60*00(237),IGHV3-16*00(236),IGHV3-33*00(231),IGHV3-7*00(231)	IGHD2-2*00(70),IGHD6-13*00(60)	IGHJ6*00(300)	NA	TGTGTGAGAAATGGGTACCAGCTGCTATCCAGGAACTACTACTACTACTACATGGACGTCTGG	32	CVRNGYQLLSRNYYYYYMDVW	250
B19pos_clones.txt.IGH.txt	1	0.00173611	TGTGCGAGGCTCGTATTACTATGGTTCGGGGACCGATACTACTACTACGGTATGGACGTCTGG	EEEEEE<EEEEEEAEE<EEEEEEEEEEEE<EAEEEEEEEEEEEEEEEEEEAEEEEEEEEEEEE	IGHV4-34*00(575),IGHV4-39*00(547),IGHV4-4*00(533),IGHV4-59*00(533),IGHV4-61*00(533)	IGHD3-10*00(105)	IGHJ6*00(234)	NA	TGTGCGAGGCTCGTATTACTATGGTTCGGGGACCGATACTACTACTACGGTATGGACGTCTGG	27	CARLVLLWFGDRYYYYGMDVW	575
B19pos_clones.txt.IGH.txt	1	0.00173611	TGTGCGAGAGATCACCCGAGTGGGAGCTATTACTACTACTACTACTACTACATGGACGTCTGG	EEEEEEEEEEEEEEEEEEEEEEEEEEEEEEEEEEEEAEEEEEEEEEEEEEEEEEEEEEEEEEE	IGHV3-33*00(640),IGHV3-30*00(626),IGHV3-53*00(583),IGHV3-66*00(583)	IGHD1-26*00(45)	IGHJ6*00(217)	NA	TGTGCGAGAGATCACCCGAGTGGGAGCTATTACTACTACTACTACTACTACATGGACGTCTGG	32	CARDHPSGSYYYYYYYYMDVW	640
B19pos_clones.txt.IGH.txt	1	0.00173611	TGTGCCAGAGGTCTTTTCCTAGTTAGTGGGAGCTACGGGGGACAACTGGTTCGACCCCTGG	E<EEEEEEEEEEEEEEEEEEEEEEEEEEEEEEEEEEEEEEEEEEEEEEEEEEEEEEEEEEA	IGHV4-28*00(665),IGHV4-31*00(648),IGHV4-34*00(634),IGHV4-59*00(634),IGHV4-61*00(634)	IGHD1-26*00(65)	IGHJ5*00(185)	NA	TGTGCCAGAGGTCTTTTCCTAGTTAGTGGGAGCTACGGGGGACAACTGGTTCGACCCCTGG	27	CARGLFLVSG_ATGDNWFDPW	665
B19pos_clones.txt.IGH.txt	1	0.00173611	TGTGCCAGAGAGATGGCCTATTATGATTACCTTTGGGGGAGTCATGTCCCCGACTACTGG	EEEEEEEEEEEEEEEEEEEEEEEEEEEEEEEEEEEEEEEEEEEEEEEEEEEEEEEEEEEA	IGHV3-49*00(693),IGHV3-22*00(609)	IGHD3-16*00(107)	IGHJ4*00(65)	NA	TGTGCCAGAGAGATGGCCTATTATGATTACCTTTGGGGGAGTCATGTCCCCGACTACTGG	32	CAREMAYYDYLWGSHVPDYW	693
B19pos_clones.txt.IGH.txt	1	0.00173611	TGTGCGAGAGATGGTACGATTTTTGGAGTGGTTCGTCACGGTGTCGGGTTCGACCCCTGG	EEEEEEEEEEEEEEEEEEEEEEEEEEEEEEEEEEEEEEEAE6EEEEEEEEEEEEEAAAAA	IGHV1-2*00(844)	IGHD3-3*00(95)	IGHJ5*00(70)	NA	TGTGCGAGAGATGGTACGATTTTTGGAGTGGTTCGTCACGGTGTCGGGTTCGACCCCTGG	21	CARDGTIFGVVRHGVGFDPW	844
B19pos_clones.txt.IGH.txt	1	0.00173611	TGTGCGAGAGAACCAGTTGGGTCGGTCAGTTCCTACTACTACTACTACATGGACGTCTGG	EEEEEEEEEEEEEEEEEAEEEEEEEEEEEEEEEEEEEEEEEEEAEAEEEEEAEEEEEEEE	IGHV3-33*00(541),IGHV3-30*00(527),IGHV3-53*00(489),IGHV3-66*00(489),IGHV3-48*00(475)	IGHD1-1*00(35),IGHD1-20*00(30),IGHD1-7*00(30)	IGHJ6*00(296)	NA	TGTGCGAGAGAACCAGTTGGGTCGGTCAGTTCCTACTACTACTACTACATGGACGTCTGG	32	CAREPVGSVSSYYYYYMDVW	541
B19pos_clones.txt.IGH.txt	1	0.00173611	TGTGCAAAAGCGGGGCGGGGCAGCAGCTGGTACGACGCCTTTTACGGTATGGACGTCTGG	AEEEEEEEEEEEEEEEEEAEEEAAAE<EAEEEEEEEEEEEEEEEEEEEAEE<AAAEEEEE	IGHV3-43*00(295)	IGHD6-13*00(75)	IGHJ6*00(201)	NA	TGTGCAAAAGCGGGGCGGGGCAGCAGCTGGTACGACGCCTTTTACGGTATGGACGTCTGG	27	CAKAGRGSSWYDAFYGMDVW	295
B19pos_clones.txt.IGH.txt	1	0.00173611	TGTGCGGGAGATGGGGGAGACGACTACAGTGACGAAGACGGGGACCCTGACTACTGG	EEEEAEEEEEEEEEAEEEEEEEEEEEEEEEEEEEEEEEEEEEEEEEEEEEEEEEEEA	IGHV3-7*00(502),IGHV3-21*00(477),IGHV3-11*00(463),IGHV3-48*00(463)	IGHD4-11*00(46),IGHD4-17*00(46),IGHD4-4*00(46)	IGHJ4*00(205)	NA	TGTGCGGGAGATGGGGGAGACGACTACAGTGACGAAGACGGGGACCCTGACTACTGG	32	CAGDGGDDYSDEDGDPDYW	502
B19pos_clones.txt.IGH.txt	1	0.00173611	TGTGCGAGAGTGAGTTACGATTTTTGGAGTGGTTATTACGGTCCGAGCGACTACTGG	EEEE<EEEEEEEEEEEEEEEEEAEEEEEEAEEEEEEEEEAEEEEEEEEEEEEEEAAA	IGHV3-21*00(805),IGHV3-48*00(707)	IGHD3-3*00(120)	IGHJ4*00(55)	NA	TGTGCGAGAGTGAGTTACGATTTTTGGAGTGGTTATTACGGTCCGAGCGACTACTGG	27	CARVSYDFWSGYYGPSDYW	805
B19pos_clones.txt.IGH.txt	1	0.00173611	TGTGCGAGAAGGAAGTCCGTATATTCGAGGTCCCACAACCTGCCGCTGGACTACTGG	EAEA<<EA<6A<AEEAAAEEEEE<EEEEEE<<AEEEEAEEEE<EAEAEEEEEEEEEE	IGHV1-2*00(871)	IGHD6-6*00(36),IGHD6-25*00(35),IGHD1-26*00(31)	IGHJ4*00(200),IGHJ5*00(175)	NA	TGTGCGAGAAGGAAGTCCGTATATTCGAGGTCCCACAACCTGCCGCTGGACTACTGG	21	CARRKSVYSRSHNLPLDYW	871
B19pos_clones.txt.IGH.txt	1	0.00173611	TGTGCGAACTTGTATTACTATGATAGGAGTGGTTATGGGGATGCTTTTGATATCTGG	EEEEEEEEEEEEEEEEEEEEEEEEEEEEEEEEEEEEEEEEEEEEEEEEEEEEEEEEE	IGHV3-23*00(176)	IGHD3-22*00(111)	IGHJ3*00(245)	NA	TGTGCGAACTTGTATTACTATGATAGGAGTGGTTATGGGGATGCTTTTGATATCTGG	36	CANLYYYDRSGYGDAFDIW	176
B19pos_clones.txt.IGH.txt	1	0.00173611	TGTGCGAGACGTATAAAGGGTTCGGGGAATTATTATCCTCTCTTTTGATTTACTGC	EEEEEEEEEEEEEEEEEEEEEEAEEEEEEEEEEEEEEEEEEEEEEEEEEEEEEEEE	IGHV1-18*00(485)	IGHD3-10*00(76)	IGHJ4*00(145),IGHJ5*00(131)	NA	TGTGCGAGACGTATAAAGGGTTCGGGGAATTATTATCCTCTCTTTTGATTTACTGC	32	CARRIKGSG_LLSSLLIYC	485
B19pos_clones.txt.IGH.txt	1	0.00173611	TGTGCGAGACGGGGCGATGCTCGTCTTTACTACTACTACTACATGGACGTCTGG	EEEEAAEEEEEAE<EAEEEEEEAAEEEEEEEEEEEEEEEEEEEEEEEEAEEEEA	IGHV4-39*00(1040)	IGHD6-6*00(35)	IGHJ6*00(200)	NA	TGTGCGAGACGGGGCGATGCTCGTCTTTACTACTACTACTACATGGACGTCTGG	27	CARRGDARLYYYYYMDVW	1040
B19pos_clones.txt.IGH.txt	1	0.00173611	TGTGCGAGAGCTCAGATGGGTATAGCAGTGGCTGGTACCTACTTTGACTACTGG	EEEEEEEEEEEEEEEEEEEEEEEEEEEEEEEEEEEEEEEEEEEEEEEEEEEEEE	IGHV3-11*00(557),IGHV3-7*00(547),IGHV3-21*00(543),IGHV3-48*00(529),IGHV3-20*00(515)	IGHD6-19*00(85)	IGHJ4*00(138)	NA	TGTGCGAGAGCTCAGATGGGTATAGCAGTGGCTGGTACCTACTTTGACTACTGG	36	CARAQMGIAVAGTYFDYW	557
B19pos_clones.txt.IGH.txt	1	0.00173611	TGTGCGAGAGGCAGATGGGGTTCGGGGAGTTATTATAACTACTTTGACTACTGG	EEEEEEEEEEEEEEEEEEEEEEEEEEEEEEEEEEEEEEEEEEEEEEEEEEEEEE	IGHV3-21*00(346),IGHV3-7*00(346),IGHV3-11*00(332),IGHV3-48*00(332),IGHV3-33*00(318)	IGHD3-10*00(95)	IGHJ4*00(240)	NA	TGTGCGAGAGGCAGATGGGGTTCGGGGAGTTATTATAACTACTTTGACTACTGG	36	CARGRWGSGSYYNYFDYW	346
B19pos_clones.txt.IGH.txt	1	0.00173611	TGTGCGAGAGATCCGCGTCAGGGTAGTACCTCCGAGAACTGGTTCGACCCCTGG	EEEAEEEEEEEEEEEEEEEEEEEEEEEEEEEEEEEEEEEEEEEEEEEEEEEEEE	IGHV3-48*00(590),IGHV3-21*00(548),IGHV3-7*00(547),IGHV3-11*00(534)	IGHD1-26*00(41),IGHD2-2*00(40),IGHD4-23*00(37)	IGHJ5*00(245)	NA	TGTGCGAGAGATCCGCGTCAGGGTAGTACCTCCGAGAACTGGTTCGACCCCTGG	32	CARDPRQGSTSENWFDPW	590
B19pos_clones.txt.IGH.txt	1	0.00173611	TGTGCGAAAATACTGATAGCAGCAGCTGGTGCTTACTGGTTCTTCGATCTCTGG	EEEEEEEEEEEEEEEEEEEEEEEEEEEEEEEEEEEEEEEEEEEEEEEEEEEEEE	IGHV3-23*00(160)	IGHD6-13*00(75)	IGHJ2*00(246)	NA	TGTGCGAAAATACTGATAGCAGCAGCTGGTGCTTACTGGTTCTTCGATCTCTGG	36	CAKILIAAAGAYWFFDLW	160
B19pos_clones.txt.IGH.txt	1	0.00173611	TGTGAGAGATATTAAGGGAGCCCCCCCGTGGGTCTTACGGTATGGACGTCTGG	EEEAEEEEEEEEEEEEAEEEEEEEE<<EAAEEEEEEEEEEEEEAEEEEEEEEE	IGHV7-81*00(99),IGHV4-55*00(97),IGHV3-30*00(96),IGHV3-64*00(96),IGHV3-66*00(96)	IGHD7-27*00(31),IGHD1-26*00(30),IGHD4-17*00(30)	IGHJ6*00(201)	NA	TGTGAGAGATATTAAGGGAGCCCCCCCGTGGGTCTTACGGTATGGACGTCTGG	27	CERY*GSPP_GSYGMDVW	99
B19pos_clones.txt.IGH.txt	1	0.00173611	TGTGCGAGATCTATAGCAGTGGCTGGTATAATGGATGCTTTTGATATCTGG	EEEEEAEEEEEEEEEEEEEEEEEEEEEEEEEEEEEEEEEEEEAEEEEEEEE	IGHV4-55*00(101),IGHV3-72*00(97),IGHV3-7*00(93),IGHV3-74*00(93),IGHV6-1*00(93)	IGHD6-19*00(70)	IGHJ3*00(245)	NA	TGTGCGAGATCTATAGCAGTGGCTGGTATAATGGATGCTTTTGATATCTGG	32	CARSIAVAGIMDAFDIW	101
B19pos_clones.txt.IGH.txt	1	0.00173611	TGTGCGAGACATTCTGGAGCTAAATGGTTTGGGCCTTCCTTTGTCTACTGG	EEEEEE6E6EEAEEEEEEEEEEEEEEEEEEEEEAEEEEEEEEEEEEEEEEE	IGHV4-39*00(274),IGHV4-4*00(260),IGHV4-55*00(260),IGHV4-28*00(248),IGHV4-61*00(246)	IGHD3-10*00(36),IGHD7-27*00(36),IGHD3-16*00(35)	IGHJ4*00(206)	NA	TGTGCGAGACATTCTGGAGCTAAATGGTTTGGGCCTTCCTTTGTCTACTGG	21	CARHSGAKWFGPSFVYW	274
B19pos_clones.txt.IGH.txt	1	0.00173611	TGTGCGAGAGGGCCCTACGGTGGAATTCGATATGATGCTCTTGATATCTGG	EEEEEEEEE<AEEEEEEEEEEEEEEEEEEEEEEEEEEEEEEEEEEEEEEAA	IGHV3-33*00(812),IGHV3-30*00(770)	IGHD4-23*00(45),IGHD4-17*00(40)	IGHJ3*00(101)	NA	TGTGCGAGAGGGCCCTACGGTGGAATTCGATATGATGCTCTTGATATCTGG	27	CARGPYGGIRYDALDIW	812
B19pos_clones.txt.IGH.txt	1	0.00173611	TGTGCGAGAGATTGGGGTTATAGCAACCCCATTTACTACTTTGACTACTGG	EEEEEEEEEEEEEEEEEEEEEEEEEEEEEEEEEEEEEEEEEEEEEEEEEEE	IGHV3-21*00(285),IGHV3-33*00(285),IGHV3-7*00(285),IGHV3-30*00(271),IGHV3-48*00(271)	IGHD2-8*00(49)	IGHJ4*00(245)	NA	TGTGCGAGAGATTGGGGTTATAGCAACCCCATTTACTACTTTGACTACTGG	36	CARDWGYSNPIYYFDYW	285
B19pos_clones.txt.IGH.txt	1	0.00173611	TGTGCGAGAGATGACCACAGCTACGGTTACTCTAACTGGTTCGACCCCTGG	EEEEEEEEEEEEEEEEEEEEEEEEEEEEEEEEEEEEEEEEEEEEEEEAEEE	IGHV1-18*00(130),IGHV1-2*00(130),IGHV1-69*00(130),IGHV3-11*00(130),IGHV4-31*00(130)	IGHD5-18*00(56),IGHD5-5*00(56)	IGHJ5*00(245)	NA	TGTGCGAGAGATGACCACAGCTACGGTTACTCTAACTGGTTCGACCCCTGG	32	CARDDHSYGYSNWFDPW	130
B19pos_clones.txt.IGH.txt	1	0.00173611	TGTGCGAAAAGGCTTGGAGACTACGTTGACTACCACTACTTTGACTACTGG	EEEEEEEEEEEEEEEE<EEEEEEAA<EEEEEEEEEEEEAEEEEEEEEEEEE	IGHV3-23*00(250),IGHV3-11*00(226),IGHV3-53*00(226)	IGHD4-17*00(61)	IGHJ4*00(240)	NA	TGTGCGAAAAGGCTTGGAGACTACGTTGACTACCACTACTTTGACTACTGG	27	CAKRLGDYVDYHYFDYW	250
B19pos_clones.txt.IGH.txt	1	0.00173611	TGTGCACGGGGAAAAAAAGTAGTGGGAGCCACCCATGCTTTTGACATCTGG	EEEEEEEEEEEAE6EEEEEEEEEEEEEAAEE<E<EEEAEEEEEEAEEEEAA	IGHV2-70*00(424),IGHV2-5*00(414),IGHV2-26*00(410)	IGHD1-26*00(51)	IGHJ3*00(212)	NA	TGTGCACGGGGAAAAAAAGTAGTGGGAGCCACCCATGCTTTTGACATCTGG	21	CARGKKVVGATHAFDIW	424
B19pos_clones.txt.IGH.txt	1	0.00173611	TGTGCAAAAGATAAATACTATGATGTTGGCTTAGGGTACTTTGACTACTGG	EEEEEEEEEEEEEEEEEEEEEEEE<EEEAAEEEEEEEAEEAEEEEEEEEEE	IGHV3-9*00(536),IGHV3-20*00(474)	IGHD3-22*00(40)	IGHJ4*00(230)	NA	TGTGCAAAAGATAAATACTATGATGTTGGCTTAGGGTACTTTGACTACTGG	27	CAKDKYYDVGLGYFDYW	536
B19pos_clones.txt.IGH.txt	1	0.00173611	TGTGGGAGAGGACTCCCTTCGGCCTACTACTACTACGGTGTGGACGTCTGG	EEEEEEEEEEEEEEEEEEEEEEEEAEEEEEEEEEEEEEEEEEEEEEEEEEE	IGHV3-21*00(191),IGHV3-33*00(191),IGHV3-7*00(191),IGHV3-11*00(177),IGHV3-53*00(177)	IGHD3-10*00(30),IGHD3-16*00(30)	IGHJ6*00(225)	NA	TGTGGGAGAGGACTCCCTTCGGCCTACTACTACTACGGTGTGGACGTCTGG	32	CGRGLPSAYYYYGVDVW	191
B19pos_clones.txt.IGH.txt	1	0.00173611	TGTGCGAGAGATAAGTATCGTAGTGGCTACGATTCCTCTTTGACTACTGG	EEEEEEEEEEEEEEEEEEEEEEEEEEEEEEEEEEEAEEEEEEEEEEEEEE	IGHV3-7*00(100),IGHV4-31*00(100),IGHV4-4*00(100),IGHV4-59*00(100),IGHV4-61*00(100)	IGHD5-12*00(70)	IGHJ4*00(220)	NA	TGTGCGAGAGATAAGTATCGTAGTGGCTACGATTCCTCTTTGACTACTGG	32	CARDKYRS_LRFLFDYW	100
B19pos_clones.txt.IGH.txt	1	0.00173611	TTTGCGAGAGATCGTAGTGGCGCCTGGTACGTAAGACGGTGTCTAGTGG	EEEEEEEEEEEEEEEAEEEEEEEEEEEEEEEEEEEEAEEEEAAEAEEEE	IGHV3-21*00(126),IGHV3-33*00(126),IGHV3-48*00(126),IGHV3-7*00(126),IGHV3-74*00(112)	IGHD6-13*00(50),IGHD6-19*00(50)	IGHJ4*00(163),IGHJ5*00(156),IGHJ1*00(142)	NA	TTTGCGAGAGATCGTAGTGGCGCCTGGTACGTAAGACGGTGTCTAGTGG	32	FARDRSGA_GT*DGV*W	126
B19pos_clones.txt.IGH.txt	1	0.00173611	TGTCGTCGGGCAGTGGCTGATTACGGGCTCTACTACTTTGACTACTGG	E<AEEEAEEEAEEEEAEEEEEEAEE<EEAAEAEEEEAEAEEEE6EEEE	IGHV4-34*00(636),IGHV4-39*00(570),IGHV4-4*00(560),IGHV4-59*00(560),IGHV4-61*00(560)	IGHD6-19*00(50),IGHD5-12*00(46)	IGHJ4*00(230)	NA	TGTCGTCGGGCAGTGGCTGATTACGGGCTCTACTACTTTGACTACTGG	21	CRRAVADYGLYYFDYW	636
B19pos_clones.txt.IGH.txt	1	0.00173611	TGTGTACACCTAGGCGGGTATGACAGAAACCTAAATTTTGACTACTGG	EEEEEEEEEEEEEEEEEEEEEEEEEEEEEEEEEEEEEEEEEEEEEEEE	IGHV2-5*00(478),IGHV2-70*00(440),IGHV2-26*00(426)	IGHD6-13*00(35),IGHD6-19*00(35),IGHD6-25*00(35)	IGHJ4*00(100)	NA	TGTGTACACCTAGGCGGGTATGACAGAAACCTAAATTTTGACTACTGG	36	CVHLGGYDRNLNFDYW	478
B19pos_clones.txt.IGH.txt	1	0.00173611	TGTGCGAGATCGGTTAGGGGTTCGGGGCTAGCCCGGTTCGACCCCTGG	EEEEEEEEEEEEEEEEEE<EEEEEEAEEEEEAEAAEE<EE<EA6AEEE	IGHV4-39*00(357),IGHV4-4*00(357),IGHV4-55*00(348),IGHV4-34*00(343),IGHV4-59*00(343)	IGHD3-10*00(45)	IGHJ5*00(211)	NA	TGTGCGAGATCGGTTAGGGGTTCGGGGCTAGCCCGGTTCGACCCCTGG	21	CARSVRGSGLARFDPW	357
B19pos_clones.txt.IGH.txt	1	0.00173611	TGTGCGAGACTCGCGGATAAGGGTGGGAGCAGCAATTTTGACTACTGG	EEEEEEEEEEEEEEEEEEEEEEEAEAEEEEEEEEEEEEEEEEEEEEEE	IGHV4-39*00(566),IGHV4-34*00(533)	IGHD1-26*00(40),IGHD6-13*00(35)	IGHJ4*00(215)	NA	TGTGCGAGACTCGCGGATAAGGGTGGGAGCAGCAATTTTGACTACTGG	32	CARLADKGGSSNFDYW	566
B19pos_clones.txt.IGH.txt	1	0.00173611	TGTGCGAGACATATAAAGAGTATAGTGGCTACGCAATTTGACTACTGG	EEEEAEEEEEEEEEEAEEEEEEEEEAA6EAAA<EEEEEEEEEAEEEEE	IGHV4-39*00(739)	IGHD5-12*00(65)	IGHJ4*00(215)	NA	TGTGCGAGACATATAAAGAGTATAGTGGCTACGCAATTTGACTACTGG	21	CARHIKSIVATQFDYW	739
B19pos_clones.txt.IGH.txt	1	0.00173611	TGTGCGAGAGCAGCGACTACGGTGGTATCATACTACTTTGACTACTGG	EEEEEEEEEEEEEEEEEEEEEEEEEEEEEEEEEEEEEEEEEEEEEEEE	IGHV4-59*00(595),IGHV4-61*00(595),IGHV4-4*00(567),IGHV4-34*00(553),IGHV4-28*00(534)	IGHD4-23*00(65)	IGHJ4*00(155)	NA	TGTGCGAGAGCAGCGACTACGGTGGTATCATACTACTTTGACTACTGG	36	CARAATTVVSYYFDYW	595
B19pos_clones.txt.IGH.txt	1	0.00173611	TGTGCGAGAGGTCGTGGATACAGCTATGTTGGAAGCTTTGACTACTGG	EEEEEEEEEEEAEEEEEEEEEEEEEEEEEEEEEEEEEEEEEEEEEEEE	IGHV3-20*00(577),IGHV3-9*00(537),IGHV3-11*00(521),IGHV3-7*00(507)	IGHD5-18*00(75),IGHD5-5*00(75)	IGHJ4*00(146)	NA	TGTGCGAGAGGTCGTGGATACAGCTATGTTGGAAGCTTTGACTACTGG	32	CARGRGYSYVGSFDYW	577
B19pos_clones.txt.IGH.txt	1	0.00173611	TGTGCGAGAGGGGGCAGTACCCTCCACGGGTACTACTTTGACTACTGG	EEEEEAEE<EEEEEAEEAEEEEEEEEEEAEEEEAEEEEEEEEEEEEEE	IGHV3-21*00(651),IGHV3-48*00(581),IGHV3-11*00(576)	IGHD2-2*00(30),IGHD5-12*00(30),IGHD5-18*00(30)	IGHJ4*00(250)	NA	TGTGCGAGAGGGGGCAGTACCCTCCACGGGTACTACTTTGACTACTGG	27	CARGGSTLHGYYFDYW	651
B19pos_clones.txt.IGH.txt	1	0.00173611	TGTGCGAAGTATAGTGGGAGCTATTTAGAGAACCCCTTTGACTACTGG	EEEEEEEAEEEEEEEEEEEEEEEEEEEAAEEEAEEEEEEEEEEEEEEA	IGHV3-23*00(527),IGHV3-33*00(480),IGHV3-53*00(480),IGHV3-30*00(466)	IGHD1-26*00(75)	IGHJ4*00(178)	NA	TGTGCGAAGTATAGTGGGAGCTATTTAGAGAACCCCTTTGACTACTGG	32	CAKYSGSYLENPFDYW	527
B19pos_clones.txt.IGH.txt	1	0.00173611	TGTGCAAAGGCCCCCCATTATGATTACCTTTCCTCCTTTGACTACTGG	EEEEEEEEEAEEEEEEEEEEEEEEEEEEEEEEEEEEEEEEEEEEEEEE	IGHV3-9*00(246),IGHV3-43*00(218)	IGHD3-16*00(61)	IGHJ4*00(221)	NA	TGTGCAAAGGCCCCCCATTATGATTACCTTTCCTCCTTTGACTACTGG	32	CAKAPHYDYLSSFDYW	246
B19pos_clones.txt.IGH.txt	1	0.00173611	TGTGCGATCCCGCTTGGTAGTACTTTGGTTCGGGGAGTTCTTCCTGG	EEEEEAAEE6EEAEEEEEEEEEAEEAEAAEAEEEAEEEEEEEEEEAE	IGHV4-39*00(257),IGHV4-34*00(243),IGHV4-55*00(243)	IGHD3-10*00(88)	IGHJ5*00(180),IGHJ4*00(175),IGHJ1*00(161)	NA	TGTGCGATCCCGCTTGGTAGTACTTTGGTTCGGGGAGTTCTTCCTGG	21	CAIPLGST_GSGSSSW	257
B19pos_clones.txt.IGH.txt	1	0.00173611	TGTGCTAGAGGGCGTATAGTGGGACCTACCGAATTTGACTGCTGG	EEEEEEEEEEEEEE<EEEEEEEEEEEEEEAEEEEEEEEEEEEEEA	IGHV3-72*00(341)	IGHD1-26*00(66)	IGHJ4*00(201),IGHJ5*00(175)	NA	TGTGCTAGAGGGCGTATAGTGGGACCTACCGAATTTGACTGCTGG	27	CARGRIVGPTEFDCW	341
B19pos_clones.txt.IGH.txt	1	0.00173611	TGTGCGAGAGGGGGTTTGGATGGGAGCTACGGGTTTCACTACTGG	EEEEEEEEEEEEEEEEEEEEEEEEEEEEEEEEEEEEEEEEEEEEE	IGHV1-18*00(200),IGHV1-2*00(200),IGHV1-8*00(191),IGHV1-46*00(186),IGHV1-69*00(186)	IGHD1-26*00(50)	IGHJ4*00(201),IGHJ5*00(175)	NA	TGTGCGAGAGGGGGTTTGGATGGGAGCTACGGGTTTCACTACTGG	36	CARGGLDGSYGFHYW	200
B19pos_clones.txt.IGH.txt	1	0.00173611	TGTGCGAGAGATACAGAGGGTAACTACGCCCCATTTGACTACTGG	EEE<AAEEEEEEEEEEEAAAEEEEEAAAEEEEEEEEEEEEAEEEE	IGHV3-7*00(619)	IGHD4-11*00(45),IGHD4-4*00(45)	IGHJ4*00(215)	NA	TGTGCGAGAGATACAGAGGGTAACTACGCCCCATTTGACTACTGG	27	CARDTEGNYAPFDYW	619
B19pos_clones.txt.IGH.txt	1	0.00173611	TGTGCGAGAGAGTATTACTATGGTTCGGGGAGTTATTACTACTGG	EEEAA<EAE<EAEAAAEEEEE<A<EEEEEAEE6EEEEEEEEEEEE	IGHV3-23*00(660)	IGHD3-10*00(130)	IGHJ4*00(195),IGHJ5*00(175)	NA	TGTGCGAGAGAGTATTACTATGGTTCGGGGAGTTATTACTACTGG	21	CAREYYYGSGSYYYW	660
B19pos_clones.txt.IGH.txt	1	0.00173611	TGTGCGAATGGGGGTGATTTGGGCAGCAGCTGGTACACCTACTGG	EEEEEEEEEEEEEEEEEEEEEEEEEEEEEEEEAEEEEEEEEEEEA	IGHV3-23*00(354),IGHV3-33*00(321),IGHV3-53*00(321)	IGHD6-13*00(70),IGHD2-2*00(60)	IGHJ4*00(190),IGHJ5*00(179)	NA	TGTGCGAATGGGGGTGATTTGGGCAGCAGCTGGTACACCTACTGG	32	CANGGDLGSSWYTYW	354
B19pos_clones.txt.IGH.txt	1	0.00173611	TGTGCAAAAGATATTCGACTGGGGATCGGCGTTGGTGACTACTGG	EEEAEEEEEEEEEEEEEEEEE<AEE<EEEEEEEEAEEEEEEEEEE	IGHV3-43*00(851)	IGHD7-27*00(50)	IGHJ4*00(205)	NA	TGTGCAAAAGATATTCGACTGGGGATCGGCGTTGGTGACTACTGG	27	CAKDIRLGIGVGDYW	851
B19pos_clones.txt.IGH.txt	1	0.00173611	TGTACGAAACATAAACGGGGGGGAGCTACTCCCCTACACTCCTGG	EEEEEEEEEE7EEEEEEEEEEEEEEEEEEEEEEEEEEEEEEEEEE	IGHV3-23*00(319),IGHV3-33*00(280),IGHV3-53*00(280)	IGHD1-26*00(50)	IGHJ4*00(181),IGHJ5*00(181)	NA	TGTACGAAACATAAACGGGGGGGAGCTACTCCCCTACACTCCTGG	22	CTKHKRGGATPLHSW	319
B19pos_clones.txt.IGH.txt	1	0.00173611	TGTACTAGTCGAGGTATAGCAGTGGCTGGTACAACTCTTCCGGA	EAEEEEEEEEEEEEEEEEEAEEAEEEE7EEEEEEEEEEEEAEEE	IGHV3-73*00(421)	IGHD6-19*00(100)	IGHJ4*00(155),IGHJ5*00(155)	NA	TGTACTAGTCGAGGTATAGCAGTGGCTGGTACAACTCTTCCGGA	22	CTSRGIA_GWYNSSG	421
B19pos_clones.txt.IGH.txt	1	0.00173611	TGTGCGACCTCTTTTCTCGGGGGAAGTCGCTTTGACTACTGG	EEEEEEEEEEEEEEEEEEE<EEEEEEEEEEEEEEEEEEEEEE	IGHV1-2*00(835)	IGHD3-10*00(30),IGHD3-16*00(30)	IGHJ4*00(220)	NA	TGTGCGACCTCTTTTCTCGGGGGAAGTCGCTTTGACTACTGG	27	CATSFLGGSRFDYW	835
B19pos_clones.txt.IGH.txt	1	0.00173611	TGTGCGAGTTGGCCTCCGGAAAACGACTACTTTGACTACTGG	EEEEEEEEEEEEEEEEEEEEEEEEEEEEEEEEEEEEEEEEEE	IGHV4-59*00(725),IGHV4-61*00(725),IGHV4-4*00(649)	IGHD2-15*00(35),IGHD2-21*00(35),IGHD4-23*00(35)	IGHJ4*00(170)	NA	TGTGCGAGTTGGCCTCCGGAAAACGACTACTTTGACTACTGG	36	CASWPPENDYFDYW	725
B19pos_clones.txt.IGH.txt	1	0.00173611	TGTGCGAGATATTTAGGGCGGGCAAACTGGTTCGACCCCTGG	EEEEEEEEEEEEEEEEEEEEEEEEEEEEEEEEEEEEEEEEEE	IGHV4-59*00(258),IGHV4-61*00(258),IGHV4-55*00(248),IGHV4-4*00(244),IGHV4-28*00(240)	NA	IGHJ5*00(245)	NA	TGTGCGAGATATTTAGGGCGGGCAAACTGGTTCGACCCCTGG	36	CARYLGRANWFDPW	258
B19pos_clones.txt.IGH.txt	1	0.00173611	TGTGCGAGACGCTATAGCAGGTCGTCCGACTTTGACTATTGG	EEEEEEEEEEEEEEEEEEEEEEEEEEEEEEEEEEEEEEEEEE	IGHV5-51*00(344)	IGHD6-6*00(66)	IGHJ4*00(211)	NA	TGTGCGAGACGCTATAGCAGGTCGTCCGACTTTGACTATTGG	36	CARRYSRSSDFDYW	344
B19pos_clones.txt.IGH.txt	1	0.00173611	TGTGCGAGACAGTTAAGCAGCTCGTCCTCCTTTGACTACTGG	EEEEEEEEEEEEEEEEEEEEEEEEEEEEEEEEEEEEEEEEEE	IGHV5-51*00(525),IGHV5-78*00(459)	IGHD6-6*00(40),IGHD2-15*00(35),IGHD6-13*00(35)	IGHJ4*00(192)	NA	TGTGCGAGACAGTTAAGCAGCTCGTCCTCCTTTGACTACTGG	36	CARQLSSSSSFDYW	525
B19pos_clones.txt.IGH.txt	1	0.00173611	TGTGCGAGAGTTCTGCTGCAAACCCACTACTTTGACTACTGG	EEEEEEEEEEEEEEEEEEEEEEEEEEEEEEEEEEEEEEEEEE	IGHV3-53*00(119),IGHV4-31*00(119),IGHV4-4*00(119),IGHV4-59*00(119),IGHV4-61*00(119)	NA	IGHJ4*00(240)	NA	TGTGCGAGAGTTCTGCTGCAAACCCACTACTTTGACTACTGG	36	CARVLLQTHYFDYW	119
B19pos_clones.txt.IGH.txt	1	0.00173611	TGTGCGAAAGGCCCCCCCGTCGGGGAGTTATTTGACTACTGG	EEEEEEEEEEEEEEEEAEEEEEEAEEE<EEEEEEEEEEEEEE	IGHV3-23*00(535),IGHV3-33*00(479),IGHV3-53*00(479)	IGHD3-10*00(55)	IGHJ4*00(215)	NA	TGTGCGAAAGGCCCCCCCGTCGGGGAGTTATTTGACTACTGG	27	CAKGPPVGELFDYW	535
B19pos_clones.txt.IGH.txt	1	0.00173611	TGTACAAGGATTGCGAGGGGATCTGATGCACTTAACTACTGG	EEEEEEEEEEEEEEEEEEEEEEEEEEEEEEEEEEEEEEEEEE	IGHV3-74*00(408)	IGHD7-27*00(35)	IGHJ4*00(196),IGHJ5*00(175)	NA	TGTACAAGGATTGCGAGGGGATCTGATGCACTTAACTACTGG	36	CTRIARGSDALNYW	408
B19pos_clones.txt.IGH.txt	1	0.00173611	TGTGCGAGGGTAGTGGGAGCTACCAACTTTGACTACTGG	EEEEEEEEAEEEEEEEEEEEEEEEEEEEEEEEEEEEEAA	IGHV1-69*00(600)	IGHD1-26*00(65)	IGHJ4*00(225)	NA	TGTGCGAGGGTAGTGGGAGCTACCAACTTTGACTACTGG	32	CARVVGATNFDYW	600
B19pos_clones.txt.IGH.txt	1	0.00173611	TGTGCGAGACAGCTGCCCGGGGACTACTTTGACTACTGG	EEEEEEEE<AEEEEEA<<EEEEEEEEAA<EEEAAAA6<<	IGHV1-69*00(596)	IGHD2-2*00(35),IGHD6-13*00(35),IGHD2-15*00(30)	IGHJ4*00(226)	NA	TGTGCGAGACAGCTGCCCGGGGACTACTTTGACTACTGG	21	CARQLPGDYFDYW	596
B19pos_clones.txt.IGH.txt	1	0.00173611	TGTGCGAGAGTAGTAGCTCGGAACTGGTTCGACCCCTGG	EEEEEEEEEAEEEEEEEEAEEEEEEEEEEEEAE<EEEEE	IGHV4-34*00(240),IGHV4-55*00(228),IGHV4-4*00(226),IGHV4-39*00(221)	IGHD1-26*00(45)	IGHJ5*00(245)	NA	TGTGCGAGAGTAGTAGCTCGGAACTGGTTCGACCCCTGG	27	CARVVARNWFDPW	240
B19pos_clones.txt.IGH.txt	1	0.00173611	TGTGCGAGAATGTATAGCAGCAGCTGGCTTGACTACTGG	EEEEEEEEEEEEEEEEEEEEEEEEEEEEEEEEEEEEEEE	IGHV4-59*00(235),IGHV4-61*00(235),IGHV4-4*00(221),IGHV4-55*00(221),IGHV4-28*00(212)	IGHD6-13*00(80)	IGHJ4*00(210)	NA	TGTGCGAGAATGTATAGCAGCAGCTGGCTTGACTACTGG	36	CARMYSSSWLDYW	235
B19pos_clones.txt.IGH.txt	1	0.00173611	TGTGCAAAATCTGCAGTCGTGGGAGTCGTTGACCACTGG	E6EEEEEEEEEEEEEEEEAEEEEEEEEEEEEEEEEEEEE	IGHV3-43*00(557)	IGHD1-26*00(35),IGHD3-10*00(33),IGHD3-16*00(30)	IGHJ4*00(196),IGHJ5*00(189)	NA	TGTGCAAAATCTGCAGTCGTGGGAGTCGTTGACCACTGG	21	CAKSAVVGVVDHW	557
B19pos_clones.txt.IGH.txt	1	0.00173611	TGTGCGGAAGTAAATTATGGCGTCTTTCAATTCTGG	EEEEEEEEEEEEEEEEEEEEEEEEEEEEEEEEEEEE	IGHV3-23*00(187)	IGHD3-16*00(30)	IGHJ4*00(178),IGHJ5*00(175),IGHJ1*00(161)	NA	TGTGCGGAAGTAAATTATGGCGTCTTTCAATTCTGG	36	CAEVNYGVFQFW	187
B19pos_clones.txt.IGH.txt	1	0.00173611	TGTGCGACCCGTGGTAGTTATTACTTCGCTACCTGG	EEEEEEEEEEEEEAEEEEEEEEEEEAEEEEEE<E6E	IGHV3-23*00(542),IGHV3-53*00(524),IGHV3-66*00(491),IGHV3-33*00(478)	NA	IGHJ4*00(182),IGHJ5*00(166)	NA	TGTGCGACCCGTGGTAGTTATTACTTCGCTACCTGG	21	CATRGSYYFATW	542
B19pos_clones.txt.IGH.txt	1	0.00173611	TGTGCGAGAGGGAGTATATCAGCCGGCGGCTACTGG	EEEEEEEEEEEEEEEEEEEEEEEEEEEEEEEEEEEE	IGHV1-18*00(227),IGHV1-8*00(204),IGHV1-2*00(199),IGHV1-46*00(199),IGHV1-69*00(199)	IGHD6-6*00(46)	IGHJ4*00(190),IGHJ5*00(175),IGHJ1*00(166)	NA	TGTGCGAGAGGGAGTATATCAGCCGGCGGCTACTGG	36	CARGSISAGGYW	227
B19pos_clones.txt.IGH.txt	1	0.00173611	TGTGCGAGAGATGGGCGGCTGCTGTTTGACTACTGG	EEEEEEEEEEEEEEEEEEEEEEEEEEEEEEEEEEEE	IGHV1-18*00(600)	IGHD6-13*00(35),IGHD6-25*00(31),IGHD2-15*00(30)	IGHJ4*00(215)	NA	TGTGCGAGAGATGGGCGGCTGCTGTTTGACTACTGG	36	CARDGRLLFDYW	600
B19pos_clones.txt.IGH.txt	1	0.00173611	TGTGCACGGTCTCACTACGGTCTAGTCGACCCCTGG	EEEEEEEEEEEEEEEEEEEEEEEEEEEEEEEEEEEE	IGHV2-26*00(101),IGHV2-70*00(101)	IGHD4-17*00(40),IGHD4-23*00(40)	IGHJ5*00(210)	NA	TGTGCACGGTCTCACTACGGTCTAGTCGACCCCTGG	36	CARSHYGLVDPW	101
B19pos_clones.txt.IGH.txt	1	0.00173611	TGTGCGAGACATGAGGGGTACTTCGATCTCTGG	EEEEEEEEAEEEEEEEEEEEEEEEEAEAAEEEE	IGHV5-51*00(508)	NA	IGHJ2*00(240)	NA	TGTGCGAGACATGAGGGGTACTTCGATCTCTGG	32	CARHEGYFDLW	508
B19pos_clones.txt.IGH.txt	1	0.00173611	TGTGCGAGAGGAGGGTGGCACCCTGAGTACTGG	EEEEEEEEEEEEEEEEEEEEEEEEEEEEEEEEE	IGHV3-21*00(223),IGHV3-33*00(223),IGHV3-48*00(223),IGHV3-7*00(223),IGHV3-30*00(209)	IGHD2-15*00(25),IGHD2-21*00(25),IGHD5-12*00(25)	IGHJ4*00(191),IGHJ5*00(175)	NA	TGTGCGAGAGGAGGGTGGCACCCTGAGTACTGG	36	CARGGWHPEYW	223
B19pos_clones.txt.IGH.txt	1	0.00173611	TGTGCGGGCAACTGGTACTTCGATCTCTGG	EEEEEEEEEEEEEEEEEEEEEEEEEEEEEE	IGHV3-11*00(459),IGHV3-7*00(459),IGHV3-21*00(458),IGHV3-20*00(445),IGHV3-48*00(431)	NA	IGHJ2*00(241)	NA	TGTGCGGGCAACTGGTACTTCGATCTCTGG	36	CAGNWYFDLW	459
B19pos_clones.txt.IGH.txt	1	0.00173611	TGTGCGAGACTGGGCGGTATTGACTACTGG	EEEEEEEEEEEEEEEEEEEEEAEEEEEEAE	IGHV4-39*00(590),IGHV4-34*00(557),IGHV4-55*00(515),IGHV4-59*00(515),IGHV4-61*00(515)	IGHD1-7*00(25),IGHD2-8*00(25),IGHD3-3*00(25)	IGHJ4*00(210)	NA	TGTGCGAGACTGGGCGGTATTGACTACTGG	32	CARLGGIDYW	590
B19pos_clones.txt.IGH.txt	1	0.00173611	TGTGCGAGAGATGACGGCTTTGACTACTGG	EEEEEEEEEEEEEAEEEEEEEEEEEEEEEE	IGHV3-21*00(495),IGHV3-7*00(495),IGHV3-11*00(467),IGHV3-48*00(467),IGHV3-74*00(439)	NA	IGHJ4*00(220)	NA	TGTGCGAGAGATGACGGCTTTGACTACTGG	32	CARDDGFDYW	495
B19pos_clones.txt.IGH.txt	1	0.00173611	TGTGCGAAAGGCGACTACTTTGACTACTGG	EEEEEEEAEEEEEEEEEEEEEEEEEEEEEE	IGHV3-23*00(175)	NA	IGHJ4*00(240)	NA	TGTGCGAAAGGCGACTACTTTGACTACTGG	32	CAKGDYFDYW	175
B19pos_clones.txt.IGH.txt	1	0.00173611	TACTACTGCTACTACATGGACGTCTGG	EEEEEEEEEEEEEEEEEEEEEEEEEEA	IGHV1-45*00(41),IGHV7-81*00(41)	NA	IGHJ6*00(190)	NA	TACTACTGCTACTACATGGACGTCTGG	32	YYCYYMDVW	41
B19pos_clones.txt.IGH.txt	1	0.00173611	TGTACCAGAGAAGACTACTGG	EEEEEEEEEEEEEEEEEEEEE	IGHV1-2*00(549)	NA	IGHJ4*00(130)	NA	TGTACCAGAGAAGACTACTGG	36	CTREDYW	549
B19pos_clones.txt.IGH.txt	1	0.00173611	TGGTACTTCGATCTCTGG	EEEEEEEEEEEEEEEEEE	IGHV3-79*00(53)	NA	IGHJ2*00(250)	NA	TGGTACTTCGATCTCTGG	36	WYFDLW	53
B19pos_clones.txt.IGK.txt	41	0.0289344	TGTCAAAAGTATAACAGTGCCCCAACTTTT	EEEEEEEEEEEEEEEEEEEEEEEEEEEEEE	IGKV1-27*00(550.2)	NA	IGKJ2*00(154.9)	NA	TGTCAAAAGTATAACAGTGCCCCAACTTTT	36	CQKYNSAPTF	550.2
B19pos_clones.txt.IGK.txt	12	0.0084686	TGTCAACAGAGTTACAGTACCCCTCCCACAGTGTTACAAGTCATAACATAAACCTCCAAGGAAGCAGATGTGTGAGGACGAGCCACCCCAGATGCTCCTCCTGGTGCCTCCATCTGCTGAGAGCATTTCTCAAACTCAGTCAGGTTTTGAAAGTCATTGGGAGACTTTT	EEEEEEEEEEEEEEEEEEEEEEEEEEEEEEEEEEEEEEEEEEEEEEEEEEEEEEEEEEEEEEEEEEEEEEEEEEEEEEEEEEEEEEEEEEEEEEEEEEEEEEEEEEEEEEEEEEEEEEEEEEEEEEEEEEEEEEEEEEEEEEEEEEEEEEEEEEEEEEEEEEEEEEEEE	IGKV1-39*00(435.9)	NA	IGKJ2*00(46.9)	NA	TGTCAACAGAGTTACAGTACCCCTCCCACAGTGTTACAAGTCATAACATAAACCTCCAAGGAAGCAGATGTGTGAGGACGAGCCACCCCAGATGCTCCTCCTGGTGCCTCCATCTGCTGAGAGCATTTCTCAAACTCAGTCAGGTTTTGAAAGTCATTGGGAGACTTTT	36	CQQSYSTPPTVLQVIT*TSKEADV*GRA_PQMLLLVPPSAESISQTQSGFESHWETF	435.9
B19pos_clones.txt.IGK.txt	12	0.0084686	TGTCAACAGAGTTACAGTACCCCGCTCACTTTC	EEEEEEEEEEEEEEEEEEEEEEEEEEEEEEEEE	IGKV1-39*00(628.9)	NA	IGKJ4*00(171.8)	NA	TGTCAACAGAGTTACAGTACCCCGCTCACTTTC	36	CQQSYSTPLTF	628.9
B19pos_clones.txt.IGK.txt	8	0.00564573	TGTCAACAGAGTTACAGTACCCCTCCGTACACTTTT	EEEEEEEEEEEEEEEEEEEEEEEEEEEEEEEEEEEE	IGKV1-39*00(460.7)	NA	IGKJ2*00(174.7)	NA	TGTCAACAGAGTTACAGTACCCCTCCGTACACTTTT	36	CQQSYSTPPYTF	460.7
B19pos_clones.txt.IGK.txt	8	0.00564573	TGTCAACAGAGTTACAGTACCCCTCGTACACTTTT	EEEEEEEEEEEEEEEEEEEEEEEEEEEEEEEEEEE	IGKV1-39*00(625)	NA	IGKJ2*00(188)	NA	TGTCAACAGAGTTACAGTACCCCTCGTACACTTTT	36	CQQSYS_PSYTF	625
B19pos_clones.txt.IGK.txt	8	0.00564573	TGCATGCAAGGTACACACTGGCCTCCTTCACTTTC	EEEEEEEEEEEEEEEEEEEEEEEEEEEEEEEEEEE	IGKV2-30*00(465)	NA	IGKJ3*00(185)	NA	TGCATGCAAGGTACACACTGGCCTCCTTCACTTTC	36	CMQGTH_ASFTF	465
B19pos_clones.txt.IGK.txt	8	0.00564573	TGTCAACAGAGTTACAGTACCCCTCGGACGTTC	EEEEEEEEEEEEEEEEEEEEEEEEEEEEEEEEE	IGKV1-39*00(464.7)	NA	IGKJ1*00(180)	NA	TGTCAACAGAGTTACAGTACCCCTCGGACGTTC	36	CQQSYSTPRTF	464.7
B19pos_clones.txt.IGK.txt	8	0.00564573	TGTCAACAGAGTTACAGTACCCCGTACACTTTT	EEEEEEEEEEEEEEEEEEEEEEEEEEEEEEEEE	IGKV1-39*00(508.5)	NA	IGKJ2*00(190)	NA	TGTCAACAGAGTTACAGTACCCCGTACACTTTT	36	CQQSYSTPYTF	508.5
B19pos_clones.txt.IGK.txt	8	0.00564573	TGCATGCAAGGTACACACTGGCCGTGGACGTTC	EEEEEEEEEEEEEEEEEEEEEEEEEEEEEEEEE	IGKV2-30*00(624.5)	NA	IGKJ1*00(184.3)	NA	TGCATGCAAGGTACACACTGGCCGTGGACGTTC	36	CMQGTHWPWTF	624.5
B19pos_clones.txt.IGK.txt	7	0.00494001	TGTCAACAGTATTATAGTACCCCTCCGCGCTCACTTTC	EEEEEEEEEEEEEEEEEEEEEEEEEEEEEEEEEEEEEE	IGKV1-8*00(163)	NA	IGKJ4*00(200)	NA	TGTCAACAGTATTATAGTACCCCTCCGCGCTCACTTTC	36	CQQYYS_PSALTF	163
B19pos_clones.txt.IGK.txt	7	0.00494001	TGTCAGCAGTATAATAACTGGCCTCTGGACGTTC	EEEEEEEEEEEEEEEEEEEEEEEEEEEEEEEEEE	IGKV3-15*00(659)	NA	IGKJ1*00(185)	NA	TGTCAGCAGTATAATAACTGGCCTCTGGACGTTC	36	CQQYNN_GLWTF	659
B19pos_clones.txt.IGK.txt	7	0.00494001	TGCATGCAAAGTATACAGCTTCCCGTGGACGTTC	EEEEEEEEEEEEEEEEEEEEEEEEEEEEEEEEEE	IGKV2-29*00(276),IGKV2-18*00(248),IGKV2-30*00(246)	NA	IGKJ1*00(198)	NA	TGCATGCAAAGTATACAGCTTCCCGTGGACGTTC	36	CMQSIQ_FPWTF	276
B19pos_clones.txt.IGK.txt	7	0.00494001	TGTCAGCAATATTTTGGTACTCCGTACACTTTT	EEEEEEEEEEEEEEEEEEEEEEEEEEEEEEEEE	IGKV4-1*00(700)	NA	IGKJ2*00(190)	NA	TGTCAGCAATATTTTGGTACTCCGTACACTTTT	36	CQQYFGTPYTF	700
B19pos_clones.txt.IGK.txt	6	0.0042343	TGTCAGCAGCGTAGCAACTGGCCTCTTATATTCACTTTC	EEEEEEEEEEEEEEEEEEEEEEEEEEEEEEEEEEEEEEE	IGKV3-11*00(632.7)	NA	IGKJ3*00(200)	NA	TGTCAGCAGCGTAGCAACTGGCCTCTTATATTCACTTTC	36	CQQRSNWPLIFTF	632.7
B19pos_clones.txt.IGK.txt	6	0.0042343	TGTCAGCAGTATGGTAGCTCACCTCCGTACACTTTT	EEEEEEEEEEEEEEEEEEEEEEEEEEEEEEEEEEEE	IGKV3-20*00(549.8)	NA	IGKJ2*00(140.4)	NA	TGTCAGCAGTATGGTAGCTCACCTCCGTACACTTTT	36	CQQYGSSPPYTF	549.8
B19pos_clones.txt.IGK.txt	6	0.0042343	TGTCTACAACATGATAATTTCCCTCTGAACTTTT	EEEEEEEEEEEEEEEEEEEEEEEEEEEEEEEEEE	IGKV5-2*00(305)	NA	IGKJ2*00(170)	NA	TGTCTACAACATGATAATTTCCCTCTGAACTTTT	36	CLQHDN_SL*TF	305
B19pos_clones.txt.IGK.txt	6	0.0042343	TGCATGCAAGCTACACAATCCCACGCTCACTTTC	EEEEEEEEEEEEEEEEEEEEEEEEEEEEEEEEEE	IGKV2-24*00(502.7)	NA	IGKJ4*00(195)	NA	TGCATGCAAGCTACACAATCCCACGCTCACTTTC	36	CMQATQ_PTLTF	502.7
B19pos_clones.txt.IGK.txt	6	0.0042343	TGCACGCAGGCTACACAATTTCTTCATCCCCTTT	EEEEEEEEEEEEEEEEEEEEEEEEEEEEEEEEEE	IGKV2-24*00(413)	NA	IGKJ2*00(155)	NA	TGCACGCAGGCTACACAATTTCTTCATCCCCTTT	36	CTQATQ_FFIPF	413
B19pos_clones.txt.IGK.txt	6	0.0042343	TGTCAGCAGTATGGTAGCTCACCGTGGACGTTC	EEEEEEEEEEEEEEEEEEEEEEEEEEEEEEEEE	IGKV3-20*00(212.5)	NA	IGKJ1*00(195)	NA	TGTCAGCAGTATGGTAGCTCACCGTGGACGTTC	36	CQQYGSSPWTF	212.5
B19pos_clones.txt.IGK.txt	6	0.0042343	TGTCAGCAGTATAATAACTGGCCGTGGACGTTC	EEEEEEEEEEEEEEEEEEEEEEEEEEEEEEEEE	IGKV3-15*00(140)	NA	IGKJ1*00(195)	NA	TGTCAGCAGTATAATAACTGGCCGTGGACGTTC	36	CQQYNNWPWTF	140
B19pos_clones.txt.IGK.txt	6	0.0042343	TGTCAACAGTATTATAGTTACCCGCTCACTTTC	EEEEEEEEEEEEEEEEEEEEEEEEEEEEEEEEE	IGKV1-8*00(580.8)	NA	IGKJ4*00(128.5)	NA	TGTCAACAGTATTATAGTTACCCGCTCACTTTC	36	CQQYYSYPLTF	580.8
B19pos_clones.txt.IGK.txt	6	0.0042343	TGTCAACAGAGTTACAGTACCCCTCGCACTTTC	EEEEEEEEEEEEEEEEEEEEEEEEEEEEEEEEE	IGKV1-39*00(245)	NA	IGKJ4*00(175)	NA	TGTCAACAGAGTTACAGTACCCCTCGCACTTTC	36	CQQSYSTPRTF	245
B19pos_clones.txt.IGK.txt	6	0.0042343	TGCCAACAGTATAATAGTTATCCGTACACTTTT	EEEEEEEEEEEEEEEEEEEEEEEEEEEEEEEEE	IGKV1-5*00(387)	NA	IGKJ2*00(188.3)	NA	TGCCAACAGTATAATAGTTATCCGTACACTTTT	36	CQQYNSYPYTF	387
B19pos_clones.txt.IGK.txt	6	0.0042343	TGCATGCAAAGTATACAGCTTCCCGACACTTTT	EEEEEEEEEEEEEEEEEEEEEEEEEEEEEEEEE	IGKV2-29*00(333),IGKV2-18*00(305),IGKV2-30*00(303),IGKV2-26*00(291)	NA	IGKJ2*00(180)	NA	TGCATGCAAAGTATACAGCTTCCCGACACTTTT	36	CMQSIQLPDTF	333
B19pos_clones.txt.IGK.txt	6	0.0042343	TGCATGCAAAGTACACACTGGCCGTGGACGTTC	EEEEEEEEEEEEEEEEEEEEEEEEEEEEEEEEE	IGKV2-30*00(455.7)	NA	IGKJ1*00(174.3)	NA	TGCATGCAAAGTACACACTGGCCGTGGACGTTC	36	CMQSTHWPWTF	455.7
B19pos_clones.txt.IGK.txt	6	0.0042343	TGCATGCAAGGTACACACTGGCCTGGACGTTC	EEEEEEEEEEEEEEEEEEEEEEEEEEEEEEEE	IGKV2-30*00(240)	NA	IGKJ1*00(185)	NA	TGCATGCAAGGTACACACTGGCCTGGACGTTC	36	CMQGT_LAWTF	240
B19pos_clones.txt.IGK.txt	6	0.0042343	TGTCAACAGTATGATAATCTCCCTCACTTTC	EEEEEEEEEEEEEEEEEEEEEEEEEEEEEEE	IGKV1-33*00(250)	NA	IGKJ4*00(165.8)	NA	TGTCAACAGTATGATAATCTCCCTCACTTTC	36	CQQYD_ISLTF	250
B19pos_clones.txt.IGK.txt	6	0.0042343	TGAATGCAAGGTATACACCTTCCGGACGTTC	EEEEEEEEEEEEEEEEEEEEEEEEEEEEEEE	IGKV2-29*00(703.3)	NA	IGKJ1*00(155)	NA	TGAATGCAAGGTATACACCTTCCGGACGTTC	36	*MQGI_TFRTF	703.3
B19pos_clones.txt.IGK.txt	6	0.0042343	TGTCAACAGGCTAACAGTTTCCCCCTTTC	EEEEEEEEEEEEEEEEEEEEEEEEEEEEE	IGKV1-12*00(390)	NA	IGKJ1*00(155)	NA	TGTCAACAGGCTAACAGTTTCCCCCTTTC	36	CQQAN_FPPF	390
B19pos_clones.txt.IGK.txt	6	0.0042343	TGTCAAAAGTATAACAGTGCCCTTCCTTC	EEEEEEEEEEEEEEEEEEEEEEEEEEEEE	IGKV1-27*00(351.7)	NA	IGKJ5*00(183.5)	NA	TGTCAAAAGTATAACAGTGCCCTTCCTTC	36	CQKYN_CPSF	351.7
B19pos_clones.txt.IGK.txt	6	0.0042343	TGCCAACAGTATAATAGTTACCCCCGCC	EEEEEEEEEEEEEEEEEEEEEEEEEEEE	IGKV1-16*00(427.2),IGKV1-13*00(385.2),IGKV1-5*00(384.2)	NA	IGKJ4*00(145)	NA	TGCCAACAGTATAATAGTTACCCCCGCC	36	CQQYN_VTPA	427.2
B19pos_clones.txt.IGK.txt	6	0.0042343	TGTCAACAGTATGATAATTACACTTTT	EEEEEEEEEEEEEEEEEEEEEEEEEEE	IGKV1-33*00(220)	NA	IGKJ2*00(185)	NA	TGTCAACAGTATGATAATTACACTTTT	36	CQQYDNYTF	220
B19pos_clones.txt.IGK.txt	5	0.00352858	TGTCAACAGAGTGACAGTATCCCTCCCACAGTGTTACAAGTCATAACATAAACCCCAAGGAAGCAGATGCGTGAGGCTGGGCTGCCCCAATGCTCCTTCTGGTGCCTCTATCTGCTGAGGGAAGTTCTCAAACTCAGTCAGGTTTGGAAAGTCATAGGGAGATTTTCCTAGAGGA	EEEEEEEEEEEEEEEEEEEEEEEEEEEEEEEEEEEEEEEEEEEEEEEEEEEEEEEEEEEEEEEEEEEEEEAEEEEEEEEEEEEEEEEEEEEEEEEEEEEEEEEEEEEEEEEEEEEEEEEEEEEEEEEEEEEEEEEEEEEEEEEEEEEEEEEEEEEEEEEEEEEEEEEEEEEEEEE	IGKV1-39*00(296),IGKV1-13*00(291),IGKV1-12*00(282),IGKV1-16*00(277),IGKV1-9*00(276)	NA	IGKJ2*00(40)	NA	TGTCAACAGAGTGACAGTATCCCTCCCACAGTGTTACAAGTCATAACATAAACCCCAAGGAAGCAGATGCGTGAGGCTGGGCTGCCCCAATGCTCCTTCTGGTGCCTCTATCTGCTGAGGGAAGTTCTCAAACTCAGTCAGGTTTGGAAAGTCATAGGGAGATTTTCCTAGAGGA	32	CQQSDSIPPTVLQVIT*TPRKQMREAGLP_NAPSGASIC*GKFSNSVRFGKS*GDFPRG	296
B19pos_clones.txt.IGK.txt	5	0.00352858	TGTCTACAACATGATAATTTCCCTCTAGACACTTTT	EEEEEEEEEEEEEEEEEEEEEEEEEEEEEEEEEEEE	IGKV5-2*00(520)	NA	IGKJ2*00(180)	NA	TGTCTACAACATGATAATTTCCCTCTAGACACTTTT	36	CLQHDNFPLDTF	520
B19pos_clones.txt.IGK.txt	5	0.00352858	TGTCAACAGTATGATAATCTCCCTCTATTCACTTTC	EEEEEEEEEEEEEEEEEEEEEEEEEEEEEEEEEEEE	IGKV1-33*00(175)	NA	IGKJ3*00(195)	NA	TGTCAACAGTATGATAATCTCCCTCTATTCACTTTC	36	CQQYDNLPLFTF	175
B19pos_clones.txt.IGK.txt	5	0.00352858	TGTCAACAGAGTTACAGTACCCCTCGATCACCTTC	EEEEEEEEEEEEEEEEEEEEEEEEEEEEEEEEEEE	IGKV1-39*00(340)	NA	IGKJ5*00(200)	NA	TGTCAACAGAGTTACAGTACCCCTCGATCACCTTC	36	CQQSYS_PSITF	340
B19pos_clones.txt.IGK.txt	5	0.00352858	TGTCAACAGAGTTACAGTACCCCTGGTTCACTTTC	EEEEEEEEEEEEEEEEEEEEEEEEEEEEEEEEEEE	IGKV1-39*00(291)	NA	IGKJ3*00(185)	NA	TGTCAACAGAGTTACAGTACCCCTGGTTCACTTTC	36	CQQSYS_PWFTF	291
B19pos_clones.txt.IGK.txt	5	0.00352858	TGCATGCAAGATGCACAAGATCCTCCGGAACGTTC	EEEEEEEEEEEEEEEEEEEEEEEEEEEEEEEEEEA	IGKV2-26*00(565)	NA	IGKJ1*00(170)	NA	TGCATGCAAGATGCACAAGATCCTCCGGAACGTTC	32	CMQDAQ_SSGTF	565
B19pos_clones.txt.IGK.txt	5	0.00352858	TGTCAACAGAGTTACAGTACCCCCGTACACTTTT	EEEEEEEEEEEEEEEEEEEEEEEEEEEEEEEEEE	IGKV1-39*00(658.3)	NA	IGKJ2*00(183)	NA	TGTCAACAGAGTTACAGTACCCCCGTACACTTTT	36	CQQSYS_PPYTF	658.3
B19pos_clones.txt.IGK.txt	5	0.00352858	GGTCAACGGACTTACAATGCCCTCAGGGACTTTC	EEEEEEEEEEEEEEEEEEEEEEEEEEEEEEEEEE	IGKV1-37*00(722)	NA	IGKJ3*00(167.2)	NA	GGTCAACGGACTTACAATGCCCTCAGGGACTTTC	36	GQRTYN_PSGTF	722
B19pos_clones.txt.IGK.txt	5	0.00352858	TGTCAGCAGTATGGTACCTCACCATTCACTTTC	EEEEEEEEEEEEEEEEEEEEEEEEEEEEEEEEE	IGKV3-20*00(830.2)	NA	IGKJ3*00(125)	NA	TGTCAGCAGTATGGTACCTCACCATTCACTTTC	36	CQQYGTSPFTF	830.2
B19pos_clones.txt.IGK.txt	5	0.00352858	TGTCAGCAGTATGGTAGCTCACCTCGCACTTTC	EEEEEEEEEEEEEEEEEEEEEEEEEEEEEEEEE	IGKV3-20*00(515)	NA	IGKJ4*00(175)	NA	TGTCAGCAGTATGGTAGCTCACCTCGCACTTTC	36	CQQYGSSPRTF	515
B19pos_clones.txt.IGK.txt	5	0.00352858	TGTCAGCAGTATGGAAGCTCACCGTGGACGTTC	EEEEEEEEEEEEEEEEEEEEEEEEEEEEEEEEE	IGKV3-20*00(657)	NA	IGKJ1*00(100)	NA	TGTCAGCAGTATGGAAGCTCACCGTGGACGTTC	36	CQQYGSSPWTF	657
B19pos_clones.txt.IGK.txt	5	0.00352858	TGTCAACAGAGTTACAGTATCCCGTGGACGTTC	EEEEEEEEEEEEEEEEEEEEEEEEEEEEEEEEE	IGKV1-39*00(276)	NA	IGKJ1*00(195)	NA	TGTCAACAGAGTTACAGTATCCCGTGGACGTTC	36	CQQSYSIPWTF	276
B19pos_clones.txt.IGK.txt	5	0.00352858	TGTCAACAGAGTTACAGTACCCCCCGGACGTTC	EEEEEEEEEEEEEEEEEEEEEEEEEEEEEEEEE	IGKV1-39*00(671.6)	NA	IGKJ1*00(180)	NA	TGTCAACAGAGTTACAGTACCCCCCGGACGTTC	36	CQQSYSTPRTF	671.6
B19pos_clones.txt.IGK.txt	5	0.00352858	TGCATGCAAGTTACACATTGGCCGTGGACGTTC	EEEEEEEEEEEEEEEEEEEEEEEEEEEEEEEEE	IGKV2-30*00(122)	NA	IGKJ1*00(195)	NA	TGCATGCAAGTTACACATTGGCCGTGGACGTTC	36	CMQVTHWPWTF	122
B19pos_clones.txt.IGK.txt	5	0.00352858	TGCATGCAAGCTACACACTGGCCGTGGACGTTC	EEEEEEEEEEEEEEEEEEEEEEEEEEEEEEEEE	IGKV2-30*00(402)	NA	IGKJ1*00(84)	NA	TGCATGCAAGCTACACACTGGCCGTGGACGTTC	36	CMQATHWPWTF	402
B19pos_clones.txt.IGK.txt	5	0.00352858	TGCATGCAAGCTACACAATTTCCCTTCACTTTC	EEEEEEEEEEEEEEEEEEEEEEEEEEEEEEEEE	IGKV2-24*00(375)	NA	IGKJ4*00(180)	NA	TGCATGCAAGCTACACAATTTCCCTTCACTTTC	36	CMQATQFPFTF	375
B19pos_clones.txt.IGK.txt	5	0.00352858	CGCATGCAAAGTATACAGCTCCTATCCACTTTC	EEEEEEEEEEEEEEEEEEEEEEEEEEEEEEEEE	IGKV2-29*00(377),IGKV2-26*00(342)	NA	IGKJ3*00(181)	NA	CGCATGCAAAGTATACAGCTCCTATCCACTTTC	36	RMQSIQLLSTF	377
B19pos_clones.txt.IGK.txt	5	0.00352858	TGTCAACAGGCTAACAGTTTCCCTTCACTTTC	EEEEEEEEEEEEEEEEEEEEEEEEEEEEEEEE	IGKV1-12*00(626)	NA	IGKJ3*00(120)	NA	TGTCAACAGGCTAACAGTTTCCCTTCACTTTC	36	CQQAN_FPFTF	626
B19pos_clones.txt.IGK.txt	5	0.00352858	TGCATGCAAGATGCACAAGATTCGGCACTTTC	EEEEEEEEEEEEEEEEEEEEEEEEEEEEEEEE	IGKV2-26*00(353)	NA	IGKJ4*00(175)	NA	TGCATGCAAGATGCACAAGATTCGGCACTTTC	36	CMQDA_RFGTF	353
B19pos_clones.txt.IGK.txt	5	0.00352858	TGCATGCAAAGTATACAGCTTCCGACACTTTT	EEEEEEEEEEEEEEEEEEEEEEEEEEEEEEEE	IGKV2-26*00(693.8),IGKV2-29*00(658.4)	NA	IGKJ2*00(180)	NA	TGCATGCAAAGTATACAGCTTCCGACACTTTT	36	CMQSI_ASDTF	693.8
B19pos_clones.txt.IGK.txt	5	0.00352858	TGTCAACAGAGTTACAGTACCCTTCACTTTC	EEEEEEEEEEEEEEEEEEEEEEEEEEEEEEE	IGKV1-39*00(347)	NA	IGKJ3*00(185)	NA	TGTCAACAGAGTTACAGTACCCTTCACTTTC	36	CQQSY_VPFTF	347
B19pos_clones.txt.IGK.txt	5	0.00352858	TGTCAACAGAGTTACAGTACCCCTCACTTTC	EEEEEEEEEEEEEEEEEEEEEEEEEEEEEEE	IGKV1-39*00(489)	NA	IGKJ4*00(185)	NA	TGTCAACAGAGTTACAGTACCCCTCACTTTC	36	CQQSY_VPLTF	489
B19pos_clones.txt.IGK.txt	5	0.00352858	TGTCAGCTGCGTACCAACTGGCCCCCTTTT	EEEEEEEEEEEEEEEEEEEEEEEEEEEEEE	IGKV3-11*00(639)	NA	IGKJ2*00(165)	NA	TGTCAGCTGCGTACCAACTGGCCCCCTTTT	36	CQLRTNWPPF	639
B19pos_clones.txt.IGK.txt	5	0.00352858	TGCCAACAGTATAATAGTTATTCGACGTTC	EEEEEEEEEEEEEEEEEEEEEEEEEEEEEE	IGKV1-5*00(214),IGKV1-16*00(193.4)	NA	IGKJ1*00(175)	NA	TGCCAACAGTATAATAGTTATTCGACGTTC	36	CQQYNSYSTF	214
B19pos_clones.txt.IGK.txt	5	0.00352858	TGTCAACAGTATTATAGTACCCCTCCTTC	EEEEEEEEEEEEEEEEEEEEEEEEEEEEE	IGKV1-8*00(467),IGKV1-13*00(453),IGKV1-16*00(453),IGKV1-5*00(431),IGKV1-9*00(425)	NA	IGKJ4*00(155)	NA	TGTCAACAGTATTATAGTACCCCTCCTTC	36	CQQYY_YPSF	467
B19pos_clones.txt.IGK.txt	5	0.00352858	TGTCAGCAGCGTAGCAACTGGCCTTTC	EEEEEEEEEEEEEEEEEEEEEEEEEEE	IGKV3-11*00(170)	NA	IGKJ4*00(165)	NA	TGTCAGCAGCGTAGCAACTGGCCTTTC	36	CQQRSNWPF	170
B19pos_clones.txt.IGK.txt	5	0.00352858	TGTCAACAGTATGATAATCTCCCTTCC	EEEEEEEEEEEEEEEEEEEEEEEEEEE	IGKV1-33*00(312.2)	NA	IGKJ4*00(148.2)	NA	TGTCAACAGTATGATAATCTCCCTTCC	36	CQQYDNLPS	312.2
B19pos_clones.txt.IGK.txt	4	0.00282287	TGTAAACAGGACTTCAGTTACCCTCCCACAGGGTTACAAGCCTGAACATAAGCCCCTTAGTGAAACAAATGTATGAAGTTGGGTTGCACAGAGGCTCCGCCTGGTGCCTCCATCTGCTGAAAGCATTTCTCAGATGTATACAAGTTTTTAAGCTTTT	EEEEEEEEEEEEEEEEEEEEEEEEEEEEEEEEEEEEEEEEEEEEEEEEEEEEEEEEEEEEEEEEEEEEEEEEEEEEEEEEEEEEEEEEEEEEEEEEEEEEEEEEEEEEEEEEEEEEEEEEEEEEEEEEEEEEEEEEEEEEEEEEEEEEEEEEEEEAA	IGKV1-6*00(219.8),IGKV1-13*00(218.3),IGKV1-8*00(209.3)	NA	IGKJ2*00(40)	NA	TGTAAACAGGACTTCAGTTACCCTCCCACAGGGTTACAAGCCTGAACATAAGCCCCTTAGTGAAACAAATGTATGAAGTTGGGTTGCACAGAGGCTCCGCCTGGTGCCTCCATCTGCTGAAAGCATTTCTCAGATGTATACAAGTTTTTAAGCTTTT	32	CKQDFSYPPTGLQA*T*AP**NKCMK_WVAQRLRLVPPSAESISQMYTSF*AF	219.8
B19pos_clones.txt.IGK.txt	4	0.00282287	TGTCAACAGTATTATAGTTACCCTCGGGGAACCACTTTC	EEEEEEEEEEEEEEEEEEEEEEEEEEEEEEEEEEEEEEE	IGKV1-8*00(677),IGKV1-16*00(593)	NA	IGKJ4*00(145)	NA	TGTCAACAGTATTATAGTTACCCTCGGGGAACCACTTTC	36	CQQYYSYPRGTTF	677
B19pos_clones.txt.IGK.txt	4	0.00282287	TGTCAACAGAGTTACAGTACCCCCCCGCCGTGGACGTTC	EEEEEEEEEEEEEEEEEEEEEEEEEEEEEEEEEEEEEEE	IGKV1-39*00(610.5)	NA	IGKJ1*00(195)	NA	TGTCAACAGAGTTACAGTACCCCCCCGCCGTGGACGTTC	36	CQQSYSTPPPWTF	610.5
B19pos_clones.txt.IGK.txt	4	0.00282287	TGTCAGCAGTATGGTAGCTCACCTCCAGGGCACTTTC	EEEEEEEEEEEEEEEEEEEEEEEEEEEEEEEEEEEEE	IGKV3-20*00(371.5)	NA	IGKJ4*00(175)	NA	TGTCAGCAGTATGGTAGCTCACCTCCAGGGCACTTTC	36	CQQYGS_HLQGTF	371.5
B19pos_clones.txt.IGK.txt	4	0.00282287	TGTCAGCAGTATAATAACTGGCCTCCGGAGCACCTTC	EEEEEEEEEEEEEEEEEEEEEEEEEEEEEEEEEEEEE	IGKV3-15*00(605)	NA	IGKJ5*00(176)	NA	TGTCAGCAGTATAATAACTGGCCTCCGGAGCACCTTC	36	CQQYNN_GLRSTF	605
B19pos_clones.txt.IGK.txt	4	0.00282287	TGCCAGCAAAGTACACATTATCCTCACCCTCACCTTC	EEEEEEEEEEEEEEEEEEEEEEEEEEEEEEEEEEEEE	IGKV2-10*00(630.8)	NA	IGKJ5*00(180)	NA	TGCCAGCAAAGTACACATTATCCTCACCCTCACCTTC	36	CQQSTH_ILTLTF	630.8
B19pos_clones.txt.IGK.txt	4	0.00282287	TGCCAACAGTATAATAGTTACCCTGACGTGGACGTTC	EEEEEEEEEEEEEEEEEEEEEEEEEEEEEEEEAAAAA	IGKV1-16*00(1065),IGKV1-17*00(939)	NA	IGKJ1*00(60)	NA	TGCCAACAGTATAATAGTTACCCTGACGTGGACGTTC	32	CQQYNS_TLTWTF	1065
B19pos_clones.txt.IGK.txt	4	0.00282287	TGTCAGCAGTATAATAGCTGGCCTCCGATCACCTTC	EEEEEEEEEEEEEEEEEEEEEEEEEEEEEEEEEEEE	IGKV3-15*00(582)	NA	IGKJ5*00(195)	NA	TGTCAGCAGTATAATAGCTGGCCTCCGATCACCTTC	36	CQQYNSWPPITF	582
B19pos_clones.txt.IGK.txt	4	0.00282287	TGTCAGCAGTATAATAACTGGCCTCCGTGGACGTTC	EEEEEEEEEEEEEEEEEEEEEEEEEEEEEEEEEEEE	IGKV3-15*00(435)	NA	IGKJ1*00(195)	NA	TGTCAGCAGTATAATAACTGGCCTCCGTGGACGTTC	36	CQQYNNWPPWTF	435
B19pos_clones.txt.IGK.txt	4	0.00282287	TGTCAGCAGCGTAGCAACTGGCCTCCGGACACTTTC	EEEEEEEEEEEEEEEEEEEEEEEEEEEEEEEEEEEE	IGKV3-11*00(745)	NA	IGKJ4*00(140)	NA	TGTCAGCAGCGTAGCAACTGGCCTCCGGACACTTTC	36	CQQRSNWPPDTF	745
B19pos_clones.txt.IGK.txt	4	0.00282287	TGTCAACAATATGATAATCTCCCCTCGTGGACGTTC	EEEEEEEEEEEEEEEEEEEEEEEEEEEEEEEEEEEE	IGKV1-33*00(181)	NA	IGKJ1*00(192.5)	NA	TGTCAACAATATGATAATCTCCCCTCGTGGACGTTC	36	CQQYDNLPSWTF	181
B19pos_clones.txt.IGK.txt	4	0.00282287	TGCCAACAGTATAATAGTTATTCTGGGTACACTTTT	EEEEEEEEEEEEEEEEEEEEEEEEEEEEEEEEEEEE	IGKV1-5*00(696.5)	NA	IGKJ2*00(190)	NA	TGCCAACAGTATAATAGTTATTCTGGGTACACTTTT	36	CQQYNSYSGYTF	696.5
B19pos_clones.txt.IGK.txt	4	0.00282287	TGCATGCAAGCTACACAATTTCCTCAGGACACTTTT	EEEEEEEEEEEEEEEEEEEEEEEEEEEEEEEEEEEE	IGKV2-24*00(378.8)	NA	IGKJ2*00(176.5)	NA	TGCATGCAAGCTACACAATTTCCTCAGGACACTTTT	36	CMQATQFPQDTF	378.8
B19pos_clones.txt.IGK.txt	4	0.00282287	TGCATGCAAGGTACACACTGGCCTCCGTACACTTTT	EEEEEEEEEEEEEEEEEEEEEEEEEEEEEEEEEEEE	IGKV2-30*00(859)	NA	IGKJ2*00(176)	NA	TGCATGCAAGGTACACACTGGCCTCCGTACACTTTT	36	CMQGTHWPPYTF	859
B19pos_clones.txt.IGK.txt	4	0.00282287	TGCATGCAAGATGCACAAGATCCCCCGCTCACTTTC	EEEEEEEEEEEEEEEEEEEEEEEEEEEEEEEEEEEE	IGKV2-26*00(426)	NA	IGKJ4*00(195)	NA	TGCATGCAAGATGCACAAGATCCCCCGCTCACTTTC	36	CMQDAQDPPLTF	426
B19pos_clones.txt.IGK.txt	4	0.00282287	GGTCAACGGACTTACAATGCCCCTCAGCTCACTTTC	EEEEEEEEEEEEEEEEEEEEEEEEEEEEEEEEEEEE	IGKV1-37*00(645)	NA	IGKJ4*00(176)	NA	GGTCAACGGACTTACAATGCCCCTCAGCTCACTTTC	36	GQRTYNAPQLTF	645
B19pos_clones.txt.IGK.txt	4	0.00282287	TGTCTACAGCATAATAGTTACCCCCATTCACTTTC	EEEEEEEEEEEEEEEEEEEEEEEEEEEEEEEEEEE	IGKV1-17*00(725.3),IGKV1-9*00(683.3),IGKV1-16*00(641.3)	NA	IGKJ3*00(175)	NA	TGTCTACAGCATAATAGTTACCCCCATTCACTTTC	36	CLQHNS_PPFTF	725.3
B19pos_clones.txt.IGK.txt	4	0.00282287	TGTCAGCAATATTATAGTACTCCTTGTGGACGTTC	EEEEEEEEEEEEEEEEEEEEEEEEEEEEEEEEEEE	IGKV4-1*00(711.5)	NA	IGKJ1*00(75)	NA	TGTCAGCAATATTATAGTACTCCTTGTGGACGTTC	36	CQQYYS_SLWTF	711.5
B19pos_clones.txt.IGK.txt	4	0.00282287	GGTCAACGGACTTACAATGCCCCCCGTGGACGTTC	EEEEEEEEEEEEEEEEEEEEEEEEEEEEEEEEEEE	IGKV1-37*00(228.8)	NA	IGKJ1*00(196)	NA	GGTCAACGGACTTACAATGCCCCCCGTGGACGTTC	36	GQRTYN_PPWTF	228.8
B19pos_clones.txt.IGK.txt	4	0.00282287	TGTCTACAGCATAATAGTTACCCATCTCACTTTC	EEEEEEEEEEEEEEEEEEEEEEEEEEEEEEEEEE	IGKV1-17*00(281.5)	NA	IGKJ4*00(185)	NA	TGTCTACAGCATAATAGTTACCCATCTCACTTTC	36	CLQHNS_THLTF	281.5
B19pos_clones.txt.IGK.txt	4	0.00282287	TGTCAACAGTATGATAATCTCCCCTCTCACTTTC	EEEEEEEEEEEEEEEEEEEEEEEEEEEEEEEEEE	IGKV1-33*00(180)	NA	IGKJ4*00(185)	NA	TGTCAACAGTATGATAATCTCCCCTCTCACTTTC	36	CQQYDN_SPLTF	180
B19pos_clones.txt.IGK.txt	4	0.00282287	TGCATGCAACGTATAGAGTTTCCTTCGGGGTTTC	EEEEEEEEEEEEEEEEEEEEEEEEEEEEEEEEEE	IGKV2-40*00(505)	NA	IGKJ3*00(160)	NA	TGCATGCAACGTATAGAGTTTCCTTCGGGGTTTC	36	CMQRIE_FLRGF	505
B19pos_clones.txt.IGK.txt	4	0.00282287	TGCATGCAAGATGCACAAGATCCTCCAAAAGTTC	AAAAEEEEEEEEEEEEEEEEEEEEEEEEEEEEEE	IGKV2-26*00(133.8)	NA	IGKJ1*00(153)	NA	TGCATGCAAGATGCACAAGATCCTCCAAAAGTTC	32	CMQDAQ_ILQKF	133.8
B19pos_clones.txt.IGK.txt	4	0.00282287	TGCATGCAAAGTATACAGCTTCCCGATCACCTTC	EEEEEEEEEEEEEEEEEEEEEEEEEEEEEEEEEE	IGKV2-29*00(724),IGKV2-26*00(696)	NA	IGKJ5*00(195)	NA	TGCATGCAAAGTATACAGCTTCCCGATCACCTTC	36	CMQSIQ_FPITF	724
B19pos_clones.txt.IGK.txt	4	0.00282287	TGTCTACAACATGATAATTTCCCGTGGACGTTC	EEEEEEEEEEEEEEEEEEEEEEEEEEEEEEEEE	IGKV5-2*00(321)	NA	IGKJ1*00(195)	NA	TGTCTACAACATGATAATTTCCCGTGGACGTTC	36	CLQHDNFPWTF	321
B19pos_clones.txt.IGK.txt	4	0.00282287	TGTCAGCAGCGTAGCGACTGGCCTCGGACGTTC	EEEEEEEEEAEEEEEEEEEEEEEEEEEEEEEEE	IGKV3-11*00(678.5)	NA	IGKJ1*00(176.5)	NA	TGTCAGCAGCGTAGCGACTGGCCTCGGACGTTC	32	CQQRSDWPRTF	678.5
B19pos_clones.txt.IGK.txt	4	0.00282287	TGTCAGCAATATTATAGTACTCCTCGGACGTTC	EEEEEEEEEEEEEEEEEEEEEEEEEEEEEEEEE	IGKV4-1*00(867.5)	NA	IGKJ1*00(180)	NA	TGTCAGCAATATTATAGTACTCCTCGGACGTTC	36	CQQYYSTPRTF	867.5
B19pos_clones.txt.IGK.txt	4	0.00282287	TGTCAGCAATATAATAACTGGCCTCTCACTTTC	EEEEEEEEEEEEEEEEEEEEEEEEEEEEEEEEE	IGKV3-15*00(486)	NA	IGKJ4*00(185)	NA	TGTCAGCAATATAATAACTGGCCTCTCACTTTC	36	CQQYNNWPLTF	486
B19pos_clones.txt.IGK.txt	4	0.00282287	TGTCAACAGTATGATAATCTCCCCTTCACTTTC	EEEEEEEEEEEEEEEEEEEEEEEEEEEEEEEEE	IGKV1-33*00(285)	NA	IGKJ3*00(185)	NA	TGTCAACAGTATGATAATCTCCCCTTCACTTTC	36	CQQYDNLPFTF	285
B19pos_clones.txt.IGK.txt	4	0.00282287	TGCCAGCAGTATGGTAGCTCAGGATACACTTTT	EEEEEEEEEEEEEEEEEEEEEEEEEEEEEEEEE	IGKV3-20*00(157)	NA	IGKJ2*00(185)	NA	TGCCAGCAGTATGGTAGCTCAGGATACACTTTT	36	CQQYGSSGYTF	157
B19pos_clones.txt.IGK.txt	4	0.00282287	TGCCAACATTCTAAAGCTTTCCCGAGGACGTTC	EEEEEEEEEEEEEEEEEEEEEEEEEEEEEEEEE	IGKV1-5*00(550),IGKV1-16*00(480)	NA	IGKJ1*00(139)	NA	TGCCAACATTCTAAAGCTTTCCCGAGGACGTTC	36	CQHSKAFPRTF	550
B19pos_clones.txt.IGK.txt	4	0.00282287	TGCCAACAGTATAATAGTTATCCGTGGACGTTC	EEEEEEEEEEEEEEEEEEEEEEEEEEEEEEEEE	IGKV1-5*00(517.5),IGKV1-16*00(471.5)	NA	IGKJ1*00(181)	NA	TGCCAACAGTATAATAGTTATCCGTGGACGTTC	36	CQQYNSYPWTF	517.5
B19pos_clones.txt.IGK.txt	4	0.00282287	TGCCAACAGTATAATAGTTATCCGCTCACTTTC	EEEEEEEEEEEEEEEEEEEEEEEEEEEEEEEEE	IGKV1-5*00(563.5)	NA	IGKJ4*00(195)	NA	TGCCAACAGTATAATAGTTATCCGCTCACTTTC	36	CQQYNSYPLTF	563.5
B19pos_clones.txt.IGK.txt	4	0.00282287	TGCATGCAAGCTCTACAAACTCCGCTCACTTTC	EEEEEEEEEEEEEEEEEEEEEEEEEEEEEEEEE	IGKV2-28*00(589)	NA	IGKJ4*00(195)	NA	TGCATGCAAGCTCTACAAACTCCGCTCACTTTC	36	CMQALQTPLTF	589
B19pos_clones.txt.IGK.txt	4	0.00282287	TGCATGCAAGCTCTACAAACATCTCTCACTTTC	EEEEEEEEEEEEEEEEEEEEEEEEEEEEEEEEE	IGKV2-28*00(360)	NA	IGKJ4*00(185)	NA	TGCATGCAAGCTCTACAAACATCTCTCACTTTC	36	CMQALQTSLTF	360
B19pos_clones.txt.IGK.txt	4	0.00282287	TGCATGCAAACTACACACTGGCCGTGGACGTTC	EEEEEEEEEEEEEEEEEEEEEEEEEEEEEEEEE	IGKV2-30*00(375.5)	NA	IGKJ1*00(188)	NA	TGCATGCAAACTACACACTGGCCGTGGACGTTC	36	CMQTTHWPWTF	375.5
B19pos_clones.txt.IGK.txt	4	0.00282287	TGTCAGCAATATTATAGTACTCCGACACTTTT	EEEEEEEEEEEEEEEEEEEEEEEEEEEEEEEE	IGKV4-1*00(651.5)	NA	IGKJ2*00(180)	NA	TGTCAGCAATATTATAGTACTCCGACACTTTT	36	CQQYY_YSDTF	651.5
B19pos_clones.txt.IGK.txt	4	0.00282287	TGTCAACAGTATTATAGTACCCCCCCATTTTC	EEEEEEEEEEEEEEEEEEEEEEEEEEEEEEEE	IGKV1-16*00(423),IGKV1-8*00(423),IGKV1-27*00(413),IGKV1-13*00(409),IGKV1-39*00(398)	NA	IGKJ4*00(161)	NA	TGTCAACAGTATTATAGTACCCCCCCATTTTC	36	CQQYY_YPPIF	423
B19pos_clones.txt.IGK.txt	4	0.00282287	TGCCAACAGTATAATAGTTATTCTGGACGTTC	EEEEEEEEEEEEEEEEEEEEEEEEEEEEEEEE	IGKV1-5*00(492.5)	NA	IGKJ1*00(180)	NA	TGCCAACAGTATAATAGTTATTCTGGACGTTC	36	CQQYN_LFWTF	492.5
B19pos_clones.txt.IGK.txt	4	0.00282287	TGCCAACAGTATAATAGTTAGTGTGGACGTTC	EEEEEEEEEEEEEEEEEEEEEEEEEEEEEEEE	IGKV1-5*00(280),IGKV1-16*00(266)	NA	IGKJ1*00(186.5)	NA	TGCCAACAGTATAATAGTTAGTGTGGACGTTC	36	CQQYN_LVWTF	280
B19pos_clones.txt.IGK.txt	4	0.00282287	GGTCAACGGACTTACAATGCCCCTCGACGTTC	EEEEEEEEEEEEEEEEEEEEEEEEEEEEEEEE	IGKV1-37*00(435)	NA	IGKJ1*00(171.5)	NA	GGTCAACGGACTTACAATGCCCCTCGACGTTC	36	GQRTY_CPSTF	435
B19pos_clones.txt.IGK.txt	4	0.00282287	TGTCTACAGCATAATAGTTACCCTCACTTTC	EEEEEEEEEEEEEEEEEEEEEEEEEEEEEEE	IGKV1-17*00(405),IGKV1-9*00(377)	NA	IGKJ4*00(185)	NA	TGTCTACAGCATAATAGTTACCCTCACTTTC	36	CLQHN_VTLTF	405
B19pos_clones.txt.IGK.txt	4	0.00282287	TGTCAGCAGTATGGTAGCTCCTGGGACGTTC	EEEEEEEEEEEEEEEEEEEEEEEEEEEEEEE	IGKV3-20*00(283)	NA	IGKJ1*00(180)	NA	TGTCAGCAGTATGGTAGCTCCTGGGACGTTC	36	CQQYG_APGTF	283
B19pos_clones.txt.IGK.txt	4	0.00282287	TGTCAACAGTATTATAGTTACCCTCACTTTC	EEEEEEEEEEEEEEEEEEEEEEEEEEEEEEE	IGKV1-8*00(715),IGKV1-16*00(631)	NA	IGKJ4*00(120)	NA	TGTCAACAGTATTATAGTTACCCTCACTTTC	36	CQQYY_VTLTF	715
B19pos_clones.txt.IGK.txt	4	0.00282287	TGTCAACAGAGTTACAGTACCCCGAACGTTC	AAAAAEEEEEEEEEEEEEEEEEEEEEEEEEE	IGKV1-39*00(115)	NA	IGKJ1*00(166.5)	NA	TGTCAACAGAGTTACAGTACCCCGAACGTTC	32	CQQSY_VPRTF	115
B19pos_clones.txt.IGK.txt	4	0.00282287	TGAATGCAAGGTATACACCTTCCGGACTTTT	EEEEEEEEEEEEEEEEEEEEEEEEEEEEEEE	IGKV2-29*00(761.7)	NA	IGKJ2*00(132)	NA	TGAATGCAAGGTATACACCTTCCGGACTTTT	36	*MQGI_TFRTF	761.7
B19pos_clones.txt.IGK.txt	4	0.00282287	TGTCAACAGAGTTACAGTACCGCCCTTC	EEEEEEEEEEEEEEEEEEEEEEEEEEEE	IGKV1-39*00(396.5)	NA	IGKJ1*00(155)	NA	TGTCAACAGAGTTACAGTACCGCCCTTC	36	CQQSY_VPPF	396.5
B19pos_clones.txt.IGK.txt	4	0.00282287	TGCATGCAAGATGCACAAGATCCCTTTC	EEEEEEEEEEEEEEEEEEEEEEEEEEEE	IGKV2-26*00(480)	NA	IGKJ4*00(166)	NA	TGCATGCAAGATGCACAAGATCCCTTTC	36	CMQDA_KIPF	480
B19pos_clones.txt.IGK.txt	4	0.00282287	TGTCAGCAGTATGGTAGCTCACCCCC	EEEEEEEEEEEEEEEEEEEEEEEEEE	IGKV3-20*00(230)	NA	IGKJ4*00(145)	NA	TGTCAGCAGTATGGTAGCTCACCCCC	36	CQQY_*LTP	230
B19pos_clones.txt.IGK.txt	4	0.00282287	TGTCAGCAGGATCCCAGCTCACTTTC	EEEEEEEEEEEEEEEEEEEEEEEEEE	IGKV3-7*00(454.5),IGKV3-11*00(418.5),IGKV3-20*00(413.5),IGKV3-15*00(412.5)	NA	IGKJ4*00(190)	NA	TGTCAGCAGGATCCCAGCTCACTTTC	36	CQQD_QLTF	454.5
B19pos_clones.txt.IGK.txt	4	0.00282287	TGTCAACAGTATGATAATCCCC	EEEEEEEEEEEEEEEEEEEEEE	IGKV1-33*00(588)	NA	IGKJ4*00(145)	NA	TGTCAACAGTATGATAATCCCC	36	CQQY_IIP	588
B19pos_clones.txt.IGK.txt	4	0.00282287	TGTCAACAGTGACACTTTT	EEEEEEEEEEEEEEEEEEE	IGKV1-27*00(399.5),IGKV1-13*00(357.5),IGKV1-37*00(356.5),IGKV1-12*00(352.5),IGKV1-39*00(352.5)	NA	IGKJ2*00(180)	NA	TGTCAACAGTGACACTTTT	36	CQQ_DTF	399.5
B19pos_clones.txt.IGK.txt	4	0.00282287	TGCCAACACCCTTC	EEEEEEEEEEEEEE	IGKV1-16*00(337.8),IGKV1-13*00(323.8),IGKV1-5*00(309.8),IGKV1-6*00(309.5),IGKV1-27*00(299.8)	NA	IGKJ4*00(155)	NA	TGCCAACACCCTTC	36	CQ_PF	337.8
B19pos_clones.txt.IGK.txt	3	0.00211715	TGTCAACAGAGTGACAGTACCCCTCCCACAGTGTTACAAGTCATAACATAAACCCCAAGGAAGCAGATGCGTGAGGCTGGGCTGCCCCAATGCTCCTTCTGGTGCCTCTCTCTGCTGAGGGAAGTTCTCAAACTCAGTCAGGTTTGGAAAGTCATAGGGAGATTTTCCTAGAGGA	EEEEEEEEEEEEEEEEEEEEEEEEEEEEEEEEEEEEEEEEEEEEEEEEEEEEEAEEEEEEEEEEEEEEEEEEEEEEEEEEEEEEEEEEEEEEEEEEEEEEEEEEEEEEEEEEEEEEEEEEEEEEEEEEEEEEEEEEEEEEEEEEEEEEEEEEEEEEEEEEEEEEEEEEEEEEEEE	IGKV1-39*00(426),IGKV1-27*00(398),IGKV1-13*00(393),IGKV1-16*00(379)	NA	IGKJ2*00(40)	NA	TGTCAACAGAGTGACAGTACCCCTCCCACAGTGTTACAAGTCATAACATAAACCCCAAGGAAGCAGATGCGTGAGGCTGGGCTGCCCCAATGCTCCTTCTGGTGCCTCTCTCTGCTGAGGGAAGTTCTCAAACTCAGTCAGGTTTGGAAAGTCATAGGGAGATTTTCCTAGAGGA	32	CQQSDSTPPTVLQVIT*TPRKQMREAGLP_NAPSGASLC*GKFSNSVRFGKS*GDFPRG	426
B19pos_clones.txt.IGK.txt	3	0.00211715	TGCATGCAAGATGCACAAGATCCTCCGGGGATTCACTTTC	EEEEEEEEEEEEEEEEEEEEEEEEEEEEEEEEEEEEEEEE	IGKV2-26*00(228)	NA	IGKJ3*00(190)	NA	TGCATGCAAGATGCACAAGATCCTCCGGGGATTCACTTTC	36	CMQDAQD_LRGFTF	228
B19pos_clones.txt.IGK.txt	3	0.00211715	CGATCTACAACATGATAATTTCCCTCTGATGTACACTTTT	EEEEEEEEEEEEEEEEEEEEEEEEEEEEEEEEEEEEEEEE	IGKV5-2*00(114)	NA	IGKJ2*00(200)	NA	CGATCTACAACATGATAATTTCCCTCTGATGTACACTTTT	36	RSTT**F_PLMYTF	114
B19pos_clones.txt.IGK.txt	3	0.00211715	TGTCAGCAGTATAATAACTGGCCTCCTATGTACACTTTT	EEEEEEEEEEEEEEEEEEEEEEEEEEEEEEEEEEEEEEE	IGKV3-15*00(230)	NA	IGKJ2*00(200)	NA	TGTCAGCAGTATAATAACTGGCCTCCTATGTACACTTTT	36	CQQYNNWPPMYTF	230
B19pos_clones.txt.IGK.txt	3	0.00211715	TGTCAGCAGCGTAGCAACGAGGCATCCAAGTACACTTTT	EEEEEEEEEEEEEEEEEEEEEEEEEEEEEEEEEEEEEEE	IGKV3-11*00(275.3)	NA	IGKJ2*00(191)	NA	TGTCAGCAGCGTAGCAACGAGGCATCCAAGTACACTTTT	36	CQQRSNEASKYTF	275.3
B19pos_clones.txt.IGK.txt	3	0.00211715	TGCCAACAGTATAATAGTTACCCTCCACTCTCACTTTC	EEAEEEEEEEEEEEEEEEEEEEEEEEEEEEEEEEEEEE	IGKV1-16*00(205),IGKV1-5*00(185)	NA	IGKJ4*00(185)	NA	TGCCAACAGTATAATAGTTACCCTCCACTCTCACTTTC	32	CQQYNS_PSTLTF	205
B19pos_clones.txt.IGK.txt	3	0.00211715	TGCATGCAAGCTCTACAAACTCCTCCAGGTACACTTTT	EEEEEEEEEEEEEEEEEEEEEEEEEEEEEEEEEEEEEE	IGKV2-28*00(545)	NA	IGKJ2*00(132)	NA	TGCATGCAAGCTCTACAAACTCCTCCAGGTACACTTTT	36	CMQALQ_SSRYTF	545
B19pos_clones.txt.IGK.txt	3	0.00211715	TGTCAGCAATATTATAGTACTCCTCCAAGGGACGTTC	EEEEEEEEEEEEEEEEEEEEEEEEEEEEEEEEEEEEE	IGKV4-1*00(165)	NA	IGKJ1*00(179.3)	NA	TGTCAGCAATATTATAGTACTCCTCCAAGGGACGTTC	36	CQQYYS_LLQGTF	165
B19pos_clones.txt.IGK.txt	3	0.00211715	TGCCAACAGTATAATAGTTACCCCCTCGCTCACTTTC	EEEEEEEEEEEEEEEEEEEEEEEEEEEEEEEEEEEEE	IGKV1-16*00(655),IGKV1-13*00(585),IGKV1-17*00(571),IGKV1-8*00(571)	NA	IGKJ4*00(115)	NA	TGCCAACAGTATAATAGTTACCCCCTCGCTCACTTTC	36	CQQYNS_TPSLTF	655
B19pos_clones.txt.IGK.txt	3	0.00211715	TGTCTACAACATGATAATTTCCATACGTGGACGTTC	EEEEEEEEEEEEEEEEEEEEEEEEEEEEEEEEEEEE	IGKV5-2*00(356.3)	NA	IGKJ1*00(200)	NA	TGTCTACAACATGATAATTTCCATACGTGGACGTTC	36	CLQHDNFHTWTF	356.3
B19pos_clones.txt.IGK.txt	3	0.00211715	TGTCAGCAGTATGGTAGCTCACCCTTGCGCACCTTC	EEEEEEEEEEEEEEEEEEEEEEEEEEEEEEEEEEEE	IGKV3-20*00(545.7)	NA	IGKJ5*00(175)	NA	TGTCAGCAGTATGGTAGCTCACCCTTGCGCACCTTC	36	CQQYGSSPLRTF	545.7
B19pos_clones.txt.IGK.txt	3	0.00211715	TGTCAGCAGCGTAGCACCTGGCCTCCGATCACCTTC	EEEEEEEEEEEEEEEEEEEEEEEEEEEEEEEEEEEE	IGKV3-11*00(536)	NA	IGKJ5*00(190.3)	NA	TGTCAGCAGCGTAGCACCTGGCCTCCGATCACCTTC	36	CQQRSTWPPITF	536
B19pos_clones.txt.IGK.txt	3	0.00211715	TGTCAGCAGCGTAGCAACTGGCCTCCGCTCACTTTC	EEEEEEEEEEEEEEEEEEEEEEEEEEEEEEEEEEEE	IGKV3-11*00(595)	NA	IGKJ4*00(195)	NA	TGTCAGCAGCGTAGCAACTGGCCTCCGCTCACTTTC	36	CQQRSNWPPLTF	595
B19pos_clones.txt.IGK.txt	3	0.00211715	TGTCAGCAGGATTATAACTTACCTCCGGTAACTTTC	EEEEEEEEEEEEEEEEEEEEEEEEEEEEEEEEEEEE	IGKV3-7*00(470)	NA	IGKJ4*00(165)	NA	TGTCAGCAGGATTATAACTTACCTCCGGTAACTTTC	36	CQQDYNLPPVTF	470
B19pos_clones.txt.IGK.txt	3	0.00211715	TGTCAACAGTATGATAATCTCCCTCCGAACACCTTC	EEEEEEEEEEEEEEEEEEEEEEEEEEEEEEEEEEEE	IGKV1-33*00(335)	NA	IGKJ5*00(181)	NA	TGTCAACAGTATGATAATCTCCCTCCGAACACCTTC	36	CQQYDNLPPNTF	335
B19pos_clones.txt.IGK.txt	3	0.00211715	TGTCAACAGTATGATAATCTCCCCAAGATCACTTTC	EEEEEEEEEEEEEEEEEEEEEEEEEEEEEEEEEEEE	IGKV1-33*00(435.3)	NA	IGKJ3*00(180)	NA	TGTCAACAGTATGATAATCTCCCCAAGATCACTTTC	36	CQQYDNLPKITF	435.3
B19pos_clones.txt.IGK.txt	3	0.00211715	TGTCAACAGAGTTACAGTACCCCTCCGCTCACTTTC	EEEEEEEEEEEEEEEEEEEEEEEEEEEEEEEEEEEE	IGKV1-39*00(680)	NA	IGKJ4*00(120)	NA	TGTCAACAGAGTTACAGTACCCCTCCGCTCACTTTC	36	CQQSYSTPPLTF	680
B19pos_clones.txt.IGK.txt	3	0.00211715	TGTCAAAAGTATAACAGTGCCCCTCGGGAAACTTTC	EEEEEEEEEEEEEEEEEEEEEEEEEEEEEEEEEEEE	IGKV1-27*00(321)	NA	IGKJ4*00(170)	NA	TGTCAAAAGTATAACAGTGCCCCTCGGGAAACTTTC	36	CQKYNSAPRETF	321
B19pos_clones.txt.IGK.txt	3	0.00211715	TGCATGCAAGCTCTACAAACTCCTCCGTGGACGTTC	EEEEEEEEEEEEEEEEEEEEEEEEEEEEEEEEEEEE	IGKV2-28*00(271)	NA	IGKJ1*00(195)	NA	TGCATGCAAGCTCTACAAACTCCTCCGTGGACGTTC	36	CMQALQTPPWTF	271
B19pos_clones.txt.IGK.txt	3	0.00211715	TGCATGCAAGCTACACACTGGCCTCCATTCACTTTC	EEEEEEEEEEEEEEEEEEEEEEEEEEEEEEEEEEEE	IGKV2-30*00(541.7)	NA	IGKJ3*00(176)	NA	TGCATGCAAGCTACACACTGGCCTCCATTCACTTTC	36	CMQATHWPPFTF	541.7
B19pos_clones.txt.IGK.txt	3	0.00211715	GGTCAACGGACTTACAATGCCCCTACGTGGACGTTC	EEEEEEEEEEEEEEEEEEEEEEEEEEEEEEEEEEEE	IGKV1-37*00(540.7)	NA	IGKJ1*00(200)	NA	GGTCAACGGACTTACAATGCCCCTACGTGGACGTTC	36	GQRTYNAPTWTF	540.7
B19pos_clones.txt.IGK.txt	3	0.00211715	GGTCAACGGACTTACAATGCCCCCATGTACACTTTT	EEEEEEEEEEEEEEEEEEEEEEEEEEEEEEEEEEEE	IGKV1-37*00(280)	NA	IGKJ2*00(205)	NA	GGTCAACGGACTTACAATGCCCCCATGTACACTTTT	36	GQRTYNAPMYTF	280
B19pos_clones.txt.IGK.txt	3	0.00211715	TGTCAGCAGTATGGTAGCTCACCCCGCTCACTTTC	EEEEEEEEEEEEEEEEEEEEEEAEEEEEEEEEEEE	IGKV3-20*00(572)	NA	IGKJ4*00(165)	NA	TGTCAGCAGTATGGTAGCTCACCCCGCTCACTTTC	32	CQQYGS_TPLTF	572
B19pos_clones.txt.IGK.txt	3	0.00211715	TGTCAGCAGTATAATAACTGGCCTGGTACACTTTT	EEEEEEEEEEEEEEEEEEEEEEEEEEEEEEEEAAA	IGKV3-15*00(710)	NA	IGKJ2*00(60)	NA	TGTCAGCAGTATAATAACTGGCCTGGTACACTTTT	32	CQQYNN_AWYTF	710
B19pos_clones.txt.IGK.txt	3	0.00211715	TGTCAACAGCTTAATAGTTACCCTCGGACACTTTC	EEEEEEEEEEEEEEEEEEEEEEEEEEEEEEEEEEE	IGKV1-9*00(550)	NA	IGKJ4*00(161)	NA	TGTCAACAGCTTAATAGTTACCCTCGGACACTTTC	36	CQQLNS_PSDTF	550
B19pos_clones.txt.IGK.txt	3	0.00211715	TGTCAACAGAGTTACAGTACCCCTCGAGGACGTTC	EEEEEEEEEEEEEEEEEEEEEEEEEEEEEEEEEEE	IGKV1-39*00(310)	NA	IGKJ1*00(182)	NA	TGTCAACAGAGTTACAGTACCCCTCGAGGACGTTC	36	CQQSYS_PSRTF	310
B19pos_clones.txt.IGK.txt	3	0.00211715	TGCATGCAAGCTCTACAAACTCCTCCGACACCTTC	EEEEEEEEEEEEEEEEEEEEEEEEEEEEEEEEEEE	IGKV2-28*00(355.7)	NA	IGKJ5*00(178)	NA	TGCATGCAAGCTCTACAAACTCCTCCGACACCTTC	36	CMQALQ_SSDTF	355.7
B19pos_clones.txt.IGK.txt	3	0.00211715	TGCATGCAAGATGCACAAGATCCTCCGGAGCTTTC	EEEEEEEEEEEEEEEEEEEEEEEEEEEEEEEEEEE	IGKV2-26*00(285)	NA	IGKJ3*00(165)	NA	TGCATGCAAGATGCACAAGATCCTCCGGAGCTTTC	36	CMQDAQ_SSGAF	285
B19pos_clones.txt.IGK.txt	3	0.00211715	TGTCATCAGAGTAGTAGTTTACTCGTACACTTTT	EEEEEEEEEEEEEEEEEEEEEEEEEEEEEEEEEE	IGKV6-21*00(590)	NA	IGKJ2*00(190)	NA	TGTCATCAGAGTAGTAGTTTACTCGTACACTTTT	36	CHQSSS_YSYTF	590
B19pos_clones.txt.IGK.txt	3	0.00211715	TGTCAGCAGTATGGTAGCTCACCGGATCACCTTC	EEEEEEEEEEEEEEEEEEEEEEEEEEEEEEEEEE	IGKV3-20*00(725)	NA	IGKJ5*00(140)	NA	TGTCAGCAGTATGGTAGCTCACCGGATCACCTTC	36	CQQYGS_HRITF	725
B19pos_clones.txt.IGK.txt	3	0.00211715	TGTCAGCAGCGTAGCAACTGGCCCATTCACTTTC	EEEEEEEEEEEEEEEEEEEEEEEEEEEEEEEEAA	IGKV3-11*00(870)	NA	IGKJ3*00(65)	NA	TGTCAGCAGCGTAGCAACTGGCCCATTCACTTTC	32	CQQRSN_GPFTF	870
B19pos_clones.txt.IGK.txt	3	0.00211715	TGTCAGCAGCGTAGCAACTGGCCAGCTCACTTTC	EEEEEEEEEEEEEEEEAEEEEEEEEEEEEEEEEE	IGKV3-11*00(385)	NA	IGKJ4*00(190)	NA	TGTCAGCAGCGTAGCAACTGGCCAGCTCACTTTC	32	CQQRSN_GQLTF	385
B19pos_clones.txt.IGK.txt	3	0.00211715	TGTCAGCAATATTATAGTACTCCCGTACACTTTT	EEEEEEEEEEEEEEEEEEEEEEEEEEEEEEEEEE	IGKV4-1*00(160)	NA	IGKJ2*00(190)	NA	TGTCAGCAATATTATAGTACTCCCGTACACTTTT	36	CQQYYS_LPYTF	160
B19pos_clones.txt.IGK.txt	3	0.00211715	TGTCAACAGAGTTACAGTACCCTTCCGGACGTTC	EEEEEEEEEEEEEEEEEEEEEEEEEEEEEEEEEE	IGKV1-39*00(635)	NA	IGKJ1*00(175.3)	NA	TGTCAACAGAGTTACAGTACCCTTCCGGACGTTC	36	CQQSYS_PFRTF	635
B19pos_clones.txt.IGK.txt	3	0.00211715	TGAATGCAAGGTATACACCTTCCTCGGGACTTTT	EEEEEEEEEEAEEEEEEEEEEEEEEEEEEEEEEE	IGKV2-29*00(431.3)	NA	IGKJ2*00(170)	NA	TGAATGCAAGGTATACACCTTCCTCGGGACTTTT	32	*MQGIH_FLGTF	431.3
B19pos_clones.txt.IGK.txt	3	0.00211715	TGAATGCAAGGTATACACCTTCCCCCTCACTTTC	EEEEEEEEEEEEEEEEEEEEEEEEEEEEEEEEEE	IGKV2-29*00(585)	NA	IGKJ4*00(185)	NA	TGAATGCAAGGTATACACCTTCCCCCTCACTTTC	36	*MQGIH_FPLTF	585
B19pos_clones.txt.IGK.txt	3	0.00211715	TGTCTACAGCATAATAGTTACCCTCTCACTTTC	EEEEEEEEEEEEEEEEEEEEEEEEEEEEEEEEE	IGKV1-17*00(335.7),IGKV1-9*00(307.7)	NA	IGKJ4*00(180.3)	NA	TGTCTACAGCATAATAGTTACCCTCTCACTTTC	36	CLQHNSYPLTF	335.7
B19pos_clones.txt.IGK.txt	3	0.00211715	TGTCTACAAGATTACAATTACCCCTACACTTTT	EEEEEEEEEEEEEEEEEEEEEEEEEEEEEEEEE	IGKV1-6*00(176)	NA	IGKJ2*00(171)	NA	TGTCTACAAGATTACAATTACCCCTACACTTTT	36	CLQDYNYPYTF	176
B19pos_clones.txt.IGK.txt	3	0.00211715	TGTCAGCAGTATGGTACCTCACGAGGGACTTTC	EEEEEEEEEEEEEEEEEEEEEEEEEEEEEEEEE	IGKV3-20*00(546.3)	NA	IGKJ3*00(170)	NA	TGTCAGCAGTATGGTACCTCACGAGGGACTTTC	36	CQQYGTSRGTF	546.3
B19pos_clones.txt.IGK.txt	3	0.00211715	TGTCAGCAGTATGGTAGCTCACCTTACACTTTT	EEEEEEEEEEEEEEEEEEEEEEEEEEEEEEEEE	IGKV3-20*00(915)	NA	IGKJ2*00(105)	NA	TGTCAGCAGTATGGTAGCTCACCTTACACTTTT	36	CQQYGSSPYTF	915
B19pos_clones.txt.IGK.txt	3	0.00211715	TGTCAGCAGTATGGTAGCTCACCGTACACTTTT	EEEEEEEEEEEEEEEEEEEEEEEEEEEEEEEEE	IGKV3-20*00(732.7)	NA	IGKJ2*00(180.7)	NA	TGTCAGCAGTATGGTAGCTCACCGTACACTTTT	36	CQQYGSSPYTF	732.7
B19pos_clones.txt.IGK.txt	3	0.00211715	TGTCAGCAGTATAATAACTGGCTCCGAACTTTC	EEEEEEEEEEEEEEEEEEEEEEEEEEEEEEEEE	IGKV3-15*00(623)	NA	IGKJ3*00(170)	NA	TGTCAGCAGTATAATAACTGGCTCCGAACTTTC	36	CQQYNNWLRTF	623
B19pos_clones.txt.IGK.txt	3	0.00211715	TGTCAGCAGTATAATAACTGGCCTCTCACTTTC	EEEEEEEEAEEEEEEEEEEEEEEEEEEEEEEEE	IGKV3-15*00(891)	NA	IGKJ4*00(180.3)	NA	TGTCAGCAGTATAATAACTGGCCTCTCACTTTC	32	CQQYNNWPLTF	891
B19pos_clones.txt.IGK.txt	3	0.00211715	TGTCAGCAGTATAATAACTGGCCTAGGACGTTC	EEEEEEEEEEEEEEEEEEEEEEEEEEEEEEEEE	IGKV3-15*00(285)	NA	IGKJ1*00(85)	NA	TGTCAGCAGTATAATAACTGGCCTAGGACGTTC	36	CQQYNNWPRTF	285
B19pos_clones.txt.IGK.txt	3	0.00211715	TGTCAGCAGTATAATAACTGGCCGTACACTTTT	EEEEEEEEEEEEEEEEEEEEEEEEEEEEEEEEE	IGKV3-15*00(595)	NA	IGKJ2*00(190)	NA	TGTCAGCAGTATAATAACTGGCCGTACACTTTT	36	CQQYNNWPYTF	595
B19pos_clones.txt.IGK.txt	3	0.00211715	TGTCAGCAGCGTACCAGCTGGCCGTACACTTTT	EEEEEEEEEEEEEEEEEEEEEEEEEEEEEEEEE	IGKV3-11*00(514.3)	NA	IGKJ2*00(190)	NA	TGTCAGCAGCGTACCAGCTGGCCGTACACTTTT	36	CQQRTSWPYTF	514.3
B19pos_clones.txt.IGK.txt	3	0.00211715	TGTCAGCAGCGTAGCAACTGGCCTCGGACGTTC	EEEEEEEEEEEEEEEEEEEEEEEEEAEEEEEEE	IGKV3-11*00(559.7)	NA	IGKJ1*00(175.3)	NA	TGTCAGCAGCGTAGCAACTGGCCTCGGACGTTC	32	CQQRSNWPRTF	559.7
B19pos_clones.txt.IGK.txt	3	0.00211715	TGTCAGCAATATTATAGTACTCCTCCGACGTTC	EEEEEEEEEEEEEEEEEEEEEEEEEEEEEEEEE	IGKV4-1*00(756.3)	NA	IGKJ1*00(175)	NA	TGTCAGCAATATTATAGTACTCCTCCGACGTTC	36	CQQYYSTPPTF	756.3
B19pos_clones.txt.IGK.txt	3	0.00211715	TGTCAGCAATATTATAGTACTCCGTGGACGTTC	EEEEEEEEEEEEEEEEEEEEEEEEEEEEEEEEE	IGKV4-1*00(190)	NA	IGKJ1*00(190.3)	NA	TGTCAGCAATATTATAGTACTCCGTGGACGTTC	36	CQQYYSTPWTF	190
B19pos_clones.txt.IGK.txt	3	0.00211715	TGTCAGCAATATTATAGTACTCCGTACACTTTT	EEEEEEEEEEEEEEEEEEEEEEEEEEEEEEEEE	IGKV4-1*00(660)	NA	IGKJ2*00(190)	NA	TGTCAGCAATATTATAGTACTCCGTACACTTTT	36	CQQYYSTPYTF	660
B19pos_clones.txt.IGK.txt	3	0.00211715	TGTCAGCAATATGGTACGTCACCTCGCACTTTT	EEEEEEEEEEEEEEEEEEEEEEEEEEEEEEEEE	IGKV3-20*00(513.7)	NA	IGKJ2*00(156.3)	NA	TGTCAGCAATATGGTACGTCACCTCGCACTTTT	36	CQQYGTSPRTF	513.7
B19pos_clones.txt.IGK.txt	3	0.00211715	TGTCAACAGTATGATAATCTCCTGTACACTTTT	EEEEEEEEEEEEEEEEEEEEEEEEEEEEEEEEE	IGKV1-33*00(200)	NA	IGKJ2*00(195)	NA	TGTCAACAGTATGATAATCTCCTGTACACTTTT	36	CQQYDNLLYTF	200
B19pos_clones.txt.IGK.txt	3	0.00211715	TGTCAACAGTATGATAATCTCCCGCTCACTTTC	EEEEEEEEEEEEEEEEEEEEEEEEEEEEEEEEE	IGKV1-33*00(338.3)	NA	IGKJ4*00(195)	NA	TGTCAACAGTATGATAATCTCCCGCTCACTTTC	36	CQQYDNLPLTF	338.3
B19pos_clones.txt.IGK.txt	3	0.00211715	TGTCAACAGGCTAGCAGTCTCCCGTACACTTTT	EEEEEEEEEEEEEEEEEEEEEEEEEEEEEEEEE	IGKV1-12*00(187)	NA	IGKJ2*00(176)	NA	TGTCAACAGGCTAGCAGTCTCCCGTACACTTTT	36	CQQASSLPYTF	187
B19pos_clones.txt.IGK.txt	3	0.00211715	TGTCAACAGAGTTTCAGTCTGCCTCGGACGTTC	EEEEEEEEEEEEEEEEEEEEEEEEEEEEEEAEE	IGKV1-39*00(565)	NA	IGKJ1*00(166)	NA	TGTCAACAGAGTTTCAGTCTGCCTCGGACGTTC	32	CQQSFSLPRTF	565
B19pos_clones.txt.IGK.txt	3	0.00211715	TGTCAACAGAGTTACACTACCCCTCGGACGTTC	EEEEEEEEEEEEEEEEEEEEEEEEEEEEEEEEE	IGKV1-39*00(653)	NA	IGKJ1*00(180)	NA	TGTCAACAGAGTTACACTACCCCTCGGACGTTC	36	CQQSYTTPRTF	653
B19pos_clones.txt.IGK.txt	3	0.00211715	TGTCAACAGAGTTACAGTACCCCTTGGACGTTC	EEEEEEEEEEEEEEEEEEEEAEEEEEEEAAEEA	IGKV1-39*00(616)	NA	IGKJ1*00(185)	NA	TGTCAACAGAGTTACAGTACCCCTTGGACGTTC	32	CQQSYSTPWTF	616
B19pos_clones.txt.IGK.txt	3	0.00211715	TGTCAACAGAGTTACAGTACCCCTAGCACCTTC	EEEEEEEEEEEEEEEEEEEEEEEEEEEEEEEEE	IGKV1-39*00(575)	NA	IGKJ5*00(175)	NA	TGTCAACAGAGTTACAGTACCCCTAGCACCTTC	36	CQQSYSTPSTF	575
B19pos_clones.txt.IGK.txt	3	0.00211715	TGTCAACAGAGTTACAGTACCGCTTTCACTTTC	EEEEEEEEEEEEEEEEEEEEEEEEEEEEEEEEE	IGKV1-39*00(146)	NA	IGKJ4*00(180)	NA	TGTCAACAGAGTTACAGTACCGCTTTCACTTTC	36	CQQSYSTAFTF	146
B19pos_clones.txt.IGK.txt	3	0.00211715	TGCCTACAGCGTAGCAACTGGCCTCGGACGTTC	EEEEEEEEEEEEEEEEEEEEEEEEEEEEEEEEE	IGKV3-11*00(710)	NA	IGKJ1*00(125)	NA	TGCCTACAGCGTAGCAACTGGCCTCGGACGTTC	36	CLQRSNWPRTF	710
B19pos_clones.txt.IGK.txt	3	0.00211715	TGCCAACAGTATAATAATTATCCGTGGACGTTC	EEEEEEEEEEEEEEEEEEEEEEEEEEEEEEEEE	IGKV1-5*00(411),IGKV1-16*00(379),IGKV1-13*00(365)	NA	IGKJ1*00(195)	NA	TGCCAACAGTATAATAATTATCCGTGGACGTTC	36	CQQYNNYPWTF	411
B19pos_clones.txt.IGK.txt	3	0.00211715	TGCATGCAAGCTCTACAAACTCCCCTCACTTTC	EEEEEEEEEEEEEEEEEEEEEEEEEEEEEEEEE	IGKV2-28*00(115)	NA	IGKJ4*00(180.3)	NA	TGCATGCAAGCTCTACAAACTCCCCTCACTTTC	36	CMQALQTPLTF	115
B19pos_clones.txt.IGK.txt	3	0.00211715	TGCATGCAAGCTCTACAAACTGAGGGCACCTTC	EEEEEEEEEEEEEEEEEEEEEEEEEEEEEEEEE	IGKV2-28*00(395)	NA	IGKJ5*00(175)	NA	TGCATGCAAGCTCTACAAACTGAGGGCACCTTC	36	CMQALQTEGTF	395
B19pos_clones.txt.IGK.txt	3	0.00211715	TGCATGCAAGGTACACAATGGCCGTGGACGTTC	EEEEEEEEEEEEEEEEEEEEEEEEEEEEEEEEE	IGKV2-30*00(473)	NA	IGKJ1*00(181)	NA	TGCATGCAAGGTACACAATGGCCGTGGACGTTC	36	CMQGTQWPWTF	473
B19pos_clones.txt.IGK.txt	3	0.00211715	TGCATGCAAGATGCACAAGATCCTCCCACTTTT	EEEEEEEEEEEEEEEEEEEEEEEEEEEEEEEEE	IGKV2-26*00(385)	NA	IGKJ2*00(175)	NA	TGCATGCAAGATGCACAAGATCCTCCCACTTTT	36	CMQDAQDPPTF	385
B19pos_clones.txt.IGK.txt	3	0.00211715	TGTCTACAGCATAATAGTTACCTCGGACGTTC	EEEEEEEEEEEEEEEEEEEEEEEEEEEEEEEE	IGKV1-17*00(500),IGKV1-9*00(472)	NA	IGKJ1*00(114)	NA	TGTCTACAGCATAATAGTTACCTCGGACGTTC	36	CLQHN_LPRTF	500
B19pos_clones.txt.IGK.txt	3	0.00211715	TGTCAGCAGCGTAGCAACTGGCCGGGACGTTC	EEEEEEEEEEEEEEEEEEEEEEEEEEEEEEEE	IGKV3-11*00(635)	NA	IGKJ1*00(180)	NA	TGTCAGCAGCGTAGCAACTGGCCGGGACGTTC	36	CQQRS_LAGTF	635
B19pos_clones.txt.IGK.txt	3	0.00211715	TGTCAGCAATATTATAGTACTTGTGGACGTTC	EEEEEEEEEEEEEEEEEEEEEEEEEEEEEEEE	IGKV4-1*00(315)	NA	IGKJ1*00(190)	NA	TGTCAGCAATATTATAGTACTTGTGGACGTTC	36	CQQYY_YLWTF	315
B19pos_clones.txt.IGK.txt	3	0.00211715	TGTCAGCAATATTATAGTACTCCTGCTTTTTA	EEEEEEEEEEEEEEEEEEEEEEEEEEEEEEEE	IGKV4-1*00(605)	NA	IGKJ2*00(128)	NA	TGTCAGCAATATTATAGTACTCCTGCTTTTTA	36	CQQYY_YSCFL	605
B19pos_clones.txt.IGK.txt	3	0.00211715	TGTCAACAGTATGATAATCTCCTTTCACTTTC	EEEEEEEEEEEEEEEEEEEEEEEEEEEEEEEE	IGKV1-33*00(245)	NA	IGKJ4*00(180)	NA	TGTCAACAGTATGATAATCTCCTTTCACTTTC	36	CQQYD_SPFTF	245
B19pos_clones.txt.IGK.txt	3	0.00211715	TGTCAACAGTATGATAATCTCCCTTCACTTTC	EEEEEEEEEEEEAEEEEEEEEEEEEEEEEEEE	IGKV1-33*00(388)	NA	IGKJ3*00(178)	NA	TGTCAACAGTATGATAATCTCCCTTCACTTTC	32	CQQYD_SPFTF	388
B19pos_clones.txt.IGK.txt	3	0.00211715	TGTCAACAGAGTTACAGTACCCCTGGACGTTC	EEEEEEEEEEEEEEEEEEEEEEEEEEEEEEEE	IGKV1-39*00(623.3)	NA	IGKJ1*00(185)	NA	TGTCAACAGAGTTACAGTACCCCTGGACGTTC	36	CQQSY_YPWTF	623.3
B19pos_clones.txt.IGK.txt	3	0.00211715	TGTCAACAGAGTTACAGTACCCGTGGACGTTC	EEEEEEEEEEEEEEEEEEEEEEEEEEEEEEEE	IGKV1-39*00(418)	NA	IGKJ1*00(195)	NA	TGTCAACAGAGTTACAGTACCCGTGGACGTTC	36	CQQSY_YPWTF	418
B19pos_clones.txt.IGK.txt	3	0.00211715	TGCATGCAAGCTCTACAAACTCCTGGACGTTC	EEEEEEEEEEEEEEEEEEEEEEEEEEEEEEEE	IGKV2-28*00(586)	NA	IGKJ1*00(160)	NA	TGCATGCAAGCTCTACAAACTCCTGGACGTTC	36	CMQAL_NSWTF	586
B19pos_clones.txt.IGK.txt	3	0.00211715	TGCATGCAAGCTCTACAAACTCGCTCACTTTC	EEEEEEEEEEEEEEEEEEEEEEEEEEEEEEEE	IGKV2-28*00(711.7)	NA	IGKJ4*00(170)	NA	TGCATGCAAGCTCTACAAACTCGCTCACTTTC	36	CMQAL_NSLTF	711.7
B19pos_clones.txt.IGK.txt	3	0.00211715	TGCATGCAAGGTACACACTGGCCGGGGCTTTC	EEEEEEEEEEEEEEEEEEEEEEEEEEEEEEEE	IGKV2-30*00(450)	NA	IGKJ4*00(165)	NA	TGCATGCAAGGTACACACTGGCCGGGGCTTTC	36	CMQGT_LAGAF	450
B19pos_clones.txt.IGK.txt	3	0.00211715	TGCATGCAAGATGCACAAGATCCTACACTTTT	EEEEEEEEEEEEEEEEEEEEEEEEEEEEEEEE	IGKV2-26*00(681.7)	NA	IGKJ2*00(185)	NA	TGCATGCAAGATGCACAAGATCCTACACTTTT	36	CMQDA_RSYTF	681.7
B19pos_clones.txt.IGK.txt	3	0.00211715	GGTCAACGGACTTACAATGCCCGCTCACTTTC	EEEEEEEEEEEEEEEEEEEEEEEEEEEEEEEE	IGKV1-37*00(620.3)	NA	IGKJ4*00(185)	NA	GGTCAACGGACTTACAATGCCCGCTCACTTTC	36	GQRTY_CPLTF	620.3
B19pos_clones.txt.IGK.txt	3	0.00211715	TGCCAACAGTATAATAGTTACCCTCACTTTC	EEEEEEEEEEEEEEEEEEEEEEEEEEEEEEE	IGKV1-16*00(775.3),IGKV1-8*00(696)	NA	IGKJ4*00(148.3)	NA	TGCCAACAGTATAATAGTTACCCTCACTTTC	36	CQQYN_VTLTF	775.3
B19pos_clones.txt.IGK.txt	3	0.00211715	TGCATGCAAGCTACACAATTTGGACACTTTT	EEEEEEEEEEEEEEEEEEEEEEEEEEEEEEE	IGKV2-24*00(215.3)	NA	IGKJ2*00(171.7)	NA	TGCATGCAAGCTACACAATTTGGACACTTTT	36	CMQAT_NLDTF	215.3
B19pos_clones.txt.IGK.txt	3	0.00211715	TGCATGCAAGGTACACACTGGCCTCTCTTTC	EEEEEEEEEEEEEEEEEEEEEEEEEEEEEEE	IGKV2-30*00(155.3)	NA	IGKJ4*00(171)	NA	TGCATGCAAGGTACACACTGGCCTCTCTTTC	36	CMQGT_TGLSF	155.3
B19pos_clones.txt.IGK.txt	3	0.00211715	TGCATGCAAGGTACACACTGGCCTCACTTTC	EEEEEEEEEEEEEEEEEEEEEEEEEEEEEEE	IGKV2-30*00(355)	NA	IGKJ4*00(185)	NA	TGCATGCAAGGTACACACTGGCCTCACTTTC	36	CMQGT_TGLTF	355
B19pos_clones.txt.IGK.txt	3	0.00211715	TGTCAGCAGTATGGTAGCTCGTTCACTTTC	EEEEEEEEEEEEEEEEEEEEEEEEEEEEEE	IGKV3-20*00(501.3)	NA	IGKJ4*00(119)	NA	TGTCAGCAGTATGGTAGCTCGTTCACTTTC	36	CQQYGSSFTF	501.3
B19pos_clones.txt.IGK.txt	3	0.00211715	TGTCAGCAGTATGGTAGCTCATTCACTTTC	EEEEEEEEEEEEEEEEEEEEEEEEEEEEEE	IGKV3-20*00(530)	NA	IGKJ3*00(190)	NA	TGTCAGCAGTATGGTAGCTCATTCACTTTC	36	CQQYGSSFTF	530
B19pos_clones.txt.IGK.txt	3	0.00211715	TGTCAACAGAGTTACAGTACCCCTACTTTC	EEEEEEEEEEEEEEEEEEEEEEEEEEEEEE	IGKV1-39*00(840)	NA	IGKJ4*00(170)	NA	TGTCAACAGAGTTACAGTACCCCTACTTTC	36	CQQSYSTPTF	840
B19pos_clones.txt.IGK.txt	3	0.00211715	TGTCAACAGAGTTACAGTACCCCGACGTTC	EEEEEEEEEEEEEEEEEEEEEEEEEEEEEE	IGKV1-39*00(380)	NA	IGKJ1*00(104)	NA	TGTCAACAGAGTTACAGTACCCCGACGTTC	36	CQQSYSTPTF	380
B19pos_clones.txt.IGK.txt	3	0.00211715	TGCATGCAAGGTACACACTGGCCTCCTTTC	EEEEEEEEEEEEEEEEEEEEEEEEEEEEEE	IGKV2-30*00(305)	NA	IGKJ3*00(165)	NA	TGCATGCAAGGTACACACTGGCCTCCTTTC	36	CMQGTHWPPF	305
B19pos_clones.txt.IGK.txt	3	0.00211715	TGCATGCAAAGTATACAGCTTCCTCCGTTC	EEEEEEEEEEEEEEEEEEEEEEEEEEAEEE	IGKV2-29*00(243)	NA	IGKJ1*00(165)	NA	TGCATGCAAAGTATACAGCTTCCTCCGTTC	32	CMQSIQLPPF	243
B19pos_clones.txt.IGK.txt	3	0.00211715	TGTCTGCAGAGTAAGAATTTTCCACTTTT	EEEEEEEEEEEEEEEEEEEEEEEEEEEEE	IGKV7-3*00(185)	NA	IGKJ2*00(175)	NA	TGTCTGCAGAGTAAGAATTTTCCACTTTT	36	CLQSK_FSTF	185
B19pos_clones.txt.IGK.txt	3	0.00211715	TGCATGCAAGCTCTACAAACTCCCCTTTC	EAEEEEEEEEEEEEEEEEEEEEEEEEEEE	IGKV2-28*00(672)	NA	IGKJ4*00(151)	NA	TGCATGCAAGCTCTACAAACTCCCCTTTC	32	CMQAL_NSPF	672
B19pos_clones.txt.IGK.txt	3	0.00211715	TGTCAACAGAGTTACAGTACCCCCTTTC	EEEEEEEEEEEEEEEEEEEAAEEEEEEE	IGKV1-39*00(450)	NA	IGKJ4*00(165)	NA	TGTCAACAGAGTTACAGTACCCCCTTTC	32	CQQSY_VPPF	450
B19pos_clones.txt.IGK.txt	3	0.00211715	TGCCAACAGTATAATAGTTACCCCCTTT	EEEEEEEEEEEEEEEEEEEEEEEEEEEE	IGKV1-16*00(860)	NA	IGKJ2*00(55)	NA	TGCCAACAGTATAATAGTTACCCCCTTT	36	CQQYN_VTPF	860
B19pos_clones.txt.IGK.txt	3	0.00211715	TGTCAACAGTATGATAATCTCCCTTTC	EEEEEEEEEEEEEEEEEEEEEEEEEEE	IGKV1-33*00(590)	NA	IGKJ3*00(165)	NA	TGTCAACAGTATGATAATCTCCCTTTC	36	CQQYDNLPF	590
B19pos_clones.txt.IGK.txt	3	0.00211715	TGTCAACAGTATGATAATCTCCACTTA	EEEEEEEEEEEEEEEEEEEEEEEEEEE	IGKV1-33*00(321)	NA	IGKJ2*00(140)	NA	TGTCAACAGTATGATAATCTCCACTTA	36	CQQYDNLHL	321
B19pos_clones.txt.IGK.txt	3	0.00211715	TGTCAACAGAGTTACAGTACCCTCTT	EEEEEEEEEEEEEEEEEEEEEEEEEE	IGKV1-39*00(155)	NA	IGKJ2*00(151)	NA	TGTCAACAGAGTTACAGTACCCTCTT	36	CQQS_QYPL	155
B19pos_clones.txt.IGK.txt	3	0.00211715	TGTCTAAAGGCCACTTTC	EEEEEEEEEEEEEEEEEE	IGKV5-2*00(740)	NA	IGKJ4*00(170.3)	NA	TGTCTAAAGGCCACTTTC	36	CLKATF	740
B19pos_clones.txt.IGK.txt	2	0.00141143	TGTCAACAGAGTGACAGTACCCCTCCCACAGCGTTACAAGTCATAACATAATCCCCAAGGAAGCAGATGTGTGAGGCTGGGCTGCCCCAATGCTCCTTCTGGTGCCTCTATCTGCTGAGGGAAGTTCTCAAACTCAGTCAGGTTTGGAAAGTCATTGGGAGATTTTCCTAGAGGA	EEEEEEEEEEEEAEEEEEEEAEEEEEEEEEEEEEEEEEEAEEEEEEEEEEEEEEEEEEAEEEEEEEEEEEEEEEEEEEEEEEEAEEEEEEEEEEEEEEEEEEEEEEEEEEEEEEEEEEEEEEEEEEEEEEEEEEEEEEEEEEEEEEEEEEEEEEEEEEEEEEEEEEEEEEEEEEE	IGKV1-13*00(336),IGKV1-27*00(332.5),IGKV1-9*00(315)	NA	IGKJ2*00(40)	NA	TGTCAACAGAGTGACAGTACCCCTCCCACAGCGTTACAAGTCATAACATAATCCCCAAGGAAGCAGATGTGTGAGGCTGGGCTGCCCCAATGCTCCTTCTGGTGCCTCTATCTGCTGAGGGAAGTTCTCAAACTCAGTCAGGTTTGGAAAGTCATTGGGAGATTTTCCTAGAGGA	32	CQQSDSTPPTALQVIT*SPRKQMCEAGLP_NAPSGASIC*GKFSNSVRFGKSLGDFPRG	336
B19pos_clones.txt.IGK.txt	2	0.00141143	AGGAGAGAGTAGACCAGTCATCCCCAGATATATCACAGGACTAGTTTCAACCTTTGGAAGCTGGTCTATATCCTATGGTTAAATAGGCATTTGTGATACGACCTGAAATACATTTGGACAAGAACTTCACTAACAATTGAGTCACTGAAGACTTAC	EEEEEEEEEEEEEEEEEEEEEEAAEEEEEEEEEEEEEEEEEEEEEEEEEEEEEEEAEEEEEEAEEEEEEEEEEEEEEEEEEEEEEEEEEEEEEEEEEEEEEEEEEEEEEEEEEEEEEEEEEEEEEEEEEEEEEEEEEEEEEAEEEEEEEEEEEEEE	IGKV2-23*00(463)	NA	IGKJ3*00(51)	NA	AGGAGAGAGTAGACCAGTCATCCCCAGATATATCACAGGACTAGTTTCAACCTTTGGAAGCTGGTCTATATCCTATGGTTAAATAGGCATTTGTGATACGACCTGAAATACATTTGGACAAGAACTTCACTAACAATTGAGTCACTGAAGACTTAC	32	RRE*TSHPQIYHRTSFNLWKLVYILWLNRHL*YDLKYIWTRTSLTIESLKTY	463
B19pos_clones.txt.IGK.txt	2	0.00141143	TCTTATCTGTATAGTAGTTGGAATTTCACAGTTATTCAACATAAAACAAAACCTTTCAAAACACCATAGGTACTTTTTTTTCCACTTTT	EEEEEEEEEEEEEEEEEEEEEEEEEEEEEEEEEEEEEEEEEEEEEEEEEEAEEEEEEEEEEEEEEEEEEEEEEEEEEEEEEEEEEEAEE	IGKV3-7*00(158),IGKV3-20*00(154),IGKV3-25*00(145),IGKV3-15*00(139)	NA	IGKJ2*00(45)	NA	TCTTATCTGTATAGTAGTTGGAATTTCACAGTTATTCAACATAAAACAAAACCTTTCAAAACACCATAGGTACTTTTTTTTCCACTTTT	32	SYLYSSWNFTVIQHK_KTFQNTIGTFFSTF	158
B19pos_clones.txt.IGK.txt	2	0.00141143	TGCATGCAAGATGCACAAGATCCTTATAACCCTAGATTTCACTTTC	EEEEEEEEEEEEEEEEEEEEEEEEEEEEEEEEEEEEEEEEEEEEEE	IGKV2-26*00(405)	NA	IGKJ3*00(185)	NA	TGCATGCAAGATGCACAAGATCCTTATAACCCTAGATTTCACTTTC	36	CMQDAQDP_ITLDFTF	405
B19pos_clones.txt.IGK.txt	2	0.00141143	GGTCAACGGACTTACAATGCCCCTCCATGGATTTGCACTTTT	EEEEEEEEEEEEEEEEEEEEEEEEEEEEEEEEEEEEEEEEEE	IGKV1-37*00(455)	NA	IGKJ2*00(175)	NA	GGTCAACGGACTTACAATGCCCCTCCATGGATTTGCACTTTT	36	GQRTYNAPPWICTF	455
B19pos_clones.txt.IGK.txt	2	0.00141143	TGTCAACAGTATTATAGTACCCCTCGAACGTGGACGTTC	EEEEEEEEEEEEEEEEEEEEEEEEEEEEEEEEEEEEEEE	IGKV1-16*00(402),IGKV1-8*00(402),IGKV1-13*00(388),IGKV1-27*00(382),IGKV1-5*00(366)	NA	IGKJ1*00(200)	NA	TGTCAACAGTATTATAGTACCCCTCGAACGTGGACGTTC	36	CQQYYSTPRTWTF	402
B19pos_clones.txt.IGK.txt	2	0.00141143	TGTCAGCAGTATGGTAGCTCACCCCGACGATCACCTTC	EEEEEEEEEEEEEEEEEEEEEEEEEEEEEEEEEEEEEE	IGKV3-20*00(807)	NA	IGKJ5*00(195)	NA	TGTCAGCAGTATGGTAGCTCACCCCGACGATCACCTTC	36	CQQYGS_TPTITF	807
B19pos_clones.txt.IGK.txt	2	0.00141143	TGCATGCAAGATGCACAAGATCCTCCCCATTCACTTTC	EEEEEEEEEEEEEEEEEEEEEEEEEAEEEEEEEEEEEE	IGKV2-26*00(445)	NA	IGKJ3*00(190)	NA	TGCATGCAAGATGCACAAGATCCTCCCCATTCACTTTC	32	CMQDAQ_SSPFTF	445
B19pos_clones.txt.IGK.txt	2	0.00141143	TGTCAGCAGCGTAGCAACTGGCCTCCCTCTCACTTTC	EEEEEEEEEEAEEEAEEAEEEEEEAEEAEEEEEEEEE	IGKV3-11*00(560)	NA	IGKJ4*00(185)	NA	TGTCAGCAGCGTAGCAACTGGCCTCCCTCTCACTTTC	32	CQQRSN_GLPLTF	560
B19pos_clones.txt.IGK.txt	2	0.00141143	TGTCAGCAGCGTAGCAACTGGCCTCCGGATCACCTTC	EEEEEEEEEEEEEEEEEEEEEEEEEEEEEEEEEEEEE	IGKV3-11*00(125)	NA	IGKJ5*00(190)	NA	TGTCAGCAGCGTAGCAACTGGCCTCCGGATCACCTTC	36	CQQRSN_GLRITF	125
B19pos_clones.txt.IGK.txt	2	0.00141143	TGTCAACAGTATTATAGTACCCCTCGCGCTCACTTTC	EEEEEEEEEEEEEEEEEEEEEEEEEEEEEEEEEEEEE	IGKV1-8*00(424.5),IGKV1-16*00(417.5),IGKV1-13*00(410.5),IGKV1-5*00(388.5)	NA	IGKJ4*00(193)	NA	TGTCAACAGTATTATAGTACCCCTCGCGCTCACTTTC	36	CQQYYS_PLALTF	424.5
B19pos_clones.txt.IGK.txt	2	0.00141143	TGTCAACAGAGTTACAGTACCCTCGATATTCACTTTC	EEEEEEEEEEEEEEEEEEEEEEEEEEEEEEEEEEEEE	IGKV1-39*00(125)	NA	IGKJ3*00(200)	NA	TGTCAACAGAGTTACAGTACCCTCGATATTCACTTTC	36	CQQSYS_PSIFTF	125
B19pos_clones.txt.IGK.txt	2	0.00141143	TGCCAACAGTATAATAGTTACCGGGGGCATCACTTTC	EEEEEEEEEEEEEEEEEEEEEEEEEEEEEEEEEEEEE	IGKV1-16*00(450),IGKV1-5*00(412),IGKV1-13*00(408),IGKV1-8*00(394)	NA	IGKJ3*00(180)	NA	TGCCAACAGTATAATAGTTACCGGGGGCATCACTTTC	36	CQQYNS_TGGITF	450
B19pos_clones.txt.IGK.txt	2	0.00141143	TGCATGCAAGGTACACACTGGCCTCCGGTTCACTTTC	EEEEEEEEEEEEEEEEEEEEEEEEEEEEEEEEEEEEE	IGKV2-30*00(435)	NA	IGKJ3*00(185)	NA	TGCATGCAAGGTACACACTGGCCTCCGGTTCACTTTC	36	CMQGTH_GLRFTF	435
B19pos_clones.txt.IGK.txt	2	0.00141143	TGCATGCAAGGTACACACTGGCCTCCGAAAAGCGTTC	EEEEEEEEEEEEEEEEEEEEEEEEEEEEEEEEEEEEE	IGKV2-30*00(1165)	NA	IGKJ1*00(165)	NA	TGCATGCAAGGTACACACTGGCCTCCGAAAAGCGTTC	36	CMQGTH_GLRKAF	1165
B19pos_clones.txt.IGK.txt	2	0.00141143	TGTCTACAATATAATCACTGGCCTCCGAGCACCTTC	EEEEEEEEEEEEEEEEEEEEEEEEEEEEEEEEEEEE	IGKV3-15*00(534)	NA	IGKJ5*00(174)	NA	TGTCTACAATATAATCACTGGCCTCCGAGCACCTTC	36	CLQYNHWPPSTF	534
B19pos_clones.txt.IGK.txt	2	0.00141143	TGTCAGCAGTATAATAACTGGCCTCCGTACACTTTT	EEEEEEEEAEEEEEEEEEEEEEEEEEEEEEEEEEEE	IGKV3-15*00(551)	NA	IGKJ2*00(211.5)	NA	TGTCAGCAGTATAATAACTGGCCTCCGTACACTTTT	32	CQQYNNWPPYTF	551
B19pos_clones.txt.IGK.txt	2	0.00141143	TGTCAGCAGCGTAGCAACTGGCCTCCGATCACCTTC	EEEEEEEEEEEEEEEEEEEEEEEEEEEEEEEEEEEE	IGKV3-11*00(608)	NA	IGKJ5*00(128.5)	NA	TGTCAGCAGCGTAGCAACTGGCCTCCGATCACCTTC	36	CQQRSNWPPITF	608
B19pos_clones.txt.IGK.txt	2	0.00141143	TGTCAGCAGCGTAGCAACTGGCCTCAGATCACCTTC	EEEEEEEEEEEEEEEEEEEEEEEEEEEEEEEEEEEE	IGKV3-11*00(380)	NA	IGKJ5*00(190)	NA	TGTCAGCAGCGTAGCAACTGGCCTCAGATCACCTTC	36	CQQRSNWPQITF	380
B19pos_clones.txt.IGK.txt	2	0.00141143	TGTCAGCAGGATTATAACTTACCTCCGTACACTTTT	EEEEEEEEEEEEEEEEEEEEEE<EEEEEEEEEEEEE	IGKV3-7*00(310)	NA	IGKJ2*00(190)	NA	TGTCAGCAGGATTATAACTTACCTCCGTACACTTTT	27	CQQDYNLPPYTF	310
B19pos_clones.txt.IGK.txt	2	0.00141143	TGTCAGCAATATTATAGTACTCACGCGCTCACTTTC	EEEEEEEEEEEEEEEEEEEEEEEEEEEEEEEEEEEE	IGKV4-1*00(190)	NA	IGKJ4*00(200)	NA	TGTCAGCAATATTATAGTACTCACGCGCTCACTTTC	36	CQQYYSTHALTF	190
B19pos_clones.txt.IGK.txt	2	0.00141143	TGTCAGCAATATAATAACTGGCCTCCGTGGACGTTC	EEEEEEEEEEEEEEEEEEEEEEEEEEEEEEEEEEEE	IGKV3-15*00(516)	NA	IGKJ1*00(181)	NA	TGTCAGCAATATAATAACTGGCCTCCGTGGACGTTC	36	CQQYNNWPPWTF	516
B19pos_clones.txt.IGK.txt	2	0.00141143	TGTCAACAGTATTATAGTTACCCTCACTTCACTTTC	EEEEEEEEEEEEEEEEEEEEEEEEEEEEEEEEEEEE	IGKV1-8*00(480)	NA	IGKJ3*00(185)	NA	TGTCAACAGTATTATAGTTACCCTCACTTCACTTTC	36	CQQYYSYPHFTF	480
B19pos_clones.txt.IGK.txt	2	0.00141143	TGTCAACAGTATGATAATCTCCCTCGGGGGACGTTC	EEEEEEEEEEEEEEEEEEEEEEEEEEEEEEEEEEEE	IGKV1-33*00(902)	NA	IGKJ1*00(180)	NA	TGTCAACAGTATGATAATCTCCCTCGGGGGACGTTC	36	CQQYDNLPRGTF	902
B19pos_clones.txt.IGK.txt	2	0.00141143	TGTCAACAGCTTAATAGTTACCCTCGAATCACTTTC	AAEEEEEEEEEEEEEEEEEEEEEEEEEEEEEEEEEE	IGKV1-9*00(135)	NA	IGKJ3*00(180)	NA	TGTCAACAGCTTAATAGTTACCCTCGAATCACTTTC	32	CQQLNSYPRITF	135
B19pos_clones.txt.IGK.txt	2	0.00141143	TGTCAACAGAGTTACAGTACCCCTCCGGCCACTTTC	EEEEEEEEEEEEEEEEEEEEEEEEEEEEEEEEEEEE	IGKV1-39*00(645)	NA	IGKJ4*00(175)	NA	TGTCAACAGAGTTACAGTACCCCTCCGGCCACTTTC	36	CQQSYSTPPATF	645
B19pos_clones.txt.IGK.txt	2	0.00141143	TGTCAACAGAGTTACAGTACCCCTCCGGGAACTTTT	EEEEEEEEEEEEEEEEEEEEEEEEEEEEEEEEEEEE	IGKV1-39*00(593)	NA	IGKJ2*00(150)	NA	TGTCAACAGAGTTACAGTACCCCTCCGGGAACTTTT	36	CQQSYSTPPGTF	593
B19pos_clones.txt.IGK.txt	2	0.00141143	TGTCAACAGAGTTACAGTACCCCCGCGATCACCTTC	EEEEEEEEEEEEEEEEEEEEEEEEEAAEEEEEEEEE	IGKV1-39*00(600)	NA	IGKJ5*00(195)	NA	TGTCAACAGAGTTACAGTACCCCCGCGATCACCTTC	32	CQQSYSTPAITF	600
B19pos_clones.txt.IGK.txt	2	0.00141143	TGTCAAAAGTATAACAGTGCCCCTTTATTCACTTTC	EEEEEEEEEEEEEEAEAEEEEEEEEEEEEEEEEEEE	IGKV1-27*00(685)	NA	IGKJ3*00(195)	NA	TGTCAAAAGTATAACAGTGCCCCTTTATTCACTTTC	32	CQKYNSAPLFTF	685
B19pos_clones.txt.IGK.txt	2	0.00141143	TGCCAACAGTATAATGGTTATTCTCCGTACACTTTT	EEEEEEEEEEEEEEEEEEEEEEEEEEEEEEEEEEEE	IGKV1-5*00(951)	NA	IGKJ2*00(76)	NA	TGCCAACAGTATAATGGTTATTCTCCGTACACTTTT	36	CQQYNGYSPYTF	951
B19pos_clones.txt.IGK.txt	2	0.00141143	TGCATGCAAGGTACACACTGGCCTCCCCTCGCTTTC	EEEEEEEEEEEEEEEEEEEEEEAAEEEEAEAEEEEE	IGKV2-30*00(636)	NA	IGKJ4*00(150)	NA	TGCATGCAAGGTACACACTGGCCTCCCCTCGCTTTC	32	CMQGTHWPPLAF	636
B19pos_clones.txt.IGK.txt	2	0.00141143	TGCATGCAAGATGCACAAGATCCTCCGTACACTTTT	EEEEEEEEEEEEEEEEEEEEEEEEEEEEEEEEEEEE	IGKV2-26*00(655)	NA	IGKJ2*00(140)	NA	TGCATGCAAGATGCACAAGATCCTCCGTACACTTTT	36	CMQDAQDPPYTF	655
B19pos_clones.txt.IGK.txt	2	0.00141143	TGCATGCAAGATGCACAAGATCCTCCGATCACCTTC	EEEEEEEEEEEEEEEEEEEEEEEEEEEEEEEEEEEE	IGKV2-26*00(292.5)	NA	IGKJ5*00(195)	NA	TGCATGCAAGATGCACAAGATCCTCCGATCACCTTC	36	CMQDAQDPPITF	292.5
B19pos_clones.txt.IGK.txt	2	0.00141143	TGAATGCAAGGTATACACCTTCCTCCGCTCACTTTC	EEEEEEEEEEEA<EEAEEEEEAAEEEAAEAEEEEEE	IGKV2-29*00(620)	NA	IGKJ4*00(195)	NA	TGAATGCAAGGTATACACCTTCCTCCGCTCACTTTC	27	*MQGIHLPPLTF	620
B19pos_clones.txt.IGK.txt	2	0.00141143	TGTCTACAGCATAATAGTTACCCTCGAACACTTTT	EEEEEEEEEEEEEEEEEEEEEEEEEEEEEEEEEEE	IGKV1-17*00(320),IGKV1-9*00(292)	NA	IGKJ2*00(98)	NA	TGTCTACAGCATAATAGTTACCCTCGAACACTTTT	36	CLQHNS_PSNTF	320
B19pos_clones.txt.IGK.txt	2	0.00141143	TGTCTACAACATGATAATTTCCCGCGTACACTTTT	EEEEEEAEEEEEEEEEEEEEE<EEEEEEEEEEEEE	IGKV5-2*00(468)	NA	IGKJ2*00(236)	NA	TGTCTACAACATGATAATTTCCCGCGTACACTTTT	27	CLQHDN_PAYTF	468
B19pos_clones.txt.IGK.txt	2	0.00141143	TGTCAGCAGTATGGTAGCTCACCTCTTGGACGTTC	EEEEEEEEEEEEEEEEEEEEEEEEEEEEEEEEEEE	IGKV3-20*00(360)	NA	IGKJ1*00(178)	NA	TGTCAGCAGTATGGTAGCTCACCTCTTGGACGTTC	36	CQQYGS_TSWTF	360
B19pos_clones.txt.IGK.txt	2	0.00141143	TGTCAGCAGTATGGTAGCTCACCGGGCTCACTTTC	EEEEEEEEEEEEEEEEEEEEEEE6EEEEEEEEEEE	IGKV3-20*00(695)	NA	IGKJ4*00(190)	NA	TGTCAGCAGTATGGTAGCTCACCGGGCTCACTTTC	21	CQQYGS_TGLTF	695
B19pos_clones.txt.IGK.txt	2	0.00141143	TGTCAGCAGTATGGTAGCTCACCATATTCACTTTC	EEEEEEEEEEEEEEEEEEEEEEEEEEEEEEEEEEE	IGKV3-20*00(752)	NA	IGKJ3*00(90)	NA	TGTCAGCAGTATGGTAGCTCACCATATTCACTTTC	36	CQQYGS_TIFTF	752
B19pos_clones.txt.IGK.txt	2	0.00141143	TGTCAGCAGTATAATAACTGGCCATGTACACTTTT	EEEEEEEEEEEEEEEEEEEEEEEEEEEEEEEEEEE	IGKV3-15*00(605)	NA	IGKJ2*00(205)	NA	TGTCAGCAGTATAATAACTGGCCATGTACACTTTT	36	CQQYNN_AMYTF	605
B19pos_clones.txt.IGK.txt	2	0.00141143	TGTCAGCAGGATTATAACTTACCTCCGAGACGTTC	EEEEEEEEEEEEEEEEAEEEEEEEEEEEEEEEEEA	IGKV3-7*00(897.5)	NA	IGKJ1*00(161)	NA	TGTCAGCAGGATTATAACTTACCTCCGAGACGTTC	32	CQQDYN_TSETF	897.5
B19pos_clones.txt.IGK.txt	2	0.00141143	TGTCAGCAATATTATAGTACTCCTCGGAGACGTTC	EEEEEEEEEEEEEEEEEEEEEEEEEEEEEEEEEEE	IGKV4-1*00(731)	NA	IGKJ1*00(80)	NA	TGTCAGCAATATTATAGTACTCCTCGGAGACGTTC	36	CQQYYS_SSETF	731
B19pos_clones.txt.IGK.txt	2	0.00141143	TGTCAACAGTATTATAGTTACCTTCGCTCACTTTC	AAAAEEEEEEEEEEEEEEEEEEEEEEEEEEEEEEE	IGKV1-8*00(115)	NA	IGKJ4*00(195)	NA	TGTCAACAGTATTATAGTTACCTTCGCTCACTTTC	32	CQQYYS_PSLTF	115
B19pos_clones.txt.IGK.txt	2	0.00141143	TGTCAACAGTATTATAGTACCCCTCGCTCACTTTC	EEEEEEEEEEEEEEEEEEEEEEEEEEEEEEEEEEE	IGKV1-16*00(310),IGKV1-8*00(310),IGKV1-13*00(296),IGKV1-27*00(290),IGKV1-5*00(288)	NA	IGKJ4*00(195)	NA	TGTCAACAGTATTATAGTACCCCTCGCTCACTTTC	36	CQQYYS_PSLTF	310
B19pos_clones.txt.IGK.txt	2	0.00141143	TGTCAACAGTATGATAATCTCCCTCGTACACTTTT	EEEEEEEEEEEEEEEEEEEEEEEEEEEEEEEEEEE	IGKV1-33*00(197.5)	NA	IGKJ2*00(190)	NA	TGTCAACAGTATGATAATCTCCCTCGTACACTTTT	36	CQQYDN_PSYTF	197.5
B19pos_clones.txt.IGK.txt	2	0.00141143	TGTCAACAGTATGATAATCTCCCTCGCACACTTTT	AAAEEEEAEEEEEEEEEEEEEEEEEEEEEEEEEEE	IGKV1-33*00(130)	NA	IGKJ2*00(180)	NA	TGTCAACAGTATGATAATCTCCCTCGCACACTTTT	32	CQQYDN_PSHTF	130
B19pos_clones.txt.IGK.txt	2	0.00141143	TGTCAACAGTATGATAATCTCCCCCGCTCACTTTC	AAAAAEEEEEEEEEEEEEEEAEEEEEEEEEEEEEE	IGKV1-33*00(115)	NA	IGKJ4*00(195)	NA	TGTCAACAGTATGATAATCTCCCCCGCTCACTTTC	32	CQQYDN_PPLTF	115
B19pos_clones.txt.IGK.txt	2	0.00141143	TGTCAACAGCTTAATAGTTACCTCCGGGAACTTTC	EEEEEEEEEEEEEEEEEEEEEEEEEEEEEEEEEEE	IGKV1-9*00(480),IGKV1-17*00(452)	NA	IGKJ3*00(170)	NA	TGTCAACAGCTTAATAGTTACCTCCGGGAACTTTC	36	CQQLNS_PPGTF	480
B19pos_clones.txt.IGK.txt	2	0.00141143	TGTCAACAGGCTAACAGTTTCCCCTTCTCACTTTC	EEEEEEEEEEEEEEEEEEEEEEEEEEEEEEEEEEE	IGKV1-12*00(320)	NA	IGKJ4*00(185)	NA	TGTCAACAGGCTAACAGTTTCCCCTTCTCACTTTC	36	CQQANS_PLLTF	320
B19pos_clones.txt.IGK.txt	2	0.00141143	TGTCAACAGAGTTACAGTACCCCCGCTCGACTTTC	EEEEEEEEEEEEEEEEEEEEEAEEEEEEEEEEEEE	IGKV1-39*00(555)	NA	IGKJ4*00(183)	NA	TGTCAACAGAGTTACAGTACCCCCGCTCGACTTTC	32	CQQSYS_PRSTF	555
B19pos_clones.txt.IGK.txt	2	0.00141143	TGTCAACAGAGTTACAGTACCCCCGGTACACTTTT	EEEEEEEEEEEEEEEEEEEEEEEEEEEEEEEEEEE	IGKV1-39*00(565)	NA	IGKJ2*00(190)	NA	TGTCAACAGAGTTACAGTACCCCCGGTACACTTTT	36	CQQSYS_PRYTF	565
B19pos_clones.txt.IGK.txt	2	0.00141143	TGCCAACAGTATAATAGTTACTCCGGAGCGCCTTC	EEEEEEEEEEEEEEEEEEEEEEEEEEAEEEEEEEE	IGKV1-16*00(288),IGKV1-5*00(270)	NA	IGKJ5*00(165)	NA	TGCCAACAGTATAATAGTTACTCCGGAGCGCCTTC	32	CQQYNS_LRSAF	288
B19pos_clones.txt.IGK.txt	2	0.00141143	TGCCAACAGTATAATAGTTACCCTTATTCACTTTC	EEEEEEEEEEEEEEEEEEEEEEEEEEEEEEEEEEE	IGKV1-16*00(463),IGKV1-13*00(421),IGKV1-5*00(415),IGKV1-8*00(407)	NA	IGKJ3*00(186.5)	NA	TGCCAACAGTATAATAGTTACCCTTATTCACTTTC	36	CQQYNS_PLFTF	463
B19pos_clones.txt.IGK.txt	2	0.00141143	TGCATGCAAGGTACACACTGGCCCTGTACACTTTT	EEEEEEEEEEEEEEEAEEEEEEEEEEEEEEEEEEE	IGKV2-30*00(780)	NA	IGKJ2*00(188)	NA	TGCATGCAAGGTACACACTGGCCCTGTACACTTTT	32	CMQGTH_ALYTF	780
B19pos_clones.txt.IGK.txt	2	0.00141143	TGCATGCAAGATGCACAAGATCCTCGATCACCTTC	EEEEEEEEEEEEEEEEEEEEEEEEEEEEEEEEEEE	IGKV2-26*00(749)	NA	IGKJ5*00(200)	NA	TGCATGCAAGATGCACAAGATCCTCGATCACCTTC	36	CMQDAQ_SSITF	749
B19pos_clones.txt.IGK.txt	2	0.00141143	TGCATGCAAGATGCACAAGATCCCCGTTCACTTTC	EEEEEEEEEEEEEEEEEEEEEEEEEEEEEEEEEEE	IGKV2-26*00(338)	NA	IGKJ3*00(185)	NA	TGCATGCAAGATGCACAAGATCCCCGTTCACTTTC	36	CMQDAQ_SPFTF	338
B19pos_clones.txt.IGK.txt	2	0.00141143	TGAATGCAAGGTATACACCTTCCTCCAGGACGTTC	EEEEEEEEEEEEEEEEEEEEEEEEEEEEEEEEEEE	IGKV2-29*00(395)	NA	IGKJ1*00(180)	NA	TGAATGCAAGGTATACACCTTCCTCCAGGACGTTC	36	*MQGIH_SSRTF	395
B19pos_clones.txt.IGK.txt	2	0.00141143	GGTCAACGGACTTACAATGCCCCTCGTGAACGTTC	EEEAEEAEEEEEEEEEEEEAEEEEEEEEEEEEEEE	IGKV1-37*00(415)	NA	IGKJ1*00(182)	NA	GGTCAACGGACTTACAATGCCCCTCGTGAACGTTC	32	GQRTYN_PS*TF	415
B19pos_clones.txt.IGK.txt	2	0.00141143	TGTCTACAACATGATAATTTCCCTCTGGACGTTC	EEEEEEEEEEEEEEEEEEEEEEEEEEEEEEEEEE	IGKV5-2*00(799)	NA	IGKJ1*00(175)	NA	TGTCTACAACATGATAATTTCCCTCTGGACGTTC	36	CLQHDN_SLWTF	799
B19pos_clones.txt.IGK.txt	2	0.00141143	TGTCAGCAATATTATAGTACTCTCGTGGACGTTC	EEEEEEEEEEEEEEEEEEEEEEEEEEEEEEEEEE	IGKV4-1*00(628)	NA	IGKJ1*00(195)	NA	TGTCAGCAATATTATAGTACTCTCGTGGACGTTC	36	CQQYYS_LSWTF	628
B19pos_clones.txt.IGK.txt	2	0.00141143	TGTCAGCAATATTATAGTACTCCTCCGGACTTTT	EAEEEEEEEEEEEEEEEEEEEEEEEEEEEEEEEE	IGKV4-1*00(935)	NA	IGKJ2*00(170)	NA	TGTCAGCAATATTATAGTACTCCTCCGGACTTTT	32	CQQYYS_LLRTF	935
B19pos_clones.txt.IGK.txt	2	0.00141143	TGTCAGCAATATTATAGTACTCCCGTGGACGTTC	EEEEEEEEEEEEEEEEEEEEEEEEEEEEEEEEEE	IGKV4-1*00(398)	NA	IGKJ1*00(198)	NA	TGTCAGCAATATTATAGTACTCCCGTGGACGTTC	36	CQQYYS_LPWTF	398
B19pos_clones.txt.IGK.txt	2	0.00141143	TGTCAACAGTATTATAGTTACCCTCCACACTTTC	EEEAEEEEAAEEEEEEEEEEEEEEEEEEEEEAEE	IGKV1-8*00(870),IGKV1-9*00(772)	NA	IGKJ4*00(175)	NA	TGTCAACAGTATTATAGTTACCCTCCACACTTTC	32	CQQYYS_TLHTF	870
B19pos_clones.txt.IGK.txt	2	0.00141143	TGTCAACAGTATTATAGTACCCCCTTTCACTTTC	EEEEEEEEEEEEEEEEEEEEEEEEEEEEEEEEEE	IGKV1-16*00(285),IGKV1-8*00(285),IGKV1-13*00(271),IGKV1-5*00(263),IGKV1-27*00(260)	NA	IGKJ3*00(185)	NA	TGTCAACAGTATTATAGTACCCCCTTTCACTTTC	36	CQQYYS_PPFTF	285
B19pos_clones.txt.IGK.txt	2	0.00141143	TGTCAACAGTATTATAGTACCCCGACGGACGTTC	EEEEEEEEEEEEEEEEEEEEEEEEEEEEEEEEEE	IGKV1-8*00(138)	NA	IGKJ1*00(180)	NA	TGTCAACAGTATTATAGTACCCCGACGGACGTTC	36	CQQYYS_PRRTF	138
B19pos_clones.txt.IGK.txt	2	0.00141143	TGTCAACAGTATGATAATCTCCCTCCAGACTTTC	EEEEEEAEEEEEEEEEEEAEAEAEEAEEEEEEEE	IGKV1-33*00(620)	NA	IGKJ4*00(170)	NA	TGTCAACAGTATGATAATCTCCCTCCAGACTTTC	32	CQQYDN_SLQTF	620
B19pos_clones.txt.IGK.txt	2	0.00141143	TGTCAACAGAGTTACAGTACCCCTCGAGACGTTC	EEEEEEEEEEAEEEEEAEEEEEEEEAEEEEEEEE	IGKV1-39*00(596)	NA	IGKJ1*00(175)	NA	TGTCAACAGAGTTACAGTACCCCTCGAGACGTTC	32	CQQSYS_PLETF	596
B19pos_clones.txt.IGK.txt	2	0.00141143	TGCCAACAGTATAATAGTTACCCTCCCCACTTTC	EEEEEEEEEEEEEEEEEEEEEEEEEEEEEEEEEE	IGKV1-16*00(403),IGKV1-13*00(361),IGKV1-5*00(355)	NA	IGKJ3*00(175)	NA	TGCCAACAGTATAATAGTTACCCTCCCCACTTTC	36	CQQYNS_TLPTF	403
B19pos_clones.txt.IGK.txt	2	0.00141143	TGCCAACAGTATAATAGTTACCCTCCAGGCTTTC	EEEEEEEEEEEEEEEEEEEEEAEEEEEEEEEEEE	IGKV1-16*00(210),IGKV1-5*00(190)	NA	IGKJ3*00(165)	NA	TGCCAACAGTATAATAGTTACCCTCCAGGCTTTC	32	CQQYNS_TLQAF	210
B19pos_clones.txt.IGK.txt	2	0.00141143	TGCATGCAAGGTACACACTGGCCTCTACACTTTT	EEEEEEEEEEEEEEEEEEEEEEEEEEEEEEEEEE	IGKV2-30*00(465)	NA	IGKJ2*00(76)	NA	TGCATGCAAGGTACACACTGGCCTCTACACTTTT	36	CMQGTH_GLYTF	465
B19pos_clones.txt.IGK.txt	2	0.00141143	TGCATGCAAGGTACACACTGGCCCCCTCACTTTC	EEEEEEEEEEEEEEEEEEEEEEEEEEEEAEEEEE	IGKV2-30*00(315)	NA	IGKJ4*00(185)	NA	TGCATGCAAGGTACACACTGGCCCCCTCACTTTC	32	CMQGTH_GPLTF	315
B19pos_clones.txt.IGK.txt	2	0.00141143	TGTCTACAGCATAATAGTTACCCTCCGACGTTC	EEEEEEEEEEEEEEEEEEEEAEEEEEEEEEEEE	IGKV1-17*00(261),IGKV1-9*00(233)	NA	IGKJ1*00(161)	NA	TGTCTACAGCATAATAGTTACCCTCCGACGTTC	32	CLQHNSYPPTF	261
B19pos_clones.txt.IGK.txt	2	0.00141143	TGTCTACAAGATTACAATTACCCTCCGACTTTT	EEEEEEEEEEEEEEEEEEEEEEEEEEEEEEEEE	IGKV1-6*00(865)	NA	IGKJ2*00(170)	NA	TGTCTACAAGATTACAATTACCCTCCGACTTTT	36	CLQDYNYPPTF	865
B19pos_clones.txt.IGK.txt	2	0.00141143	TGTCATCAGAGTAGTACCTTACCGTGGACTTTT	EEEEEEEEEEEEEEEEEEEEEEEEEEEEEEEEE	IGKV6-21*00(484)	NA	IGKJ2*00(113)	NA	TGTCATCAGAGTAGTACCTTACCGTGGACTTTT	36	CHQSSTLPWTF	484
B19pos_clones.txt.IGK.txt	2	0.00141143	TGTCATCAGAGTAGTAGTTTACCCCTCACTTTC	EEEEEEEEEEEEEEEEEEEEEEEEEEEEEEEEE	IGKV6-21*00(1033)	NA	IGKJ4*00(185)	NA	TGTCATCAGAGTAGTAGTTTACCCCTCACTTTC	36	CHQSSSLPLTF	1033
B19pos_clones.txt.IGK.txt	2	0.00141143	TGTCACCAATATTTTAGTACGTCGTGGACGTTC	EEEEEEEEEEEEEEEEEEEEEEEEEEEEEEEEE	IGKV4-1*00(203)	NA	IGKJ1*00(188)	NA	TGTCACCAATATTTTAGTACGTCGTGGACGTTC	36	CHQYFSTSWTF	203
B19pos_clones.txt.IGK.txt	2	0.00141143	TGTCAGCAGTTTAATAACTGGCCCCTGACGTTC	EEEEEEEEEEEEEEEEEEEEEEEEEEEEEEEEE	IGKV3-15*00(516)	NA	IGKJ1*00(161)	NA	TGTCAGCAGTTTAATAACTGGCCCCTGACGTTC	36	CQQFNNWPLTF	516
B19pos_clones.txt.IGK.txt	2	0.00141143	TGTCAGCAGTATGGTAGCTCACCTTTCACTTTC	EEEEEEEEEEEEEEEEEEEEEEEEEEEEEEEEE	IGKV3-20*00(270)	NA	IGKJ3*00(185)	NA	TGTCAGCAGTATGGTAGCTCACCTTTCACTTTC	36	CQQYGSSPFTF	270
B19pos_clones.txt.IGK.txt	2	0.00141143	TGTCAGCAGTATGGTAGCTCACCTCTCACTTTC	AAAAEEEEEEEEEEEEEEEEEEEEEEEEEEEEE	IGKV3-20*00(125)	NA	IGKJ4*00(185)	NA	TGTCAGCAGTATGGTAGCTCACCTCTCACTTTC	32	CQQYGSSPLTF	125
B19pos_clones.txt.IGK.txt	2	0.00141143	TGTCAGCAGTATGGTAGCTCACCTCGGACGTTC	EEEEEEEEEEEEEEEEEEEEEEEEEEEEEEEEE	IGKV3-20*00(961)	NA	IGKJ1*00(120)	NA	TGTCAGCAGTATGGTAGCTCACCTCGGACGTTC	36	CQQYGSSPRTF	961
B19pos_clones.txt.IGK.txt	2	0.00141143	TGTCAGCAGTATGGTAGCTCACCATTCACTTTC	EEEEEEEEEEEEEEEEEEEEEEEEEEEEEEEEA	IGKV3-20*00(201)	NA	IGKJ3*00(190)	NA	TGTCAGCAGTATGGTAGCTCACCATTCACTTTC	32	CQQYGSSPFTF	201
B19pos_clones.txt.IGK.txt	2	0.00141143	TGTCAGCAGTATGGTAGCTCACCAAGGACGTTC	EEEEEEEEEEEEEEEEEEEEEEEEEEEEEEEEE	IGKV3-20*00(591)	NA	IGKJ1*00(180)	NA	TGTCAGCAGTATGGTAGCTCACCAAGGACGTTC	36	CQQYGSSPRTF	591
B19pos_clones.txt.IGK.txt	2	0.00141143	TGTCAGCAGTATAATAACTGGCCTTCCACTTTT	EEEEEEEEEEEEEEEEEEEEEEEEEEEEEEEEE	IGKV3-15*00(410)	NA	IGKJ2*00(175)	NA	TGTCAGCAGTATAATAACTGGCCTTCCACTTTT	36	CQQYNNWPSTF	410
B19pos_clones.txt.IGK.txt	2	0.00141143	TGTCAGCAGTATAATAACTGGCCTCGGGCTTTT	EEEEEEEEEEEEEEEEEEEEEEEEAAEEEEEEE	IGKV3-15*00(379)	NA	IGKJ2*00(165)	NA	TGTCAGCAGTATAATAACTGGCCTCGGGCTTTT	32	CQQYNNWPRAF	379
B19pos_clones.txt.IGK.txt	2	0.00141143	TGTCAGCAGCGTAGCAACTGGCATCGGACTTTC	EEEEEEEEEEEEEEEEEEEEEEEEEEEEEEEEE	IGKV3-11*00(781)	NA	IGKJ4*00(170)	NA	TGTCAGCAGCGTAGCAACTGGCATCGGACTTTC	36	CQQRSNWHRTF	781
B19pos_clones.txt.IGK.txt	2	0.00141143	TGTCAGCAGCGCAGCAGCTGGCCATTCACTTTC	EEEEEEEEEEEEEEEEEEEEEEEEEEEEAAAAA	IGKV3-11*00(668)	NA	IGKJ3*00(50)	NA	TGTCAGCAGCGCAGCAGCTGGCCATTCACTTTC	32	CQQRSSWPFTF	668
B19pos_clones.txt.IGK.txt	2	0.00141143	TGTCAGCAGGCTAACAGTTTCCCGTGGACGTTC	EEEEEEEEEEEEEEEEEEEEEEEEEEEEEEEAE	IGKV1-12*00(1056)	NA	IGKJ1*00(85)	NA	TGTCAGCAGGCTAACAGTTTCCCGTGGACGTTC	32	CQQANSFPWTF	1056
B19pos_clones.txt.IGK.txt	2	0.00141143	TGTCAGCAATATTATAGTACTCCGCTCACTTTC	EEEEEEEEEEEEEEEEEEEEEEEEEEEEEEEEE	IGKV4-1*00(646)	NA	IGKJ4*00(195)	NA	TGTCAGCAATATTATAGTACTCCGCTCACTTTC	36	CQQYYSTPLTF	646
B19pos_clones.txt.IGK.txt	2	0.00141143	TGTCAACAGTATTATAGTACCCCTAGCACTTTC	EEEEEEEEEEEEEEEEEEEEEEEEEEEEEEEEE	IGKV1-16*00(604),IGKV1-8*00(604),IGKV1-13*00(590),IGKV1-17*00(576),IGKV1-39*00(576)	NA	IGKJ3*00(175)	NA	TGTCAACAGTATTATAGTACCCCTAGCACTTTC	36	CQQYYSTPSTF	604
B19pos_clones.txt.IGK.txt	2	0.00141143	TGTCAACAGTATGATAATCTCCTCTACACTTTT	EEEEEEEEEEEEEEEEEEAEEEEEEAAEEEEEE	IGKV1-33*00(523)	NA	IGKJ2*00(185)	NA	TGTCAACAGTATGATAATCTCCTCTACACTTTT	32	CQQYDNLLYTF	523
B19pos_clones.txt.IGK.txt	2	0.00141143	TGTCAACAGTATGATAATCTCCCTTTCACTTTC	EEEEEEEEEEEEEEEEEEEEEEEEEEEEEEEEE	IGKV1-33*00(155)	NA	IGKJ3*00(185)	NA	TGTCAACAGTATGATAATCTCCCTTTCACTTTC	36	CQQYDNLPFTF	155
B19pos_clones.txt.IGK.txt	2	0.00141143	TGTCAACAGGCTAACAGTTTCCCTCTCACTGTC	EEEEEEEEEEEEEEEEEEEEEEEEEEEEEEEEE	IGKV1-12*00(380)	NA	IGKJ4*00(171)	NA	TGTCAACAGGCTAACAGTTTCCCTCTCACTGTC	36	CQQANSFPLTV	380
B19pos_clones.txt.IGK.txt	2	0.00141143	TGTCAACAGAGTTACAGTATCCCTTTCACTTTC	EEEEEEEEEEEEEEEEEEEEEEEEEEEEEEEEE	IGKV1-39*00(231)	NA	IGKJ4*00(180)	NA	TGTCAACAGAGTTACAGTATCCCTTTCACTTTC	36	CQQSYSIPFTF	231
B19pos_clones.txt.IGK.txt	2	0.00141143	TGTCAACAGAGTTACAGTACCCCTTACACTTTT	EEEEEEEEEEEEEEEEEEEEEEEEEEEEEEEEE	IGKV1-39*00(867)	NA	IGKJ2*00(157)	NA	TGTCAACAGAGTTACAGTACCCCTTACACTTTT	36	CQQSYSTPYTF	867
B19pos_clones.txt.IGK.txt	2	0.00141143	TGTCAACAGAGTTACAGTACCCCTCTCACTTTC	EEEEEEEEEEEEEEEEEEEEEEEEEEEEEEEEE	IGKV1-39*00(590)	NA	IGKJ4*00(160)	NA	TGTCAACAGAGTTACAGTACCCCTCTCACTTTC	36	CQQSYSTPLTF	590
B19pos_clones.txt.IGK.txt	2	0.00141143	TGTCAACAGAGTTACAGTACCCCTAACACTTTT	EEEEEEEEEEEEEEEEEEEEEEEEEEEEEEEEE	IGKV1-39*00(391)	NA	IGKJ2*00(180)	NA	TGTCAACAGAGTTACAGTACCCCTAACACTTTT	36	CQQSYSTPNTF	391
B19pos_clones.txt.IGK.txt	2	0.00141143	TGTCAAAAGTATAACAGTGCCCCTCGAACTTTC	EEEEEEEEEEEEEEEEEEEEEEEEEEEEEEEEE	IGKV1-27*00(215)	NA	IGKJ3*00(170)	NA	TGTCAAAAGTATAACAGTGCCCCTCGAACTTTC	36	CQKYNSAPRTF	215
B19pos_clones.txt.IGK.txt	2	0.00141143	TGCCAACAGTATAATAGTTATCCCCTCACTTTC	EEEEEEEEEEEEEEEEEEEEEEEEEEEEEEEEE	IGKV1-5*00(635),IGKV1-16*00(558)	NA	IGKJ4*00(110)	NA	TGCCAACAGTATAATAGTTATCCCCTCACTTTC	36	CQQYNSYPLTF	635
B19pos_clones.txt.IGK.txt	2	0.00141143	TGCCAACAGTATAATAGTTACCCCCTCACTTTC	EEEEEEEEEEEEEEEEEEEEEEEEEEEEEEEEE	IGKV1-16*00(440),IGKV1-13*00(398),IGKV1-5*00(397),IGKV1-8*00(384)	NA	IGKJ4*00(185)	NA	TGCCAACAGTATAATAGTTACCCCCTCACTTTC	36	CQQYNSYPLTF	440
B19pos_clones.txt.IGK.txt	2	0.00141143	TGCCAACAGTATAATAGTTACCCGCTCACTTTC	EEEEEEEEEEEEEEEEEEEEEEEEEEEEEEEEE	IGKV1-5*00(648.5)	NA	IGKJ4*00(195)	NA	TGCCAACAGTATAATAGTTACCCGCTCACTTTC	36	CQQYNSYPLTF	648.5
B19pos_clones.txt.IGK.txt	2	0.00141143	TGCATGCAATCTCTACAAACTCCATTCACTTTC	EEEEEEEEEEEEEEEEEEEEEEEEEEEEEEEEE	IGKV2-28*00(371)	NA	IGKJ3*00(162)	NA	TGCATGCAATCTCTACAAACTCCATTCACTTTC	36	CMQSLQTPFTF	371
B19pos_clones.txt.IGK.txt	2	0.00141143	TGCATGCAAGCTCTACAAACTCCTTGGACGTTC	EEEEEEEEEEEEEEEEEEEEEEEEEEEEEEEEE	IGKV2-28*00(994)	NA	IGKJ1*00(160)	NA	TGCATGCAAGCTCTACAAACTCCTTGGACGTTC	36	CMQALQTPWTF	994
B19pos_clones.txt.IGK.txt	2	0.00141143	TGCATGCAAGCTCTACAAACTCCTCAGACTTTC	EEEEEEEEEEEEEEEEEEEEEEEEEEEEEEEEE	IGKV2-28*00(226.5)	NA	IGKJ3*00(170)	NA	TGCATGCAAGCTCTACAAACTCCTCAGACTTTC	36	CMQALQTPQTF	226.5
B19pos_clones.txt.IGK.txt	2	0.00141143	TGCATGCAAGGTTCACACTGGCCGTGGACGTTC	EEEEEEEEEEEEEEEEEEEEEEEEEEEEEAAAA	IGKV2-30*00(764)	NA	IGKJ1*00(60)	NA	TGCATGCAAGGTTCACACTGGCCGTGGACGTTC	32	CMQGSHWPWTF	764
B19pos_clones.txt.IGK.txt	2	0.00141143	TGCATGCAAGGTACACACTGGCCTCTCACTTTC	EEEEEEEEEEEEEEEEEEEEEEEEEEEEEEEEE	IGKV2-30*00(338)	NA	IGKJ3*00(180)	NA	TGCATGCAAGGTACACACTGGCCTCTCACTTTC	36	CMQGTHWPLTF	338
B19pos_clones.txt.IGK.txt	2	0.00141143	TGCATGCAAGGTACACACTGGCCATACACTTTT	EEEEEEEEEEEEEEEEEEEEEEEEEEEEEEEEE	IGKV2-30*00(175)	NA	IGKJ2*00(185)	NA	TGCATGCAAGGTACACACTGGCCATACACTTTT	36	CMQGTHWPYTF	175
B19pos_clones.txt.IGK.txt	2	0.00141143	TGCATGCAAGGGACACACTGGCCGTGGACGTTC	EEEEEEEEEEEEEEEAEEEEEEAEEEEEEEEEE	IGKV2-30*00(545)	NA	IGKJ1*00(195)	NA	TGCATGCAAGGGACACACTGGCCGTGGACGTTC	32	CMQGTHWPWTF	545
B19pos_clones.txt.IGK.txt	2	0.00141143	TGCATGCAAGATGCACAAGATCCTAGAACTTTC	EEEEEEEEEEEEEEEEEEEEEEEEEEEEEEEEE	IGKV2-26*00(565)	NA	IGKJ3*00(170)	NA	TGCATGCAAGATGCACAAGATCCTAGAACTTTC	36	CMQDAQDPRTF	565
B19pos_clones.txt.IGK.txt	2	0.00141143	TGAATGCAAGGTATACACCTTCCTCCGGCGTTC	EEEEEEEEEEEEEEEEEEEEEEEEEEEEEEEAA	IGKV2-29*00(725)	NA	IGKJ1*00(40)	NA	TGAATGCAAGGTATACACCTTCCTCCGGCGTTC	32	*MQGIHLPPAF	725
B19pos_clones.txt.IGK.txt	2	0.00141143	TGTCAGCAGTATGGTAGCTCACCGGCACTTTT	EEEEEEEEEEEEEEEEEEEEAAEAEEEEEEEE	IGKV3-20*00(630)	NA	IGKJ2*00(175)	NA	TGTCAGCAGTATGGTAGCTCACCGGCACTTTT	32	CQQYG_LTGTF	630
B19pos_clones.txt.IGK.txt	2	0.00141143	TGTCAGCAGCGTAGCAACTGGCATACACTTTC	EEEEEEEEEEEEEEEEEEEEEEEEEEEEEEEE	IGKV3-11*00(767)	NA	IGKJ4*00(155)	NA	TGTCAGCAGCGTAGCAACTGGCATACACTTTC	36	CQQRS_LAYTF	767
B19pos_clones.txt.IGK.txt	2	0.00141143	TGTCAACAGCTTAATAGTTACCCTCGACGTTC	EEEEEEEEEEEEEEEEEEEEEEEEEEEEAEEE	IGKV1-9*00(355),IGKV1-17*00(327),IGKV1-13*00(313)	NA	IGKJ1*00(175)	NA	TGTCAACAGCTTAATAGTTACCCTCGACGTTC	32	CQQLN_LPSTF	355
B19pos_clones.txt.IGK.txt	2	0.00141143	TGTCAACAGAGTTACAGTACCCTATCACCTTC	EEEEEEEEEEEEEEEEEEEEEEEEEEEEEEEE	IGKV1-39*00(565)	NA	IGKJ5*00(98)	NA	TGTCAACAGAGTTACAGTACCCTATCACCTTC	36	CQQSY_YPITF	565
B19pos_clones.txt.IGK.txt	2	0.00141143	TGTCAACAGAGTTACAGTACCCCTACACTTTT	EEEEEEEEEEEEEEEEEEEEAEEEEEEEEEEE	IGKV1-39*00(545)	NA	IGKJ2*00(256.5)	NA	TGTCAACAGAGTTACAGTACCCCTACACTTTT	32	CQQSY_YPYTF	545
B19pos_clones.txt.IGK.txt	2	0.00141143	TGCATGCAAGGTACACACTGGCTCTCACTTTC	EEEEEEEEEEEEE<AEEEEAEEEEEAEEEEEE	IGKV2-30*00(545)	NA	IGKJ4*00(179)	NA	TGCATGCAAGGTACACACTGGCTCTCACTTTC	27	CMQGT_LALTF	545
B19pos_clones.txt.IGK.txt	2	0.00141143	TGCATGCAAGGTACACACTGGCAAGAACTTTC	EEEEEEEEEEEEEEEEEEEEEEEEEEEEEEEE	IGKV2-30*00(390)	NA	IGKJ4*00(163)	NA	TGCATGCAAGGTACACACTGGCAAGAACTTTC	36	CMQGT_LARTF	390
B19pos_clones.txt.IGK.txt	2	0.00141143	TGCATGCAAAGTATACAGCTCCGTACACTTTT	EEEEEEEEEEEEEEEEEEEEEEEEEEEEEEEE	IGKV2-29*00(653),IGKV2-26*00(640)	NA	IGKJ2*00(125)	NA	TGCATGCAAAGTATACAGCTCCGTACACTTTT	36	CMQSI_APYTF	653
B19pos_clones.txt.IGK.txt	2	0.00141143	TGTCTACAACATGATAATTTCCCTCACTTTC	EEEEEEEEEEEEEEEEEEEEEEEEEEEEEEE	IGKV5-2*00(1358)	NA	IGKJ3*00(150)	NA	TGTCTACAACATGATAATTTCCCTCACTTTC	36	CLQHD_ISLTF	1358
B19pos_clones.txt.IGK.txt	2	0.00141143	TGTCAGCAGCGTAGCAACTGGCATCACTTTC	EEEEEEEEEAEEEEEEEAEEEEEEEEEEEEE	IGKV3-11*00(441)	NA	IGKJ4*00(180)	NA	TGTCAGCAGCGTAGCAACTGGCATCACTTTC	32	CQQRS_TGITF	441
B19pos_clones.txt.IGK.txt	2	0.00141143	TGTCAACAGTATTATAGTTACCCTCACCTTC	EEEEEAEEEEEEEEEEEEEEEEEEEEEEEEE	IGKV1-8*00(528)	NA	IGKJ5*00(180)	NA	TGTCAACAGTATTATAGTTACCCTCACCTTC	32	CQQYY_VTLTF	528
B19pos_clones.txt.IGK.txt	2	0.00141143	TGTCAACAGTATTATAGTACCCTTCACTTTC	EEEEEEEEEEEEEEEEEEEEEEEEEEEEEEE	IGKV1-16*00(270),IGKV1-8*00(270),IGKV1-13*00(256),IGKV1-17*00(256),IGKV1-9*00(256)	NA	IGKJ3*00(185)	NA	TGTCAACAGTATTATAGTACCCTTCACTTTC	36	CQQYY_VPFTF	270
B19pos_clones.txt.IGK.txt	2	0.00141143	TGTCAACAGAGTTACAGTACCCGGGACGTTC	EEEEEEEEEEEEEEEEEEEEEEEEEEEEEEE	IGKV1-39*00(220)	NA	IGKJ1*00(180)	NA	TGTCAACAGAGTTACAGTACCCGGGACGTTC	36	CQQSY_VPGTF	220
B19pos_clones.txt.IGK.txt	2	0.00141143	TGCATGCAACGTATAGAGTTTCCTCAGTTTC	EEEEEEEEEEEEEEEEEEEEEEEEEEEEEEE	IGKV2-40*00(550)	NA	IGKJ4*00(171)	NA	TGCATGCAACGTATAGAGTTTCCTCAGTTTC	36	CMQRI_SFLSF	550
B19pos_clones.txt.IGK.txt	2	0.00141143	TGCATGCAAGCTACACAATTTCCTCACCTTC	EEEEEEEEEEEEEEEEEEEEEEEEEEEEEEE	IGKV2-24*00(196)	NA	IGKJ5*00(180)	NA	TGCATGCAAGCTACACAATTTCCTCACCTTC	36	CMQAT_NFLTF	196
B19pos_clones.txt.IGK.txt	2	0.00141143	TGCATGCAAGGTACACACTGGCCTCCCTTTC	EEEEEEEEEEEEEEEEEEEEEEEEEEEEEEE	IGKV2-30*00(275)	NA	IGKJ3*00(166)	NA	TGCATGCAAGGTACACACTGGCCTCCCTTTC	36	CMQGT_TGLPF	275
B19pos_clones.txt.IGK.txt	2	0.00141143	TGAATGCAAGGTATACACCTTCCTCACCTTC	EEEEEEEEEEEEEEEEEEEEEEEEEEEEEEE	IGKV2-29*00(190)	NA	IGKJ5*00(180)	NA	TGAATGCAAGGTATACACCTTCCTCACCTTC	36	*MQGI_TFLTF	190
B19pos_clones.txt.IGK.txt	2	0.00141143	TGTCAGCAGCGTAGCAACTGGCCCACTTTC	EEEEEEEEEEEEEEEEEEEEEEEEEEEEEE	IGKV3-11*00(325)	NA	IGKJ4*00(176)	NA	TGTCAGCAGCGTAGCAACTGGCCCACTTTC	36	CQQRSNWPTF	325
B19pos_clones.txt.IGK.txt	2	0.00141143	TGTCAGCAGCGTAGCAACTGGCCGTCTTTC	EEEEEEEEEEEEEEEEEEEEEEEEEEEEEE	IGKV3-11*00(400)	NA	IGKJ3*00(165)	NA	TGTCAGCAGCGTAGCAACTGGCCGTCTTTC	36	CQQRSNWPSF	400
B19pos_clones.txt.IGK.txt	2	0.00141143	TGTCAACAGTATTATAGTTACCCTCCGGGG	EEEEEEEEEEEEEEEEEEEEEEEEEEEEEE	IGKV1-8*00(683),IGKV1-16*00(599)	NA	IGKJ3*00(95)	NA	TGTCAACAGTATTATAGTTACCCTCCGGGG	36	CQQYYSYPPG	683
B19pos_clones.txt.IGK.txt	2	0.00141143	TGTCAACAGTATGATAATCTCCCCACTTTC	E7EAEEEAEEEEEEEEEEEEEEAEEEEEEE	IGKV1-33*00(535)	NA	IGKJ4*00(175)	NA	TGTCAACAGTATGATAATCTCCCCACTTTC	22	CQQYDNLPTF	535
B19pos_clones.txt.IGK.txt	2	0.00141143	TGTCAACAGAGTTACTCTTGGCTCACTTTC	EEEEEEEEEEEEEEEEEEEEEEEEEEEEEE	IGKV1-39*00(905)	NA	IGKJ4*00(110)	NA	TGTCAACAGAGTTACTCTTGGCTCACTTTC	36	CQQSYSWLTF	905
B19pos_clones.txt.IGK.txt	2	0.00141143	TGCCAGCAAAGTACACATTAGCTCACTTTC	EEEEEEEEEEEEEEEEEEEEEEEEEEEEEE	IGKV2-10*00(283),IGKV2-14*00(280)	NA	IGKJ4*00(190)	NA	TGCCAGCAAAGTACACATTAGCTCACTTTC	36	CQQSTH*LTF	283
B19pos_clones.txt.IGK.txt	2	0.00141143	TGCCAACAGTATAATAGTTATTGGACGTTC	EEEEEEEEEEEEEEEEEEEEEEEEEEEEEE	IGKV1-5*00(395),IGKV1-16*00(364)	NA	IGKJ1*00(185)	NA	TGCCAACAGTATAATAGTTATTGGACGTTC	36	CQQYNSYWTF	395
B19pos_clones.txt.IGK.txt	2	0.00141143	TGCATGCAAGCTCTACAAACTCGGACGTTC	EEEEEEEEEEEEEEEEEEEEEEEEEEEEEE	IGKV2-28*00(175)	NA	IGKJ1*00(180)	NA	TGCATGCAAGCTCTACAAACTCGGACGTTC	36	CMQALQTRTF	175
B19pos_clones.txt.IGK.txt	2	0.00141143	TGCATGCAAGGTACACACTTTCTCACTTTC	EEEEEEEEEEEEEEEEEEEEEEEEEEEEEE	IGKV2-30*00(480)	NA	IGKJ4*00(185)	NA	TGCATGCAAGGTACACACTTTCTCACTTTC	36	CMQGTHFLTF	480
B19pos_clones.txt.IGK.txt	2	0.00141143	TGCATGCAAGGTACACACTTGTACACTTTT	EEAEEEEEEEEEEAEEEAEEEEEEEEEEEE	IGKV2-30*00(445)	NA	IGKJ2*00(182)	NA	TGCATGCAAGGTACACACTTGTACACTTTT	32	CMQGTHLYTF	445
B19pos_clones.txt.IGK.txt	2	0.00141143	TGAATGCAAGGTATACACCTTGGGACTTTC	EEEEEEEEEEEEEEEEEEEEEEEEEEEEEE	IGKV2-29*00(335)	NA	IGKJ4*00(170)	NA	TGAATGCAAGGTATACACCTTGGGACTTTC	36	*MQGIHLGTF	335
B19pos_clones.txt.IGK.txt	2	0.00141143	TGTCTGCAGAGTAAGAATTTAGGACGTTC	EEEEEEEEEEEEEEEEEEEEEEEEEEEEE	IGKV7-3*00(190)	NA	IGKJ1*00(180)	NA	TGTCTGCAGAGTAAGAATTTAGGACGTTC	36	CLQSK_FRTF	190
B19pos_clones.txt.IGK.txt	2	0.00141143	TGTCTACAGCATAATAGTTGTGGACGTTC	EEEEEEEEEEEEEEEEEEEEEEEEEEEEE	IGKV1-17*00(730),IGKV1-9*00(674)	NA	IGKJ1*00(110)	NA	TGTCTACAGCATAATAGTTGTGGACGTTC	36	CLQHN_LWTF	730
B19pos_clones.txt.IGK.txt	2	0.00141143	TGTCAGCAATATTATAGTACTCCTCTTTC	EEEEEEEEEEAEEEEEEEEEEEEEEEEEE	IGKV4-1*00(210)	NA	IGKJ3*00(165)	NA	TGTCAGCAATATTATAGTACTCCTCTTTC	32	CQQYY_YSSF	210
B19pos_clones.txt.IGK.txt	2	0.00141143	TGCATGCAAGATGCACAAGAGACACTTTT	EEEEEEEEEEEEEEEEEEEEEEEEEEEEE	IGKV2-26*00(405)	NA	IGKJ2*00(180)	NA	TGCATGCAAGATGCACAAGAGACACTTTT	36	CMQDA_RDTF	405
B19pos_clones.txt.IGK.txt	2	0.00141143	TGCATGCAAAGTATACAGCTTCCCTTTTT	EEEEEEEEEEEEEEEEEEEAEEEEEEEEE	IGKV2-29*00(498),IGKV2-26*00(456)	NA	IGKJ2*00(160)	NA	TGCATGCAAAGTATACAGCTTCCCTTTTT	32	CMQSI_ASLF	498
B19pos_clones.txt.IGK.txt	2	0.00141143	TGTCTACAGCATAATCGGGTGGGCGTTC	EEEEEEEEEEEEEEEEEEEEEEEAEEEE	IGKV1-17*00(671),IGKV1-9*00(629),IGKV1-16*00(587)	NA	IGKJ1*00(176)	NA	TGTCTACAGCATAATCGGGTGGGCGTTC	32	CLQHN_GWAF	671
B19pos_clones.txt.IGK.txt	2	0.00141143	TGTCAGCAGTATGGTAGCTCACCTTTTC	EEEEEEEEEEEEEEEEEEEEEEEEEEEE	IGKV3-20*00(460)	NA	IGKJ4*00(136)	NA	TGTCAGCAGTATGGTAGCTCACCTTTTC	36	CQQYG_AHLF	460
B19pos_clones.txt.IGK.txt	2	0.00141143	TGTCAGCAGTATGGTAGCTCACGGTTTC	EEEEEEAEEEEEE<EEEEEEEAEEAEEE	IGKV3-20*00(768)	NA	IGKJ3*00(141)	NA	TGTCAGCAGTATGGTAGCTCACGGTTTC	27	CQQYG_AHGF	768
B19pos_clones.txt.IGK.txt	2	0.00141143	TGTCAACATTATGATAATCTCCGCTGTC	EEEEEEEEEEEEEEEEEEEEEEEEEEEA	IGKV1-33*00(472)	NA	IGKJ4*00(137)	NA	TGTCAACATTATGATAATCTCCGCTGTC	32	CQHYD_ISAV	472
B19pos_clones.txt.IGK.txt	2	0.00141143	TGCATGCAAGCTCTACAAACTCACCTTC	EEEEEEEEEEEEEEEEEEEEEEEEEEEE	IGKV2-28*00(225)	NA	IGKJ5*00(180)	NA	TGCATGCAAGCTCTACAAACTCACCTTC	36	CMQAL_KLTF	225
B19pos_clones.txt.IGK.txt	2	0.00141143	TGTCTACAGCATAATAGTTACCCTTTC	EEEEEEEEEEEEEEEEEEEEEEEEEEE	IGKV1-17*00(801),IGKV1-9*00(759),IGKV1-16*00(703)	NA	IGKJ4*00(165)	NA	TGTCTACAGCATAATAGTTACCCTTTC	36	CLQHNSYPF	801
B19pos_clones.txt.IGK.txt	2	0.00141143	TGCCAACAGTATAATAGTTACCTCGGG	EEEEEEEEEEEEEEEEEEEEEEEEEEE	IGKV1-16*00(553),IGKV1-5*00(501),IGKV1-13*00(497),IGKV1-8*00(483)	NA	IGKJ4*00(98)	NA	TGCCAACAGTATAATAGTTACCTCGGG	36	CQQYNSYLG	553
B19pos_clones.txt.IGK.txt	2	0.00141143	TGAATGCAAGGTATACCGGACGCCTTC	EEEEEEEEEEEEEEEEEEEEEEEEEEE	IGKV2-29*00(275)	NA	IGKJ5*00(165)	NA	TGAATGCAAGGTATACCGGACGCCTTC	36	*MQGIPDAF	275
B19pos_clones.txt.IGK.txt	2	0.00141143	TGTCAGCAGTATGGTTAAGAACTTTT	EEEEEAEEEEEEEEEEEEEEEEEEEE	IGKV3-20*00(443)	NA	IGKJ2*00(170)	NA	TGTCAGCAGTATGGTTAAGAACTTTT	32	CQQY_LRTF	443
B19pos_clones.txt.IGK.txt	2	0.00141143	TGTCAGCAATATTATAGTACCCCTTC	EEEEEEEEEEEEEEEEAEEEEEEEEE	IGKV4-1*00(754)	NA	IGKJ3*00(155)	NA	TGTCAGCAATATTATAGTACCCCTTC	32	CQQY_*YPF	754
B19pos_clones.txt.IGK.txt	2	0.00141143	TGTCAACAGTATGATAATCTTACTTC	EEEEEEEEEEEEEEEEEEEEEEEEEE	IGKV1-33*00(258)	NA	IGKJ4*00(148)	NA	TGTCAACAGTATGATAATCTTACTTC	36	CQQY_*SYF	258
B19pos_clones.txt.IGK.txt	2	0.00141143	TGTCAACAGAGTTACAGCCTTGTTC	EEEEEEEEEEEEEEEEEEEEEEEEE	IGKV1-39*00(775),IGKV1-12*00(679)	NA	IGKJ1*00(125)	NA	TGTCAACAGAGTTACAGCCTTGTTC	36	CQQS_TALF	775
B19pos_clones.txt.IGK.txt	2	0.00141143	TGTCATCAGAGTAGTAAGACGTTC	EEEEEEEEEEEEEEEEEEEEEEEE	IGKV6-21*00(240)	NA	IGKJ1*00(175)	NA	TGTCATCAGAGTAGTAAGACGTTC	36	CHQSSKTF	240
B19pos_clones.txt.IGK.txt	2	0.00141143	TGTCAACAGGGTCGAGGCACTTTC	EEEEEEEEEEEEEEAEEEEEEEEE	IGKV1-12*00(145)	NA	IGKJ3*00(161)	NA	TGTCAACAGGGTCGAGGCACTTTC	32	CQQGRGTF	145
B19pos_clones.txt.IGK.txt	2	0.00141143	GGTCAACGGACTTACAAGGCGTTC	EAEEEEEAEEEEEEEEEEEEEEEE	IGKV1-37*00(1182)	NA	IGKJ1*00(165)	NA	GGTCAACGGACTTACAAGGCGTTC	32	GQRTYKAF	1182
B19pos_clones.txt.IGK.txt	2	0.00141143	TGTCAGCAGCGTAGCAACACTTC	EEEEEEEEEEEEEEEEEEEEEEE	IGKV3-11*00(300)	NA	IGKJ3*00(151)	NA	TGTCAGCAGCGTAGCAACACTTC	36	CQQR_QHF	300
B19pos_clones.txt.IGK.txt	2	0.00141143	TGCATGCAATAGCCTCCACTTTT	EEEEEEEEEEEEEEEEEEEEEEE	IGKV2-18*00(75),IGKV2-26*00(75),IGKV2-28*00(75),IGKV2-30*00(75)	NA	IGKJ2*00(175)	NA	TGCATGCAATAGCCTCCACTTTT	36	CMQ*_STF	75
B19pos_clones.txt.IGK.txt	2	0.00141143	TGCATGCAAGGTACACACACTTC	EEEEEEEEEEEEEEEEEEEEEEE	IGKV2-30*00(300)	NA	IGKJ5*00(75)	NA	TGCATGCAAGGTACACACACTTC	36	CMQG_THF	300
B19pos_clones.txt.IGK.txt	2	0.00141143	TGTCAACAGTTGGACGTTC	EEEEEEEEEEEEEEEEEEE	IGKV1-8*00(771),IGKV1-9*00(766),IGKV1-13*00(734),IGKV1-12*00(724),IGKV1-16*00(715)	NA	IGKJ1*00(150)	NA	TGTCAACAGTTGGACGTTC	36	CQQ_WTF	771
B19pos_clones.txt.IGK.txt	1	0.000705716	TGCAACAGAGTGACAGTACCCCTCCCACAGTGTTACAAGTCATAACATAAACCCCAAGGAAGCAGATGTGTGAGGCTGGGCTGCCCCAGTGCTCCTTCTGGTGCCTCTATCTGCTGAGGGAAGTTCTCAAACTCAGTCAGGTTTGGAAAGTCATCGGGAGATTTTCCTAGAGGA	EEEEEEEEEEEE<AEEEAEEAEEEEEEEEEEEEEEEEEEEEEEEEEEEEEE<<AAEEEAEEEEEAEEEEAEEEAEEEEEEAEEEEAEEEAEEEEEEE6EEEEEEEEEEEEE<AEEEEEAEEEEEEAEEEEEEEE<EAEEEEEEEEEEEEEEEEEEEEEEEEEEEEEEEEEEEEE	IGKV1-39*00(409),IGKV1-27*00(381),IGKV1-13*00(376),IGKV1-16*00(376)	NA	IGKJ2*00(40)	NA	TGCAACAGAGTGACAGTACCCCTCCCACAGTGTTACAAGTCATAACATAAACCCCAAGGAAGCAGATGTGTGAGGCTGGGCTGCCCCAGTGCTCCTTCTGGTGCCTCTATCTGCTGAGGGAAGTTCTCAAACTCAGTCAGGTTTGGAAAGTCATCGGGAGATTTTCCTAGAGGA	21	CNRVTVPLPQCYKS*HKPQGSRCVRLGCPSAPSGASIC*GKFSNSVRFGKSSGDFPRG	409
B19pos_clones.txt.IGK.txt	1	0.000705716	TGTCAGCAGTATAATAACTGGCCTCCGGGGGCTCTCACTTTC	EEEEEEEEEEEEEEEEEEEEEEEEEAEEAEEEEEEEEEEEEE	IGKV3-15*00(160)	NA	IGKJ4*00(186)	NA	TGTCAGCAGTATAATAACTGGCCTCCGGGGGCTCTCACTTTC	32	CQQYNNWPPGALTF	160
B19pos_clones.txt.IGK.txt	1	0.000705716	TGTCAACAGTATTATAGTACCCCCCCCTTATATTCACTTTC	EEEEEEEEEEEEEEEEEEEEEEEEEEEEAEEEAEEEE<EEA	IGKV1-16*00(402),IGKV1-8*00(402),IGKV1-13*00(388),IGKV1-27*00(382),IGKV1-39*00(368)	NA	IGKJ3*00(200)	NA	TGTCAACAGTATTATAGTACCCCCCCCTTATATTCACTTTC	27	CQQYYST_PLIFTF	402
B19pos_clones.txt.IGK.txt	1	0.000705716	TGCATGCAAGGTACACACTGGCCTCGAGCCGGGAGACGTTC	EEEEEEEEEEEEEEEEEEEEEEEEEEEEEEEEEEEEEEA<E	IGKV2-30*00(660)	NA	IGKJ1*00(175)	NA	TGCATGCAAGGTACACACTGGCCTCGAGCCGGGAGACGTTC	27	CMQGTHW_SSRETF	660
B19pos_clones.txt.IGK.txt	1	0.000705716	TGTCTACAACATGATAATTTCCCTCTAGGGGTTCACTTTT	AEEAEEEEEAEEEEEEEEEEEEEEEEAEEEEEEEEEEEEE	IGKV5-2*00(1161)	NA	IGKJ2*00(176)	NA	TGTCTACAACATGATAATTTCCCTCTAGGGGTTCACTTTT	32	CLQHDNF_L*GFTF	1161
B19pos_clones.txt.IGK.txt	1	0.000705716	TGTCAGCAATATTATAGTACTCCCCCCCATGTACACTTTT	EEEEEEEEEEEEEEEEEEEEEEEEEEEEAEEEEEEEEEEE	IGKV4-1*00(305)	NA	IGKJ2*00(205)	NA	TGTCAGCAATATTATAGTACTCCCCCCCATGTACACTTTT	32	CQQYYST_PPMYTF	305
B19pos_clones.txt.IGK.txt	1	0.000705716	TGCATGCAAGCTACACAATTTCCTCATTGGCTCACTTTC	EEEEEEEEEEEEEEEEEEEEEEEEEEEEEEEEEEEEEEE	IGKV2-24*00(230)	NA	IGKJ4*00(190)	NA	TGCATGCAAGCTACACAATTTCCTCATTGGCTCACTTTC	36	CMQATQFPHWLTF	230
B19pos_clones.txt.IGK.txt	1	0.000705716	TGCATGCAAGGTACACACTGGCCCAATACGTACACTTTT	EEEEEEEEAEEEEEEEEEEEEEEEEEEEEEEEEEEEEEE	IGKV2-30*00(640)	NA	IGKJ2*00(120)	NA	TGCATGCAAGGTACACACTGGCCCAATACGTACACTTTT	32	CMQGTHWPNTYTF	640
B19pos_clones.txt.IGK.txt	1	0.000705716	TGTCAACAGAGTTACAGTACCCCAGGGCTAGGACGTTC	EEEEEEEEEEAEEEAEEEEEEEEEEEEEEEEEEEEEEA	IGKV1-39*00(750)	NA	IGKJ1*00(180)	NA	TGTCAACAGAGTTACAGTACCCCAGGGCTAGGACGTTC	32	CQQSYS_PRARTF	750
B19pos_clones.txt.IGK.txt	1	0.000705716	TGCATGCAACGTATAGAGTTTCCTTCCTGTACACTTTT	EEEEEEEEEEEEEEEEEEEEEEEEEEEEEEEEEEEEEE	IGKV2-40*00(170)	NA	IGKJ2*00(195)	NA	TGCATGCAACGTATAGAGTTTCCTTCCTGTACACTTTT	36	CMQRIE_SFLYTF	170
B19pos_clones.txt.IGK.txt	1	0.000705716	TGCATGCAACGTATAGAGTTTCCTTCCCGTACACTTTT	EEEEEEEAEEAEEEEEEEEEEEE6AEEAEEEEEEEEEE	IGKV2-40*00(1115)	NA	IGKJ2*00(190)	NA	TGCATGCAACGTATAGAGTTTCCTTCCCGTACACTTTT	21	CMQRIE_SFPYTF	1115
B19pos_clones.txt.IGK.txt	1	0.000705716	TGCATGCAAGGTACACACTGGCCTCCGAGGTCACTTTC	EEEEEEEEEAEEEEEEEEEEEEEEEEEEEEEEEEEEEE	IGKV2-30*00(475)	NA	IGKJ3*00(180)	NA	TGCATGCAAGGTACACACTGGCCTCCGAGGTCACTTTC	32	CMQGTH_ASEVTF	475
B19pos_clones.txt.IGK.txt	1	0.000705716	TGTCTACAACATGATAATTTCCCTCACGTACACTTTT	EEEEEEEEEEEEEEEEEEEEEEEEAEEEEEEEEEEEE	IGKV5-2*00(310)	NA	IGKJ2*00(191)	NA	TGTCTACAACATGATAATTTCCCTCACGTACACTTTT	32	CLQHDN_SLTYTF	310
B19pos_clones.txt.IGK.txt	1	0.000705716	TGTCTACAACATGATAATTTCCCCCCTGTACACTTTT	EEEEEEEEEEEEEEEEEEEEEEEEEEEEEEEEEEEEE	IGKV5-2*00(535)	NA	IGKJ2*00(136)	NA	TGTCTACAACATGATAATTTCCCCCCTGTACACTTTT	36	CLQHDN_SPLYTF	535
B19pos_clones.txt.IGK.txt	1	0.000705716	TGTCAGCAGCGTAGCAACTGGCCTCCCGTTCACTTTC	EEEEEEEE<EEEEEEEEEEEEEEEEEEEEEEEEEEEE	IGKV3-11*00(790)	NA	IGKJ3*00(171)	NA	TGTCAGCAGCGTAGCAACTGGCCTCCCGTTCACTTTC	27	CQQRSN_GLPFTF	790
B19pos_clones.txt.IGK.txt	1	0.000705716	TGCATGCAACGTATAGAGTTTCCTTCCATTCACTTTC	EEEEAEEEEEEEEEEEEEAEEEEEAEEEEAEEEEEEE	IGKV2-40*00(485)	NA	IGKJ3*00(190)	NA	TGCATGCAACGTATAGAGTTTCCTTCCATTCACTTTC	32	CMQRIE_FLPFTF	485
B19pos_clones.txt.IGK.txt	1	0.000705716	TGCATGCAAGCTCTACAAACTCCCCTCGATCACCTTC	EEAEEAEEEEEEEEEEEEE<EA<E6EEEEEEEA6EEA	IGKV2-28*00(485)	NA	IGKJ5*00(200)	NA	TGCATGCAAGCTCTACAAACTCCCCTCGATCACCTTC	21	CMQALQ_LPSITF	485
B19pos_clones.txt.IGK.txt	1	0.000705716	TGCATGCAAGATGCACAAGATCCCCATATTCACTTTC	EEEEEEEEEEEEEEEEEEEEEEEEEEEEEEEEEEEEE	IGKV2-26*00(190)	NA	IGKJ3*00(200)	NA	TGCATGCAAGATGCACAAGATCCCCATATTCACTTTC	36	CMQDAQ_IPIFTF	190
B19pos_clones.txt.IGK.txt	1	0.000705716	GGTCAACGGACTTACAATGCCCCTCATATTCACTTTC	EEEEEEEEEEEEEEEEEEEEEEEEEEEEEEEEEEEEE	IGKV1-37*00(540)	NA	IGKJ3*00(200)	NA	GGTCAACGGACTTACAATGCCCCTCATATTCACTTTC	36	GQRTYN_PLIFTF	540
B19pos_clones.txt.IGK.txt	1	0.000705716	TGTCTACAGCATAATAGTTACCCTACGTGGACGTTC	EEEEEEEEEEEEEEEEEEEEEEEEEEEEEEEEEEEE	IGKV1-17*00(556),IGKV1-9*00(528)	NA	IGKJ1*00(186)	NA	TGTCTACAGCATAATAGTTACCCTACGTGGACGTTC	36	CLQHNSYPTWTF	556
B19pos_clones.txt.IGK.txt	1	0.000705716	TGTCTACAACATGATAATTTCCTCACGTGGACGTTC	EEEEEEEEEEEEEEEEEEEEEEEEEEEEEAEAAAAA	IGKV5-2*00(980)	NA	IGKJ1*00(65)	NA	TGTCTACAACATGATAATTTCCTCACGTGGACGTTC	32	CLQHDNFLTWTF	980
B19pos_clones.txt.IGK.txt	1	0.000705716	TGTCAGCAGTATGGTAGCTCACTTCCGATCACCTTC	E<EEEEEEEEEEEEEEAEEEEEEEEAEEEEEEEEAE	IGKV3-20*00(1025)	NA	IGKJ5*00(195)	NA	TGTCAGCAGTATGGTAGCTCACTTCCGATCACCTTC	27	CQQYGSSLPITF	1025
B19pos_clones.txt.IGK.txt	1	0.000705716	TGTCAGCAGTATGGTAGCTCACCTCCGCTCACTTTC	EEEEEEEEEEEEEEEEEEEEEAEEEEEEEEEEEEEE	IGKV3-20*00(270)	NA	IGKJ4*00(195)	NA	TGTCAGCAGTATGGTAGCTCACCTCCGCTCACTTTC	32	CQQYGSSPPLTF	270
B19pos_clones.txt.IGK.txt	1	0.000705716	TGTCAGCAGTATGGTAGCTCACCGAGGTTCACTTTC	EEEEEEEEEEEEEEEEEEEEEEEEEEEEEEEEEEEE	IGKV3-20*00(821)	NA	IGKJ3*00(90)	NA	TGTCAGCAGTATGGTAGCTCACCGAGGTTCACTTTC	36	CQQYGSSPRFTF	821
B19pos_clones.txt.IGK.txt	1	0.000705716	TGTCAGCAGTATAATAACTGGCCTCCGCTCACTTTC	EEEEEEEEEEEEEEEEEEEEEEEEEEEEEEEEEEEE	IGKV3-15*00(905)	NA	IGKJ4*00(130)	NA	TGTCAGCAGTATAATAACTGGCCTCCGCTCACTTTC	36	CQQYNNWPPLTF	905
B19pos_clones.txt.IGK.txt	1	0.000705716	TGTCAGCAGCGTAGCAACTGGCCTCCGTACACTTTT	EEEEEEEEAEEEEEEEEEEEEEEEEEEEEAEEEEEE	IGKV3-11*00(315)	NA	IGKJ2*00(148)	NA	TGTCAGCAGCGTAGCAACTGGCCTCCGTACACTTTT	32	CQQRSNWPPYTF	315
B19pos_clones.txt.IGK.txt	1	0.000705716	TGTCAGCAATATTATAGTACTCCTCTGTACACTTTT	EEEEAEEEEEEEEEEEEEEEEEEEEEEEEEEEEEEE	IGKV4-1*00(410)	NA	IGKJ2*00(195)	NA	TGTCAGCAATATTATAGTACTCCTCTGTACACTTTT	32	CQQYYSTPLYTF	410
B19pos_clones.txt.IGK.txt	1	0.000705716	TGTCAGCAATATTATAGTACTCCTCCGTACACTTTT	EEEEEEEEEEEEEEEEEEEEEEEEEEEEEEAEEEEE	IGKV4-1*00(250)	NA	IGKJ2*00(190)	NA	TGTCAGCAATATTATAGTACTCCTCCGTACACTTTT	32	CQQYYSTPPYTF	250
B19pos_clones.txt.IGK.txt	1	0.000705716	TGTCAACAGTTTAATAATTACCTCCCGATCACCTTC	EEEEEEEEEEEEEEEEEEEEEEEEEEEEEEEEEEEE	IGKV1-13*00(550),IGKV1-16*00(494),IGKV1-9*00(494),IGKV1-8*00(480)	NA	IGKJ5*00(195)	NA	TGTCAACAGTTTAATAATTACCTCCCGATCACCTTC	36	CQQFNNYLPITF	550
B19pos_clones.txt.IGK.txt	1	0.000705716	TGTCAACAGTATTATAGTACCCCTCCGATCACCTTC	EEAEEEEEEEEEEEEEEEEEAEEEEEEEEEEEEEEE	IGKV1-8*00(467),IGKV1-13*00(453),IGKV1-16*00(453),IGKV1-5*00(431),IGKV1-9*00(425)	NA	IGKJ5*00(195)	NA	TGTCAACAGTATTATAGTACCCCTCCGATCACCTTC	32	CQQYYSTPPITF	467
B19pos_clones.txt.IGK.txt	1	0.000705716	TGTCAACAGTATGATAATCTCCCTCCGTACACTTTT	EEEEEEEEEEEEEEEEEEEEEEEEEEEEEEEEEEEE	IGKV1-33*00(665)	NA	IGKJ2*00(190)	NA	TGTCAACAGTATGATAATCTCCCTCCGTACACTTTT	36	CQQYDNLPPYTF	665
B19pos_clones.txt.IGK.txt	1	0.000705716	TGTCAACAGAGTTACAGTACCTTCATGTACACTTTT	EEEEEEEEEEEEEEEEEEEEEEAEEEEEEEEEEEEE	IGKV1-39*00(535)	NA	IGKJ2*00(205)	NA	TGTCAACAGAGTTACAGTACCTTCATGTACACTTTT	32	CQQSYSTFMYTF	535
B19pos_clones.txt.IGK.txt	1	0.000705716	TGTCAACAGAGTTACAGTACCCCTTCGATCACCTTC	EEEEEAEEEEEEEEEEEEEEEEEEEEEEAEEEEE6E	IGKV1-39*00(1050)	NA	IGKJ5*00(170)	NA	TGTCAACAGAGTTACAGTACCCCTTCGATCACCTTC	21	CQQSYSTPSITF	1050
B19pos_clones.txt.IGK.txt	1	0.000705716	TGTCAACAGAGTTACAGTACCCCTCCGTGCACTTTT	EEEEEEEEEEEEEEEEEEEEEEEEEEEEEEEEEEEE	IGKV1-39*00(610)	NA	IGKJ2*00(176)	NA	TGTCAACAGAGTTACAGTACCCCTCCGTGCACTTTT	36	CQQSYSTPPCTF	610
B19pos_clones.txt.IGK.txt	1	0.000705716	TGTCAACAGAGTTACAGTACCCCTCGGTACACTTTT	EEEEEEEEEEEEEEEEEEEEEEEEEEEEEEEEEEEE	IGKV1-39*00(251)	NA	IGKJ2*00(190)	NA	TGTCAACAGAGTTACAGTACCCCTCGGTACACTTTT	36	CQQSYSTPRYTF	251
B19pos_clones.txt.IGK.txt	1	0.000705716	TGTGAGCAGCGTAGCAACTGGCCTCCGCTCACTTTC	EEEEEEEEEEEEEEEEEEEEEEEEEAEAEEEEEEEE	IGKV3-11*00(581)	NA	IGKJ4*00(195)	NA	TGTGAGCAGCGTAGCAACTGGCCTCCGCTCACTTTC	32	CEQRSNWPPLTF	581
B19pos_clones.txt.IGK.txt	1	0.000705716	TGCCAACAGTATAATAGTTACCCTCCACTCACCTTC	EEEEEEEEEEEEEEEEEEEEEEEEEEEEEEEEEEEE	IGKV1-16*00(445),IGKV1-13*00(403),IGKV1-5*00(397)	NA	IGKJ5*00(180)	NA	TGCCAACAGTATAATAGTTACCCTCCACTCACCTTC	36	CQQYNSYPPLTF	445
B19pos_clones.txt.IGK.txt	1	0.000705716	TGCATGCAAGCTCTACAACCCCCTATGTACACTTTT	EEEEEEEEEEE6EEAEE6EAEEEEEEEAEE7EAEEE	IGKV2-28*00(217)	NA	IGKJ2*00(186)	NA	TGCATGCAAGCTCTACAACCCCCTATGTACACTTTT	21	CMQALQPPMYTF	217
B19pos_clones.txt.IGK.txt	1	0.000705716	TGCATGCAAGCTCTACAAACTCCTCTATTCACTTTC	EE7EEEEEEEEEEEEAEEEEEEEEEEEAEEEEEAEE	IGKV2-28*00(200)	NA	IGKJ3*00(195)	NA	TGCATGCAAGCTCTACAAACTCCTCTATTCACTTTC	22	CMQALQTPLFTF	200
B19pos_clones.txt.IGK.txt	1	0.000705716	TGCATGCAAGCTCTACAAACTCCCCCGTACACTTTT	EEEEEEEEEEEEAEEEEEEEEEEEEEEEEEEEEEEE	IGKV2-28*00(525)	NA	IGKJ2*00(77)	NA	TGCATGCAAGCTCTACAAACTCCCCCGTACACTTTT	32	CMQALQTPPYTF	525
B19pos_clones.txt.IGK.txt	1	0.000705716	TGCATGCAAGCTACACAATTTCTTTCGATCACCTTC	EEEEEEEEEEEEEEEEEEEEEEEEEAAEEEEEEEEE	IGKV2-24*00(595)	NA	IGKJ5*00(200)	NA	TGCATGCAAGCTACACAATTTCTTTCGATCACCTTC	32	CMQATQFLSITF	595
B19pos_clones.txt.IGK.txt	1	0.000705716	TGCATGCAAGGTACACACTGGCCTCCGTGGACGTTC	EEEEAEEEEEEEEEEAEEEEAEE77EEEEEEEEEEE	IGKV2-30*00(315)	NA	IGKJ1*00(45)	NA	TGCATGCAAGGTACACACTGGCCTCCGTGGACGTTC	22	CMQGTHWPPWTF	315
B19pos_clones.txt.IGK.txt	1	0.000705716	TGCATGCAAGGTACACACTGGCCTCGATTCACTTTC	EEEEEEEEEEEEEEEEEEEEEEEEEEEEEAEEEEEE	IGKV2-30*00(1310)	NA	IGKJ3*00(190)	NA	TGCATGCAAGGTACACACTGGCCTCGATTCACTTTC	32	CMQGTHWPRFTF	1310
B19pos_clones.txt.IGK.txt	1	0.000705716	TGCATGCAAGATGCACAAGATCCTCCATACACTTTT	EEEEEEEEEEEEEEEEEEEEEEEEEE<EEEEEEAEE	IGKV2-26*00(650)	NA	IGKJ2*00(135)	NA	TGCATGCAAGATGCACAAGATCCTCCATACACTTTT	27	CMQDAQDPPYTF	650
B19pos_clones.txt.IGK.txt	1	0.000705716	TGCATGCAAAGTATACAGCTTCCTCCGGGGACGTTC	EEEEEEEEEEEEEEEEEEEEEEEEEEEEEEEEE6EE	IGKV2-29*00(1005),IGKV2-26*00(904)	NA	IGKJ1*00(181)	NA	TGCATGCAAAGTATACAGCTTCCTCCGGGGACGTTC	21	CMQSIQLPPGTF	1005
B19pos_clones.txt.IGK.txt	1	0.000705716	TGAATGCAAGGTATACACCTTCCCACGTGGACGTTC	EEEEEEEEEEEEEEEEEEEEEEEEEEEEEEEEEEEE	IGKV2-29*00(575)	NA	IGKJ1*00(210)	NA	TGAATGCAAGGTATACACCTTCCCACGTGGACGTTC	36	*MQGIHLPTWTF	575
B19pos_clones.txt.IGK.txt	1	0.000705716	TGAATGCAAGGTATACACCTTCCGGGGTACACTTTT	EEEEEAEEEAEEEEEEEEEEEEEEEEEEEEEEEEEE	IGKV2-29*00(735)	NA	IGKJ2*00(190)	NA	TGAATGCAAGGTATACACCTTCCGGGGTACACTTTT	32	*MQGIHLPGYTF	735
B19pos_clones.txt.IGK.txt	1	0.000705716	GGTCAACGGACTTACAATGCCCCTCAGGACACTTTT	EEEEEEEEEEEEEEEEEEEEEEEEEEEEEEEEEEEE	IGKV1-37*00(589)	NA	IGKJ2*00(55)	NA	GGTCAACGGACTTACAATGCCCCTCAGGACACTTTT	36	GQRTYNAPQDTF	589
B19pos_clones.txt.IGK.txt	1	0.000705716	TGTCTACAGCATAATAGTTACCCTCGTGGACGTTC	EEEEEEEEEEEEEEEEEEEEEEEEEEEEEEEEEEE	IGKV1-17*00(270),IGKV1-9*00(242)	NA	IGKJ1*00(196)	NA	TGTCTACAGCATAATAGTTACCCTCGTGGACGTTC	36	CLQHNS_PSWTF	270
B19pos_clones.txt.IGK.txt	1	0.000705716	TGTCTACAACATGATAATTTCCCCTGCTCACTTTC	EEEEEEEEEEEEEEEEEEEEEEEEEEEEEEEEEEE	IGKV5-2*00(515)	NA	IGKJ4*00(190)	NA	TGTCTACAACATGATAATTTCCCCTGCTCACTTTC	36	CLQHDN_PLLTF	515
B19pos_clones.txt.IGK.txt	1	0.000705716	TGTCAGCAGTATGGTAGCTCACTCCCTGGACGTTC	EEEEEEEEEEEEEEEEEEEEEEEEEEEEEEEEAAA	IGKV3-20*00(720)	NA	IGKJ1*00(55)	NA	TGTCAGCAGTATGGTAGCTCACTCCCTGGACGTTC	32	CQQYGS_TPWTF	720
B19pos_clones.txt.IGK.txt	1	0.000705716	TGTCAGCAGTATGGTAGCTCACCTCCAGCACTTTC	EAEEEEEEEEEEEEEEEEEEEEEEEEEEEEEEEEE	IGKV3-20*00(205)	NA	IGKJ4*00(175)	NA	TGTCAGCAGTATGGTAGCTCACCTCCAGCACTTTC	32	CQQYGS_TSSTF	205
B19pos_clones.txt.IGK.txt	1	0.000705716	TGTCAGCAGTATAATAACTGGCCTCGATCACCTTC	EEEEE<EEEEEEEEEEEEEEEEEEEEEEEAEEAAA	IGKV3-15*00(605)	NA	IGKJ5*00(200)	NA	TGTCAGCAGTATAATAACTGGCCTCGATCACCTTC	27	CQQYNN_ASITF	605
B19pos_clones.txt.IGK.txt	1	0.000705716	TGTCAGCAATATTATAGTACTCCTCCCGATCGTTC	EEEEAEEEEEEEEEEEEEEEEEEEEEEEEEEEEEE	IGKV4-1*00(225)	NA	IGKJ1*00(165)	NA	TGTCAGCAATATTATAGTACTCCTCCCGATCGTTC	32	CQQYYS_SSRSF	225
B19pos_clones.txt.IGK.txt	1	0.000705716	TGTCAACAGTATTATAGTACCCCCCCTCGGCTTTC	EEEAEEEEEEEEEEEEEEEEEEEAEEEEEAEEEEE	IGKV1-16*00(357),IGKV1-8*00(357),IGKV1-13*00(343),IGKV1-27*00(332),IGKV1-5*00(321)	NA	IGKJ4*00(165)	NA	TGTCAACAGTATTATAGTACCCCCCCTCGGCTTTC	32	CQQYYS_PPSAF	357
B19pos_clones.txt.IGK.txt	1	0.000705716	TGTCAACAGTATGATAATCTCCCTTATTCACTTTC	EAEEE<EEEEEEAEEEEEEEEEEEEE6EEAEEEEE	IGKV1-33*00(235)	NA	IGKJ3*00(195)	NA	TGTCAACAGTATGATAATCTCCCTTATTCACTTTC	21	CQQYDN_PLFTF	235
B19pos_clones.txt.IGK.txt	1	0.000705716	TGTCAACAGGCTAACAGTTTCCTTCGCTCACTTTC	EEEEEEEAEEEEEEEEEEEEEEEEEEEE<EEEEEE	IGKV1-12*00(410)	NA	IGKJ4*00(195)	NA	TGTCAACAGGCTAACAGTTTCCTTCGCTCACTTTC	27	CQQANS_PSLTF	410
B19pos_clones.txt.IGK.txt	1	0.000705716	TGTCAACAGAGTTACAGTACCCTCCGGCCACTTTC	EEEEEEEEEEEEEEEEEEEEEEEEEEEEEEEEEEE	IGKV1-39*00(635)	NA	IGKJ4*00(175)	NA	TGTCAACAGAGTTACAGTACCCTCCGGCCACTTTC	36	CQQSYS_PPATF	635
B19pos_clones.txt.IGK.txt	1	0.000705716	TGTCAACAGAGTTACAGTACCCTCCGATCACCTTC	EEEEEEAEAEEEEEEEEEEEEEEEEEEEEEEAEEE	IGKV1-39*00(1370)	NA	IGKJ5*00(130)	NA	TGTCAACAGAGTTACAGTACCCTCCGATCACCTTC	32	CQQSYS_PPITF	1370
B19pos_clones.txt.IGK.txt	1	0.000705716	TGTCAACAGAGTTACAGCACCCCTCGAGGACGTTC	EEEEEEEEEEEEEEEEEEEEAEEEEEEEEEEEEEE	IGKV1-39*00(296)	NA	IGKJ1*00(182)	NA	TGTCAACAGAGTTACAGCACCCCTCGAGGACGTTC	32	CQQSYS_PSRTF	296
B19pos_clones.txt.IGK.txt	1	0.000705716	TGCCAACAGTATAATAGTTATTCCCGTGGACGTTC	EEEEEEEEEEEEEEEEEEEEEEEEEEEEEEEEEEE	IGKV1-5*00(650)	NA	IGKJ1*00(198)	NA	TGCCAACAGTATAATAGTTATTCCCGTGGACGTTC	36	CQQYNS_FPWTF	650
B19pos_clones.txt.IGK.txt	1	0.000705716	TGCCAACAGAGTTACAGTACCCCTCGATCACCTTC	EEEEEEEEEEEEEEEEEEEE<EEEEEAEEEEEEEE	IGKV1-39*00(326)	NA	IGKJ5*00(200)	NA	TGCCAACAGAGTTACAGTACCCCTCGATCACCTTC	27	CQQSYS_PSITF	326
B19pos_clones.txt.IGK.txt	1	0.000705716	TGCATGCAAGATGCGCAAGATCCGCTTTCACTTTC	EEEEEEEEEEEEEEEEEEAEEEEEEEEEAEAEEEE	IGKV2-26*00(657)	NA	IGKJ3*00(120)	NA	TGCATGCAAGATGCGCAAGATCCGCTTTCACTTTC	32	CMQDAQ_SAFTF	657
B19pos_clones.txt.IGK.txt	1	0.000705716	TGCATGCAAGATGCACAAGATCCGCGCTCACTTTC	EEEEEEEEEEEEEEEEEEEEEEEEEEEEEEEEEEE	IGKV2-26*00(298)	NA	IGKJ4*00(91)	NA	TGCATGCAAGATGCACAAGATCCGCGCTCACTTTC	36	CMQDAQ_SALTF	298
B19pos_clones.txt.IGK.txt	1	0.000705716	TGAATGCAAGGTATACACCTTCCTCGATCACCTTC	EEEEEEEEEEEEEEEEAEEEEEEEEEEEAAEAEEE	IGKV2-29*00(378)	NA	IGKJ5*00(200)	NA	TGAATGCAAGGTATACACCTTCCTCGATCACCTTC	32	*MQGIH_SSITF	378
B19pos_clones.txt.IGK.txt	1	0.000705716	TGAATGCAAGGAATACACCTTCCTCCAGAACGTTC	EEEEEEEEEEEEEEEEEEEEEEEEEEEEEEEEEEE	IGKV2-29*00(141)	NA	IGKJ1*00(156)	NA	TGAATGCAAGGAATACACCTTCCTCCAGAACGTTC	36	*MQGIH_SSRTF	141
B19pos_clones.txt.IGK.txt	1	0.000705716	TGTCTACAGCATAATAGTTACCCCGTGGACGTTC	EEEEEEEEEEEEEEEEEEEEEEEEEEAEEE<EAE	IGKV1-17*00(515),IGKV1-9*00(487)	NA	IGKJ1*00(196)	NA	TGTCTACAGCATAATAGTTACCCCGTGGACGTTC	27	CLQHNS_TPWTF	515
B19pos_clones.txt.IGK.txt	1	0.000705716	TGTCTACAACATGATAATTTCCTCGTGGACGTTC	EEEEEEEEEEEEEEEEEEEEEEEEEEEEEEEEEE	IGKV5-2*00(352)	NA	IGKJ1*00(187)	NA	TGTCTACAACATGATAATTTCCTCGTGGACGTTC	36	CLQHDN_SSWTF	352
B19pos_clones.txt.IGK.txt	1	0.000705716	TGTCTACAACATGATAATTTCCCCGTACACTTTT	EEEEEEEEEEEEEEEEEEEEEEEEEEEEEEEEEE	IGKV5-2*00(460)	NA	IGKJ2*00(138)	NA	TGTCTACAACATGATAATTTCCCCGTACACTTTT	36	CLQHDN_SPYTF	460
B19pos_clones.txt.IGK.txt	1	0.000705716	TGTCAGCAGTATGGTAGCTCACCTGTACACTTTT	EEEEEEEEEEEEEEEEEEEEEEEEEEEEEEEEEE	IGKV3-20*00(1163)	NA	IGKJ2*00(195)	NA	TGTCAGCAGTATGGTAGCTCACCTGTACACTTTT	36	CQQYGS_HLYTF	1163
B19pos_clones.txt.IGK.txt	1	0.000705716	TGTCAGCAGTATGGTAGCTCACCCGCTCACTTTC	EEEEEEAEE<EEEEEEEEEEEEEEEEEEEEAEEE	IGKV3-20*00(310)	NA	IGKJ4*00(195)	NA	TGTCAGCAGTATGGTAGCTCACCCGCTCACTTTC	27	CQQYGS_HPLTF	310
B19pos_clones.txt.IGK.txt	1	0.000705716	TGTCAGCAGCGTAGCAACTGGCCTCCGGACGTTC	EEEEEEEEEEEEEEEEEEEEEEEEEEEEEEEEEE	IGKV3-11*00(1090)	NA	IGKJ1*00(180)	NA	TGTCAGCAGCGTAGCAACTGGCCTCCGGACGTTC	36	CQQRSN_GLRTF	1090
B19pos_clones.txt.IGK.txt	1	0.000705716	TGTCAGCAATATTATAGTACTCCTCAGGACTTTT	EEEEEEEEEEEEEEEEEEEEEEEEEEEEEEEEEE	IGKV4-1*00(573)	NA	IGKJ2*00(54)	NA	TGTCAGCAATATTATAGTACTCCTCAGGACTTTT	36	CQQYYS_LLRTF	573
B19pos_clones.txt.IGK.txt	1	0.000705716	TGTCAGCAATATTATAGTACTCCTGTGGACGTTC	EEEEEEEEEEEEEEEEEEEEEEEEEEEEEEEEEE	IGKV4-1*00(575)	NA	IGKJ1*00(190)	NA	TGTCAGCAATATTATAGTACTCCTGTGGACGTTC	36	CQQYYS_LLWTF	575
B19pos_clones.txt.IGK.txt	1	0.000705716	TGTCAACAGTTTAATAATTACCCCGATCACCTTC	EEEEEEEEEEEEEEEEEEEEEEEEEEEEEEEEEE	IGKV1-13*00(640),IGKV1-16*00(570),IGKV1-9*00(560)	NA	IGKJ5*00(195)	NA	TGTCAACAGTTTAATAATTACCCCGATCACCTTC	36	CQQFNN_TPITF	640
B19pos_clones.txt.IGK.txt	1	0.000705716	TGTCAACAGTATTATAGTTTCCCTCGGAACGTTC	EEEEEEEEEEEEEEEEEEEEEEEEEEEEEEEEEE	IGKV1-8*00(323)	NA	IGKJ1*00(170)	NA	TGTCAACAGTATTATAGTTTCCCTCGGAACGTTC	36	CQQYYS_SLGTF	323
B19pos_clones.txt.IGK.txt	1	0.000705716	TGTCAACAGTATTATAGTACCCCTCCTCACTTTC	EEEEEEEEEEEEEEEEEEEEEEEEEEAEEEEEEE	IGKV1-8*00(504),IGKV1-13*00(500),IGKV1-16*00(490),IGKV1-39*00(484),IGKV1-5*00(473)	NA	IGKJ4*00(185)	NA	TGTCAACAGTATTATAGTACCCCTCCTCACTTTC	32	CQQYYS_PLLTF	504
B19pos_clones.txt.IGK.txt	1	0.000705716	TGTCAACAGTATGATAATCTCCCTGTACACTTTT	EEEEEEEEEEEEEEEEEEEEEEEEEEEEEEEEEE	IGKV1-33*00(1060)	NA	IGKJ2*00(190)	NA	TGTCAACAGTATGATAATCTCCCTGTACACTTTT	36	CQQYDN_SLYTF	1060
B19pos_clones.txt.IGK.txt	1	0.000705716	TGTCAACAGTATGATAATCTCCCTATTCACTTTC	EEEEEEEEEEEEEEEEEEEEEEAEEEEAEEEEEA	IGKV1-33*00(260)	NA	IGKJ3*00(195)	NA	TGTCAACAGTATGATAATCTCCCTATTCACTTTC	32	CQQYDN_SLFTF	260
B19pos_clones.txt.IGK.txt	1	0.000705716	TGTCAACAGGCTAACAGTTTCCCTGAGCACTTTC	EEEEEEEEEEEEEEEEEEEEEEEEEEEEEAEEEE	IGKV1-12*00(481)	NA	IGKJ4*00(175)	NA	TGTCAACAGGCTAACAGTTTCCCTGAGCACTTTC	32	CQQANS_SLSTF	481
B19pos_clones.txt.IGK.txt	1	0.000705716	TGTCAACAGAGTTACAGTACCCCTTTTCACTTTC	EEEEEEEAEEEAEEEEEEEE<EEAEEEEEEEEEE	IGKV1-39*00(965)	NA	IGKJ3*00(185)	NA	TGTCAACAGAGTTACAGTACCCCTTTTCACTTTC	27	CQQSYS_PLFTF	965
B19pos_clones.txt.IGK.txt	1	0.000705716	TGTCAACAGAGTTACAGTACCCCTCCTCACTTTC	EEEEEEEEEEEEEEEEEEEEAEEEEEEEEAEAEE	IGKV1-39*00(155)	NA	IGKJ4*00(185)	NA	TGTCAACAGAGTTACAGTACCCCTCCTCACTTTC	32	CQQSYS_PLLTF	155
B19pos_clones.txt.IGK.txt	1	0.000705716	TGTCAAAAGTATAACAGTGCCCCCGTGGACGTTC	AAAAAAEEEEEEEEEEEEEEEEEEEEEEEEEEEA	IGKV1-27*00(120)	NA	IGKJ1*00(196)	NA	TGTCAAAAGTATAACAGTGCCCCCGTGGACGTTC	32	CQKYNS_PPWTF	120
B19pos_clones.txt.IGK.txt	1	0.000705716	TGCCAACAGTATAATAGTTATTCTCCGTACGTTC	EEAEEEEEEEEEEEEEEEEEEEAEEEEEEEEEEE	IGKV1-5*00(520),IGKV1-16*00(467)	NA	IGKJ1*00(170)	NA	TGCCAACAGTATAATAGTTATTCTCCGTACGTTC	32	CQQYNS_ILRTF	520
B19pos_clones.txt.IGK.txt	1	0.000705716	TGCCAACAGTATAATAGTTACTCCGTACACTTTT	EEEEEEEEEEEEEEEEEEEEEEEEEEEEEEEEEE	IGKV1-5*00(226),IGKV1-16*00(216)	NA	IGKJ2*00(190)	NA	TGCCAACAGTATAATAGTTACTCCGTACACTTTT	36	CQQYNS_TPYTF	226
B19pos_clones.txt.IGK.txt	1	0.000705716	TGCCAACAGTATAATAGTTACCTTCCGGACCTTC	EEEEEEEEEEEEEEEEEEEEEEEEEAEEEEEEEE	IGKV1-16*00(355),IGKV1-5*00(331),IGKV1-13*00(313)	NA	IGKJ5*00(170)	NA	TGCCAACAGTATAATAGTTACCTTCCGGACCTTC	32	CQQYNS_TFRTF	355
B19pos_clones.txt.IGK.txt	1	0.000705716	TGCATGCAAGCTCTACAAACTCCTCGGAACTTTC	EEEEEEEEEAEEAEEEEEEEEEEEEEEEEEEEEE	IGKV2-28*00(576)	NA	IGKJ3*00(170)	NA	TGCATGCAAGCTCTACAAACTCCTCGGAACTTTC	32	CMQALQ_LLGTF	576
B19pos_clones.txt.IGK.txt	1	0.000705716	TGCATGCAAGCTACACAGTTTCCTATTCACTTTC	EEEEEEEEEEEEEEEEEEEEEEEEEEEEEEEEEE	IGKV2-18*00(313)	NA	IGKJ3*00(195)	NA	TGCATGCAAGCTACACAGTTTCCTATTCACTTTC	36	CMQATQ_FLFTF	313
B19pos_clones.txt.IGK.txt	1	0.000705716	TGCATGCAAGATGCACAAGATCCTCCGGGCTTTC	EEEEEEEEEEEEEEEEEEEEEEEEEAAAEEEEEE	IGKV2-26*00(225)	NA	IGKJ3*00(165)	NA	TGCATGCAAGATGCACAAGATCCTCCGGGCTTTC	32	CMQDAQ_ILRAF	225
B19pos_clones.txt.IGK.txt	1	0.000705716	TGAATGCAAGGTATACACCTTCCTCAACACTTTT	EEEEEEEEEEEEEEEEEEEEEEEEEEEEEEEEEE	IGKV2-29*00(675)	NA	IGKJ2*00(165)	NA	TGAATGCAAGGTATACACCTTCCTCAACACTTTT	36	*MQGIH_FLNTF	675
B19pos_clones.txt.IGK.txt	1	0.000705716	TGTCTACAACATGATAATTTCCCTCTTGAGTTC	AAAAAEEEEEEEEEEEEEEEEEEEEEEEEEEEE	IGKV5-2*00(120)	NA	IGKJ1*00(160)	NA	TGTCTACAACATGATAATTTCCCTCTTGAGTTC	32	CLQHDNFPLEF	120
B19pos_clones.txt.IGK.txt	1	0.000705716	TGTCTACAACATGATAATTTCCCTCACACTTTC	EEEEEEEEEEEEEEEEEEEEEEEEEEEEEEEEE	IGKV5-2*00(320)	NA	IGKJ4*00(175)	NA	TGTCTACAACATGATAATTTCCCTCACACTTTC	36	CLQHDNFPHTF	320
B19pos_clones.txt.IGK.txt	1	0.000705716	TGTCTACAAGATTACGATTACCCATACACTTTT	EEEEEEEEEEEEEEEEEEEEEEEEEEEEEEEEE	IGKV1-6*00(454)	NA	IGKJ2*00(171)	NA	TGTCTACAAGATTACGATTACCCATACACTTTT	36	CLQDYDYPYTF	454
B19pos_clones.txt.IGK.txt	1	0.000705716	TGTCAGCAGTATTATGGTACTCCTCGGACGTTC	EEEEEEEEEEEEEEEEEEEEEEEEEEEEEEEEE	IGKV4-1*00(243)	NA	IGKJ1*00(180)	NA	TGTCAGCAGTATTATGGTACTCCTCGGACGTTC	36	CQQYYGTPRTF	243
B19pos_clones.txt.IGK.txt	1	0.000705716	TGTCAGCAGTATGGTAGCTCACCTCCAACTTTT	EEEAEEEEEEEEEEEEEEEAE6EE<<EEEEEEE	IGKV3-20*00(435)	NA	IGKJ2*00(170)	NA	TGTCAGCAGTATGGTAGCTCACCTCCAACTTTT	21	CQQYGSSPPTF	435
B19pos_clones.txt.IGK.txt	1	0.000705716	TGTCAGCAGTATGGTAGCTCACCTCACACTTTC	EEEEEEEEEEEEEEEEEEEEEEEEEEEEEEEEE	IGKV3-20*00(591)	NA	IGKJ3*00(175)	NA	TGTCAGCAGTATGGTAGCTCACCTCACACTTTC	36	CQQYGSSPHTF	591
B19pos_clones.txt.IGK.txt	1	0.000705716	TGTCAGCAGTATGGTAGCTCACCCTACACTTTT	EEEEEEEEEEEEEEEEAEEEEEEEEEEEEEEEE	IGKV3-20*00(540)	NA	IGKJ2*00(185)	NA	TGTCAGCAGTATGGTAGCTCACCCTACACTTTT	32	CQQYGSSPYTF	540
B19pos_clones.txt.IGK.txt	1	0.000705716	TGTCAGCAGTATGGTAGCTCACCGCTCACTTTC	<EEEEEEEEEEEAEEEAEEEEEEEEEEEEEEEE	IGKV3-20*00(693)	NA	IGKJ4*00(195)	NA	TGTCAGCAGTATGGTAGCTCACCGCTCACTTTC	27	CQQYGSSPLTF	693
B19pos_clones.txt.IGK.txt	1	0.000705716	TGTCAGCAGTATGATACCTCACCATTCACTTTC	EEEAEEAEAEAEEEEAA<EEA<EEEEEEEEAAE	IGKV3-20*00(268)	NA	IGKJ3*00(176)	NA	TGTCAGCAGTATGATACCTCACCATTCACTTTC	27	CQQYDTSPFTF	268
B19pos_clones.txt.IGK.txt	1	0.000705716	TGTCAGCAGTATAATAACTGGCCCCTCACTTTC	EEEEEEEEEEEEEEEEEEEEEEEEEEEEEEEEE	IGKV3-15*00(561)	NA	IGKJ4*00(171)	NA	TGTCAGCAGTATAATAACTGGCCCCTCACTTTC	36	CQQYNNWPLTF	561
B19pos_clones.txt.IGK.txt	1	0.000705716	TGTCAGCAGCGTAGCGACTGGCCGATCACCTTC	EEEEEEEEEEEEEEEEEEEEEEEEEEEEEEEEE	IGKV3-11*00(784)	NA	IGKJ5*00(140)	NA	TGTCAGCAGCGTAGCGACTGGCCGATCACCTTC	36	CQQRSDWPITF	784
B19pos_clones.txt.IGK.txt	1	0.000705716	TGTCAGCAGACTTACAGCGCCCCGTACACTTTT	EEEAEEEEEEEEEEEEEAEEEEAAEEEEEEEEE	IGKV1-39*00(349)	NA	IGKJ2*00(176)	NA	TGTCAGCAGACTTACAGCGCCCCGTACACTTTT	32	CQQTYSAPYTF	349
B19pos_clones.txt.IGK.txt	1	0.000705716	TGTCAGCAATATTATGGTATTCCCCTCACCTTC	EEEEEEEEEEEEEEEEEEEEEAAEEEEEEEEEE	IGKV4-1*00(147)	NA	IGKJ4*00(171)	NA	TGTCAGCAATATTATGGTATTCCCCTCACCTTC	32	CQQYYGIPLTF	147
B19pos_clones.txt.IGK.txt	1	0.000705716	TGTCAGCAATATTATAGTGCTCCGTACACTTTT	EEEEEEEEEEEEEEEEEEEEEEEEEEEEEEEEE	IGKV4-1*00(241)	NA	IGKJ2*00(190)	NA	TGTCAGCAATATTATAGTGCTCCGTACACTTTT	36	CQQYYSAPYTF	241
B19pos_clones.txt.IGK.txt	1	0.000705716	TGTCAGCAATATTATAGTACTCCCCTCACTTTC	EEEEEEAEEEEEEEEEAAEEEEEEEEEEEEEEE	IGKV4-1*00(785)	NA	IGKJ4*00(185)	NA	TGTCAGCAATATTATAGTACTCCCCTCACTTTC	32	CQQYYSTPLTF	785
B19pos_clones.txt.IGK.txt	1	0.000705716	TGTCAGCAATATTATAGTACTCCCGGGACGTTC	EEEEEEEEEEEEEEEEEEEEAAEEEEEEEEEE<	IGKV4-1*00(165)	NA	IGKJ1*00(181)	NA	TGTCAGCAATATTATAGTACTCCCGGGACGTTC	27	CQQYYSTPGTF	165
B19pos_clones.txt.IGK.txt	1	0.000705716	TGTCAGCAATATTATAGTACTCCATGGACGTTC	EEEEEEEEEEAEAAEEEEEEEEAEEEEEEEEEE	IGKV4-1*00(230)	NA	IGKJ1*00(185)	NA	TGTCAGCAATATTATAGTACTCCATGGACGTTC	32	CQQYYSTPWTF	230
B19pos_clones.txt.IGK.txt	1	0.000705716	TGTCAGCAATATTATAGCGTTCCGATCACTTTC	AAEEEEEEEEEE6EEEEEEEEEEEE<EEEEEEE	IGKV4-1*00(774)	NA	IGKJ4*00(153)	NA	TGTCAGCAATATTATAGCGTTCCGATCACTTTC	21	CQQYYSVPITF	774
B19pos_clones.txt.IGK.txt	1	0.000705716	TGTCAACAGTATTATAGTTACCCTCGAACGTTC	EEEEEEEEEEEEEEEEEEEEEEEEEEEEEEEEE	IGKV1-8*00(320)	NA	IGKJ1*00(170)	NA	TGTCAACAGTATTATAGTTACCCTCGAACGTTC	36	CQQYYSYPRTF	320
B19pos_clones.txt.IGK.txt	1	0.000705716	TGTCAACAGTATTATAGTTACCCTCACACTTTT	EEEEEEEEEEEEEEEEEEEEEEEEEEEEEEEEE	IGKV1-8*00(741)	NA	IGKJ2*00(180)	NA	TGTCAACAGTATTATAGTTACCCTCACACTTTT	36	CQQYYSYPHTF	741
B19pos_clones.txt.IGK.txt	1	0.000705716	TGTCAACAGTATTATAGTTACCCGTGGACGTTC	EAEEEEEEEEEEEEEEEEEEEEEEEEEEEEEEE	IGKV1-8*00(325)	NA	IGKJ1*00(195)	NA	TGTCAACAGTATTATAGTTACCCGTGGACGTTC	32	CQQYYSYPWTF	325
B19pos_clones.txt.IGK.txt	1	0.000705716	TGTCAACAGTATGATAATCTCCCCCTCCACTTT	EEEEEEAEAEEEEEEEEEEEE6AEEEEEEEEEE	IGKV1-33*00(310)	NA	IGKJ2*00(158)	NA	TGTCAACAGTATGATAATCTCCCCCTCCACTTT	21	CQQYDNLPLHF	310
B19pos_clones.txt.IGK.txt	1	0.000705716	TGTCAACAGTATGATAATCTCCCCCCCTTTTTC	EEAEEEEEEEEEEEEEA<EEEAAAEEEEEEEEA	IGKV1-33*00(190)	NA	IGKJ3*00(160)	NA	TGTCAACAGTATGATAATCTCCCCCCCTTTTTC	27	CQQYDNLPPFF	190
B19pos_clones.txt.IGK.txt	1	0.000705716	TGTCAACAGTATGATAATCTCCCGTACACTTTT	EEEEEEEEAAEEEAAEEEEEE7<EEEEEAAEEE	IGKV1-33*00(690)	NA	IGKJ2*00(190)	NA	TGTCAACAGTATGATAATCTCCCGTACACTTTT	22	CQQYDNLPYTF	690
B19pos_clones.txt.IGK.txt	1	0.000705716	TGTCAACAGGCTAACAGTTTCCCTCCCACTTTC	EAEEEEEEAEEEEEEEEEEEEEEEEEEEEEEAE	IGKV1-12*00(750)	NA	IGKJ4*00(175)	NA	TGTCAACAGGCTAACAGTTTCCCTCCCACTTTC	32	CQQANSFPPTF	750
B19pos_clones.txt.IGK.txt	1	0.000705716	TGTCAACAGAGTTACAGTCCCCCCTACACTTTT	EEEEEEEEAEEEEEEEEEEEEE<EAEEEEEEEA	IGKV1-39*00(512)	NA	IGKJ2*00(185)	NA	TGTCAACAGAGTTACAGTCCCCCCTACACTTTT	27	CQQSYSPPYTF	512
B19pos_clones.txt.IGK.txt	1	0.000705716	TGTCAACAGAGTTACAGTACCCTCGTCACCTTC	AEEEEEEEEEEEEEEEEEEEEEEEEEAAEEEEE	IGKV1-39*00(130)	NA	IGKJ5*00(183)	NA	TGTCAACAGAGTTACAGTACCCTCGTCACCTTC	32	CQQSYSTLVTF	130
B19pos_clones.txt.IGK.txt	1	0.000705716	TGTCAACAGAGTTACAGTACCCTGTGGACTTTT	AEEEEEEEEEEEEEEEEEEEEEEEEEEEEEEEE	IGKV1-39*00(250)	NA	IGKJ2*00(170)	NA	TGTCAACAGAGTTACAGTACCCTGTGGACTTTT	32	CQQSYSTLWTF	250
B19pos_clones.txt.IGK.txt	1	0.000705716	TGTCAACAGAGTTACAGTACCCCTCGGACTTTT	EEEEEEEEAEEEEEEEEEEEEEEE7EEEEEEEE	IGKV1-39*00(377)	NA	IGKJ2*00(170)	NA	TGTCAACAGAGTTACAGTACCCCTCGGACTTTT	22	CQQSYSTPRTF	377
B19pos_clones.txt.IGK.txt	1	0.000705716	TGTCAACAGAGTTACAGTACCCCTAGAACTTTC	EEEEEEEEEEEEEEEEEEEE<EEEEEEEEEEEE	IGKV1-39*00(260)	NA	IGKJ3*00(170)	NA	TGTCAACAGAGTTACAGTACCCCTAGAACTTTC	27	CQQSYSTPRTF	260
B19pos_clones.txt.IGK.txt	1	0.000705716	TGTCAACAGAGTTACAGTACCCCTAACACTTTC	EEEEEEEEEEEEEEEEEEEEEEEEEAEEEEEEE	IGKV1-39*00(320)	NA	IGKJ3*00(48)	NA	TGTCAACAGAGTTACAGTACCCCTAACACTTTC	32	CQQSYSTPNTF	320
B19pos_clones.txt.IGK.txt	1	0.000705716	TGTCAAAAGTATAACAGTGCCCTTCTCACTTTC	EEEEEEEEEEEEEEEEEEEEEEEEEEEEEEEEE	IGKV1-27*00(510)	NA	IGKJ4*00(185)	NA	TGTCAAAAGTATAACAGTGCCCTTCTCACTTTC	36	CQKYNSALLTF	510
B19pos_clones.txt.IGK.txt	1	0.000705716	TGCTTGCAAGTTACACACCTTCCGATCACTTTC	EEAEEEEEEEEEEEEEEEEEEEEEEEEEEEEEE	IGKV2-24*00(236)	NA	IGKJ4*00(167)	NA	TGCTTGCAAGTTACACACCTTCCGATCACTTTC	32	CLQVTHLPITF	236
B19pos_clones.txt.IGK.txt	1	0.000705716	TGCCAGCATTCTAGTAGTTTCCCGTGGACGTTC	AAE<EAAEEEAEEEEEEEEEEEEEEAEEEEEE<	IGKV1-16*00(334),IGKV1-5*00(328),IGKV1-13*00(306),IGKV1-8*00(306),IGKV1-9*00(306)	NA	IGKJ1*00(167)	NA	TGCCAGCATTCTAGTAGTTTCCCGTGGACGTTC	27	CQHSSSFPWTF	334
B19pos_clones.txt.IGK.txt	1	0.000705716	TGCCAGCAGTACAATAGTTATTCGCTCACTTTC	EEEEEEEEEEEEEEEEEEEEEEEEEEEEEEEEE	IGKV1-5*00(137)	NA	IGKJ4*00(181)	NA	TGCCAGCAGTACAATAGTTATTCGCTCACTTTC	36	CQQYNSYSLTF	137
B19pos_clones.txt.IGK.txt	1	0.000705716	TGCCAACAGTATGATAGTTACCCTCTCACTTTC	EEEEEEEEEEEEEEEEEEEEEEEEEEEEEEEEE	IGKV1-16*00(523),IGKV1-13*00(467),IGKV1-8*00(467),IGKV1-5*00(461)	NA	IGKJ4*00(185)	NA	TGCCAACAGTATGATAGTTACCCTCTCACTTTC	36	CQQYDSYPLTF	523
B19pos_clones.txt.IGK.txt	1	0.000705716	TGCCAACAGTATAATAGTTACCCTCCGACTTTC	EEEEEEEEAEEEEEEEEEEEE<EEEEEEEEEEE	IGKV1-16*00(305),IGKV1-5*00(271)	NA	IGKJ3*00(170)	NA	TGCCAACAGTATAATAGTTACCCTCCGACTTTC	27	CQQYNSYPPTF	305
B19pos_clones.txt.IGK.txt	1	0.000705716	TGCCAACAGTATAAGAGTTACCCGTGGACGTTC	EEEEEEEEEEEEEEEEEEEEEEEEEEEEEEEEE	IGKV1-5*00(141)	NA	IGKJ1*00(195)	NA	TGCCAACAGTATAAGAGTTACCCGTGGACGTTC	36	CQQYKSYPWTF	141
B19pos_clones.txt.IGK.txt	1	0.000705716	TGCATGCAAGCTCTACAAACTCCCTGGACGTTC	EEEEEAEEEEEEEEEEEEEEEEEEEEEEEEEEE	IGKV2-28*00(810)	NA	IGKJ1*00(85)	NA	TGCATGCAAGCTCTACAAACTCCCTGGACGTTC	32	CMQALQTPWTF	810
B19pos_clones.txt.IGK.txt	1	0.000705716	TGCATGCAAGCTCTACAAACTCCCCTATTTTTC	EEEEEEEEAEEEEEEEEEEEEEEEEEEEEEEEE	IGKV2-28*00(260)	NA	IGKJ4*00(160)	NA	TGCATGCAAGCTCTACAAACTCCCCTATTTTTC	32	CMQALQTPLFF	260
B19pos_clones.txt.IGK.txt	1	0.000705716	TGCATGCAAGCTCAACAAACTCCGTACACCTTT	EEEEEEEEEEEEEEEEEEEEEEEEEEEEEEEEE	IGKV2-28*00(226)	NA	IGKJ2*00(176)	NA	TGCATGCAAGCTCAACAAACTCCGTACACCTTT	36	CMQAQQTPYTF	226
B19pos_clones.txt.IGK.txt	1	0.000705716	TGCATGCAAGCTACACAGTTTCCTAATCCTTTC	EEEEEEEEEEEEEEEEEEEEEEEEEEEEEEEEE	IGKV2-18*00(175),IGKV2-24*00(161)	NA	IGKJ4*00(165)	NA	TGCATGCAAGCTACACAGTTTCCTAATCCTTTC	36	CMQATQFPNPF	175
B19pos_clones.txt.IGK.txt	1	0.000705716	TGCATGCAAGCTACACAATTTCCTCAAACTTTC	EEEEEEEEEEEEEEEEEEEEEEEEEEEEEEEEE	IGKV2-24*00(345)	NA	IGKJ3*00(170)	NA	TGCATGCAAGCTACACAATTTCCTCAAACTTTC	36	CMQATQFPQTF	345
B19pos_clones.txt.IGK.txt	1	0.000705716	TGCATGCAAGGTACTCACTGGCCTCTCACTTTC	EEEEEEEEEEEEEEEEEEEEEEEEEEEEEEEEE	IGKV2-30*00(331)	NA	IGKJ3*00(180)	NA	TGCATGCAAGGTACTCACTGGCCTCTCACTTTC	36	CMQGTHWPLTF	331
B19pos_clones.txt.IGK.txt	1	0.000705716	TGCATGCAAGGTACACACTGGTTGTACACTTTT	EEEEEAEEEEEEEEEEEEEEEEEEEEEEEEEEE	IGKV2-30*00(385)	NA	IGKJ2*00(195)	NA	TGCATGCAAGGTACACACTGGTTGTACACTTTT	32	CMQGTHWLYTF	385
B19pos_clones.txt.IGK.txt	1	0.000705716	TGCATGCAAGGTACACACTGGCCTCCCACTTTC	AAAEEEEEEAEEEEEEEEEEEEEEEEEEEAEEE	IGKV2-30*00(130)	NA	IGKJ4*00(175)	NA	TGCATGCAAGGTACACACTGGCCTCCCACTTTC	32	CMQGTHWPPTF	130
B19pos_clones.txt.IGK.txt	1	0.000705716	TGCATGCAAGGTACACACTGGCCTCCGAATTTC	EEEEEEEEAEAEEEEAEEA<E<EEEEEEEEEEE	IGKV2-30*00(520)	NA	IGKJ4*00(160)	NA	TGCATGCAAGGTACACACTGGCCTCCGAATTTC	27	CMQGTHWPPNF	520
B19pos_clones.txt.IGK.txt	1	0.000705716	TGCATGCAAGGAACATTCTGGCCGTACACTTTC	EEEEEEEAEEEEEEEEEEEEEEEEEEEEEEEEE	IGKV2-30*00(366),IGKV2-40*00(324)	NA	IGKJ2*00(176)	NA	TGCATGCAAGGAACATTCTGGCCGTACACTTTC	32	CMQGTFWPYTF	366
B19pos_clones.txt.IGK.txt	1	0.000705716	TGCATGCAAAGTATACAGCTTCCTCGCACTTTT	EEEEEEEEEEEEEEEEEEAAEEEEEEEEAEEEE	IGKV2-29*00(910),IGKV2-26*00(832)	NA	IGKJ2*00(175)	NA	TGCATGCAAAGTATACAGCTTCCTCGCACTTTT	32	CMQSIQLPRTF	910
B19pos_clones.txt.IGK.txt	1	0.000705716	TGAATGCAAGGTATACACCTTCTTTGGACGTTC	EEEEEEEEEEEEEEEEEEEEEEEEEEEEEEEEE	IGKV2-29*00(322)	NA	IGKJ1*00(180)	NA	TGAATGCAAGGTATACACCTTCTTTGGACGTTC	36	*MQGIHLLWTF	322
B19pos_clones.txt.IGK.txt	1	0.000705716	GGTCAACGGACTTACAATGCCCCTCTCACTTTC	EEEEEEAEEEEEEEEEEEEAEEEEEEEEEEEEE	IGKV1-37*00(235)	NA	IGKJ4*00(185)	NA	GGTCAACGGACTTACAATGCCCCTCTCACTTTC	32	GQRTYNAPLTF	235
B19pos_clones.txt.IGK.txt	1	0.000705716	GGTCAACGGACTTACAATGCCCCCCTCACTTTC	EEEEEEEEEAAEEE<EEEEEEEAAEEEEEEEEE	IGKV1-37*00(460)	NA	IGKJ4*00(185)	NA	GGTCAACGGACTTACAATGCCCCCCTCACTTTC	27	GQRTYNAPLTF	460
B19pos_clones.txt.IGK.txt	1	0.000705716	TGTCAGCAGTATAATAACTGGCGTGGACGTTC	EEEEEEEEEEEEEEEEEEEEEEEEEEEEEEEE	IGKV3-15*00(335)	NA	IGKJ1*00(195)	NA	TGTCAGCAGTATAATAACTGGCGTGGACGTTC	36	CQQYN_LAWTF	335
B19pos_clones.txt.IGK.txt	1	0.000705716	TGTCAGCAATATTATAGTACTCATTCACTTTC	EEEEEEEEEEEEEEAEEEEEEEEEEEEEEEEE	IGKV4-1*00(1180)	NA	IGKJ3*00(175)	NA	TGTCAGCAATATTATAGTACTCATTCACTTTC	32	CQQYY_YSFTF	1180
B19pos_clones.txt.IGK.txt	1	0.000705716	TGTCAACAGTATTATAGTTCCCGTACACTTTT	EEEEEEEEEEEEEEEEEEEE<AEEEAAEEEEA	IGKV1-8*00(710)	NA	IGKJ2*00(190)	NA	TGTCAACAGTATTATAGTTCCCGTACACTTTT	27	CQQYY_FPYTF	710
B19pos_clones.txt.IGK.txt	1	0.000705716	TGTCAACAGTATGATAATCTCCCTGGGCTTTC	EEEEEEEEEEEEEEEEEEEEEEEEEAEEEEEE	IGKV1-33*00(618)	NA	IGKJ4*00(165)	NA	TGTCAACAGTATGATAATCTCCCTGGGCTTTC	32	CQQYD_SPWAF	618
B19pos_clones.txt.IGK.txt	1	0.000705716	TGTCAACAGAGTTACAGTACCTTCTCACTTTC	EEAAEEEEEEAEEEEEEEEEAEEAEEEEEEEA	IGKV1-39*00(575)	NA	IGKJ4*00(185)	NA	TGTCAACAGAGTTACAGTACCTTCTCACTTTC	32	CQQSY_YLLTF	575
B19pos_clones.txt.IGK.txt	1	0.000705716	TGTCAACAGAGTTACAGTACCCCTTAACTTTT	EEEAEEEEEEEEEEEEEEEEAEEEEEEEEEEE	IGKV1-39*00(416)	NA	IGKJ2*00(170)	NA	TGTCAACAGAGTTACAGTACCCCTTAACTTTT	32	CQQSY_YPLTF	416
B19pos_clones.txt.IGK.txt	1	0.000705716	TGCCAACAGTATAATAGTTATTCGCGACTTTT	EEEEEEEAEEEEEEEEEEEEEEEEEEEEEEEE	IGKV1-5*00(265),IGKV1-16*00(236)	NA	IGKJ2*00(170)	NA	TGCCAACAGTATAATAGTTATTCGCGACTTTT	32	CQQYN_LFATF	265
B19pos_clones.txt.IGK.txt	1	0.000705716	TGCATGCAGGGTACACACTACCTCCCCTTTTC	EEEEEEEEEEEEEEEEEEEE<AEEEAEEEEEE	IGKV2-30*00(197),IGKV2-18*00(173)	NA	IGKJ4*00(160)	NA	TGCATGCAGGGTACACACTACCTCCCCTTTTC	27	CMQGT_LPPLF	197
B19pos_clones.txt.IGK.txt	1	0.000705716	TGCATGCAAGCTCTACAAACTCCTCTACGTTC	EEEEEEEEEEEEEEEEEEEEEEEEEEEEEEEE	IGKV2-28*00(630)	NA	IGKJ1*00(170)	NA	TGCATGCAAGCTCTACAAACTCCTCTACGTTC	36	CMQAL_NSSTF	630
B19pos_clones.txt.IGK.txt	1	0.000705716	TGCATGCAAGCTCTACAAACTCCTCGCCTTTC	EEEEEEEEEEEEEEEEEEEEEEEEEEEEEEEE	IGKV2-28*00(515)	NA	IGKJ3*00(165)	NA	TGCATGCAAGCTCTACAAACTCCTCGCCTTTC	36	CMQAL_NSSPF	515
B19pos_clones.txt.IGK.txt	1	0.000705716	TGCATGGAAGCTCTACAAACTCGATCACCTTC	EEEEEEEEEEEEEEEEEEEEEEEEEEEAEEEE	IGKV2-28*00(966)	NA	IGKJ5*00(140)	NA	TGCATGGAAGCTCTACAAACTCGATCACCTTC	32	CMEAL_NSITF	966
B19pos_clones.txt.IGK.txt	1	0.000705716	TGCACGCAAGCTACACAATTTCCCGGACGTTC	EEEEEEEEEEEEEEEEEEEEEEE6EAAEEEEE	IGKV2-24*00(371)	NA	IGKJ1*00(180)	NA	TGCACGCAAGCTACACAATTTCCCGGACGTTC	21	CTQAT_ISRTF	371
B19pos_clones.txt.IGK.txt	1	0.000705716	TGAATGCAAGGTATACACCCCTCCTCGCTTTC	EEEEAAEEEEE<EEEEEEEEEEEEEE6EEEEE	IGKV2-29*00(550)	NA	IGKJ4*00(171)	NA	TGAATGCAAGGTATACACCCCTCCTCGCTTTC	21	*MQGI_PLLAF	550
B19pos_clones.txt.IGK.txt	1	0.000705716	TGTCTGCAGCGTAGCAACTGGCCTCCCGTTC	EEEEEEEEEEEEEEEEEEEEEEEEEEEEEEE	IGKV3-11*00(253)	NA	IGKJ1*00(151)	NA	TGTCTGCAGCGTAGCAACTGGCCTCCCGTTC	36	CLQRS_TGLPF	253
B19pos_clones.txt.IGK.txt	1	0.000705716	TGTCTACAACATGATAATTTCCCTCACTTTT	EEEEEEEEEEEEEEEEEEEEEAEEEEEAEEE	IGKV5-2*00(590)	NA	IGKJ2*00(175)	NA	TGTCTACAACATGATAATTTCCCTCACTTTT	32	CLQHD_ISLTF	590
B19pos_clones.txt.IGK.txt	1	0.000705716	TGTCAGCAGTATGGTAGCTCACCTCACTTTC	EEEEEEEAEEEEEEEEEEEEEEAEEEEEAEE	IGKV3-20*00(405)	NA	IGKJ4*00(185)	NA	TGTCAGCAGTATGGTAGCTCACCTCACTTTC	32	CQQYG_AHLTF	405
B19pos_clones.txt.IGK.txt	1	0.000705716	TGTCAGCAATATTATAGTACTCCTCACTTTC	EAEEEAEAEEEEEEEEEEEEEEEEEEEAEEE	IGKV4-1*00(760)	NA	IGKJ4*00(185)	NA	TGTCAGCAATATTATAGTACTCCTCACTTTC	32	CQQYY_VLLTF	760
B19pos_clones.txt.IGK.txt	1	0.000705716	TGTCAACAGTATGATAATCTCCATCACCTTC	EEEEEEEEEEEEEEAEEEEEEEEEEEEEEEE	IGKV1-33*00(680)	NA	IGKJ5*00(186)	NA	TGTCAACAGTATGATAATCTCCATCACCTTC	32	CQQYD_ISITF	680
B19pos_clones.txt.IGK.txt	1	0.000705716	TGTCAACAGGCTAACAGTTTCCCCCCCTTTC	EEEEAEAEEEEAEEEEEAEEAEA<EEEEEEE	IGKV1-12*00(165)	NA	IGKJ4*00(165)	NA	TGTCAACAGGCTAACAGTTTCCCCCCCTTTC	27	CQQAN_VSPPF	165
B19pos_clones.txt.IGK.txt	1	0.000705716	TGTCAACAGAGTTACAGTACTTGGGGCGTTC	EEEEEEEEEEEEEEEEEEEEEEEEEEEEEEE	IGKV1-39*00(281)	NA	IGKJ1*00(71)	NA	TGTCAACAGAGTTACAGTACTTGGGGCGTTC	36	CQQSY_VLGAF	281
B19pos_clones.txt.IGK.txt	1	0.000705716	TGTCAACAGAGTTACAGTACCTCCTACCTTC	EEEEEEEEEEEEEEEEEEEEEEAEEEEEEEE	IGKV1-39*00(203)	NA	IGKJ5*00(170)	NA	TGTCAACAGAGTTACAGTACCTCCTACCTTC	32	CQQSY_VPPTF	203
B19pos_clones.txt.IGK.txt	1	0.000705716	TGTCAACAGAGTTACAGTACCCCTAACTTTC	EEEEEEAEEEEEEEEEEEEEEEEEEEEEEEE	IGKV1-39*00(383)	NA	IGKJ3*00(170)	NA	TGTCAACAGAGTTACAGTACCCCTAACTTTC	32	CQQSY_VPLTF	383
B19pos_clones.txt.IGK.txt	1	0.000705716	TGTCAAAAGTATAACAGTGCCCCTCACTTTC	EEEEEEEEEEEEEEAEEEEEAEEEAEEEEEA	IGKV1-27*00(410)	NA	IGKJ4*00(185)	NA	TGTCAAAAGTATAACAGTGCCCCTCACTTTC	32	CQKYN_VPLTF	410
B19pos_clones.txt.IGK.txt	1	0.000705716	TGCATGCAAGCTACACAGTTTCCTAACCTTC	EEEEEEEEEEEEEEEEEEEEEEEEEEEEEEE	IGKV2-18*00(770)	NA	IGKJ5*00(170)	NA	TGCATGCAAGCTACACAGTTTCCTAACCTTC	36	CMQAT_SFLTF	770
B19pos_clones.txt.IGK.txt	1	0.000705716	TGCATGCAAGCTACACAATTTCCTCACTTTC	EEEEEEEEEEEEEEEEEEEEEEEEEEEEEEE	IGKV2-24*00(301)	NA	IGKJ4*00(185)	NA	TGCATGCAAGCTACACAATTTCCTCACTTTC	36	CMQAT_NFLTF	301
B19pos_clones.txt.IGK.txt	1	0.000705716	TGCATGCAAGGTACACACTGGCCGGACGTTC	EEEEEEEEEEEEEEEEEEEEEEEEEEEEEEE	IGKV2-30*00(460)	NA	IGKJ1*00(180)	NA	TGCATGCAAGGTACACACTGGCCGGACGTTC	36	CMQGT_TGRTF	460
B19pos_clones.txt.IGK.txt	1	0.000705716	TGCATGCAAGATGCACAAGATCCTGAGCTTC	EEEEEEEEEEEEEEEEEEEEEEEEEEEEEEE	IGKV2-26*00(285)	NA	IGKJ5*00(41)	NA	TGCATGCAAGATGCACAAGATCCTGAGCTTC	36	CMQDA_KILSF	285
B19pos_clones.txt.IGK.txt	1	0.000705716	TGTCAGCAGTATGGTAGCTCACTCTTTTTC	AEAEEEEEEEEEEEEEEEEEEEEEEEEEEE	IGKV3-20*00(700)	NA	IGKJ4*00(160)	NA	TGTCAGCAGTATGGTAGCTCACTCTTTTTC	32	CQQYGSSLFF	700
B19pos_clones.txt.IGK.txt	1	0.000705716	TGTCAGCAGCGTAGCAACTGGCTCACTTTC	EEEEEEEEEEEEEEEEEEEEEEEEEEEEEE	IGKV3-11*00(310)	NA	IGKJ4*00(190)	NA	TGTCAGCAGCGTAGCAACTGGCTCACTTTC	36	CQQRSNWLTF	310
B19pos_clones.txt.IGK.txt	1	0.000705716	TGTCAACAGTATTATAGTACCCCTCTTTTC	EEEAEEEEEAEEEEEEEEEEEEEAEEEEEE	IGKV1-9*00(1085),IGKV1-13*00(1043),IGKV1-16*00(1029),IGKV1-8*00(1029),IGKV1-39*00(1009)	NA	IGKJ3*00(120)	NA	TGTCAACAGTATTATAGTACCCCTCTTTTC	32	CQQYYSTPLF	1085
B19pos_clones.txt.IGK.txt	1	0.000705716	TGTCAACAGAGTTACAGTACCCCTCCTTTC	AAEAAEEE<EEEEEEEEEE<AEEEEEEEEA	IGKV1-39*00(705)	NA	IGKJ4*00(168)	NA	TGTCAACAGAGTTACAGTACCCCTCCTTTC	27	CQQSYSTPPF	705
B19pos_clones.txt.IGK.txt	1	0.000705716	TGCCAACAGTATAATAGTTTTTGGACGTTC	AAEEEEAEEEEEEEEEEEEEEEEEA6EEEE	IGKV1-5*00(111),IGKV1-16*00(110)	NA	IGKJ1*00(185)	NA	TGCCAACAGTATAATAGTTTTTGGACGTTC	21	CQQYNSFWTF	111
B19pos_clones.txt.IGK.txt	1	0.000705716	TGCCAACAGTATAATAGTTATTGCTCGTTC	EEEEEEEEEEEEEEEEEEEEEEEEEEEEEE	IGKV1-5*00(255),IGKV1-16*00(231)	NA	IGKJ1*00(165)	NA	TGCCAACAGTATAATAGTTATTGCTCGTTC	36	CQQYNSYCSF	255
B19pos_clones.txt.IGK.txt	1	0.000705716	TGCCAACAGTATAATAGTAATTACACTTTT	EEEEEEEEEEEEEEEEEEEEEEEEEEEEEE	IGKV1-5*00(539),IGKV1-16*00(505),IGKV1-13*00(481)	NA	IGKJ2*00(185)	NA	TGCCAACAGTATAATAGTAATTACACTTTT	36	CQQYNSNYTF	539
B19pos_clones.txt.IGK.txt	1	0.000705716	TGCATGCAAGCTACAGAATTGTACACTTTT	AAEEEEEEAA<EAAEEEEEEAEEEEEEEEE	IGKV2-24*00(819)	NA	IGKJ2*00(195)	NA	TGCATGCAAGCTACAGAATTGTACACTTTT	27	CMQATELYTF	819
B19pos_clones.txt.IGK.txt	1	0.000705716	TGCATGCAAGGTCTACAAACTCCGACTTTC	EEEEAEAEAEAEEAAEE6EAEEAEEEEEEE	IGKV2-28*00(1023)	NA	IGKJ4*00(156)	NA	TGCATGCAAGGTCTACAAACTCCGACTTTC	21	CMQGLQTPTF	1023
B19pos_clones.txt.IGK.txt	1	0.000705716	TGCATGCAAGGTACACACTTCCTCACTTTC	EEEEEEEEEEEEEEEEE<EEAEEAEEEEEE	IGKV2-30*00(440)	NA	IGKJ4*00(185)	NA	TGCATGCAAGGTACACACTTCCTCACTTTC	27	CMQGTHFLTF	440
B19pos_clones.txt.IGK.txt	1	0.000705716	TGCATGCAAGGTACACACTGGCCCCCTTTC	EEAEEEEEAEEEEEEEEEAEEEEEEEEEEE	IGKV2-30*00(610)	NA	IGKJ3*00(150)	NA	TGCATGCAAGGTACACACTGGCCCCCTTTC	32	CMQGTHWPPF	610
B19pos_clones.txt.IGK.txt	1	0.000705716	TGTCAGCACGATTATAACTTAGGGCTTTC	EEEEEEEEAEEEAEEEEEEEEEEEAEEEE	IGKV3-7*00(744)	NA	IGKJ4*00(151)	NA	TGTCAGCACGATTATAACTTAGGGCTTTC	32	CQHDY_LRAF	744
B19pos_clones.txt.IGK.txt	1	0.000705716	TGTCAGCAGTATGGTAGCTCACCTCTTTC	EEEE7EEEEEEEAEEA<EAEEEEAEEEEE	IGKV3-20*00(790)	NA	IGKJ4*00(165)	NA	TGTCAGCAGTATGGTAGCTCACCTCTTTC	22	CQQYG_LTSF	790
B19pos_clones.txt.IGK.txt	1	0.000705716	TGTCAGCAGTATGGTAGCTCACGGTTTCG	AEEEEEEAEAEEEEEEEEEEEEEEEEEAE	IGKV3-20*00(775)	NA	IGKJ3*00(148)	NA	TGTCAGCAGTATGGTAGCTCACGGTTTCG	32	CQQYG_LTVS	775
B19pos_clones.txt.IGK.txt	1	0.000705716	TGTCAACAGTATTATAGTACCCCTCCTG	EAEEEEEEEEEEEEEEAEEEEAEEEEEE	IGKV1-8*00(128)	NA	IGKJ3*00(140)	NA	TGTCAACAGTATTATAGTACCCCTCCTG	32	CQQYY_VPLL	128
B19pos_clones.txt.IGK.txt	1	0.000705716	TGCATGCAAGGTACACACTGCCAGGGGC	EEEEEEEEEEEEEEEEEEEEEEEEEEEE	IGKV2-30*00(516)	NA	IGKJ4*00(145)	NA	TGCATGCAAGGTACACACTGCCAGGGGC	36	CMQGT_TARG	516
B19pos_clones.txt.IGK.txt	1	0.000705716	TGCATGCAAACTACACAATTTCCTTTTT	EEEEEEEEEEEEEEEEEEEEEEEEEEEE	IGKV2-24*00(546)	NA	IGKJ2*00(132)	NA	TGCATGCAAACTACACAATTTCCTTTTT	36	CMQTT_NFLF	546
B19pos_clones.txt.IGK.txt	1	0.000705716	TGTCAACAGTAACTCCGGGACACGTTC	EEEAEE<EEEEEEEE6AAEEEEEEEEA	IGKV1-27*00(446),IGKV1-12*00(408),IGKV1-39*00(408),IGKV1-16*00(404),IGKV1-37*00(398)	NA	IGKJ1*00(170)	NA	TGTCAACAGTAACTCCGGGACACGTTC	21	CQQ*LRDTF	446
B19pos_clones.txt.IGK.txt	1	0.000705716	TGCATGCAAGCTACACAGTCTCCTTTC	EEEEEEEEEEEEEEEEEEEEEEEEEEE	IGKV2-18*00(216),IGKV2-24*00(188)	NA	IGKJ4*00(165)	NA	TGCATGCAAGCTACACAGTCTCCTTTC	36	CMQATQSPF	216
B19pos_clones.txt.IGK.txt	1	0.000705716	TGCATGCAAGGTACACACTGGCCGGTC	EEEEEEEEEEEEEAEEEEEEEEEEEEE	IGKV2-30*00(380)	NA	IGKJ1*00(151)	NA	TGCATGCAAGGTACACACTGGCCGGTC	32	CMQGTHWPV	380
B19pos_clones.txt.IGK.txt	1	0.000705716	TGCATGCAAGATGCACAAGATCCTTTC	EEEEE<EEEE<EEEEEEEEEEEEEEEE	IGKV2-26*00(950)	NA	IGKJ3*00(151)	NA	TGCATGCAAGATGCACAAGATCCTTTC	27	CMQDAQDPF	950
B19pos_clones.txt.IGK.txt	1	0.000705716	GGTCAACGGACTTACAATGCTCCTTTC	EEEEEEEEEEEEEEEEEEEEEEEEEEE	IGKV1-37*00(312)	NA	IGKJ4*00(165)	NA	GGTCAACGGACTTACAATGCTCCTTTC	36	GQRTYNAPF	312
B19pos_clones.txt.IGK.txt	1	0.000705716	GGTCAACGGACTTACAATGCCCCTTTC	EEEEEEEEEEEEEEEEEEEEEEAEE<A	IGKV1-37*00(360)	NA	IGKJ3*00(165)	NA	GGTCAACGGACTTACAATGCCCCTTTC	27	GQRTYNAPF	360
B19pos_clones.txt.IGK.txt	1	0.000705716	TGTCAGCAGTATAATAACTGGCCTCC	AAAEEEAEEEEEEEEAE6EEEEAEEE	IGKV3-15*00(130)	NA	IGKJ4*00(145)	NA	TGTCAGCAGTATAATAACTGGCCTCC	21	CQQY_*LAS	130
B19pos_clones.txt.IGK.txt	1	0.000705716	TGTCAGCAGCGTAGCAACTGGTTTTC	EEEEEEEEEEEEEEEEEEEEEEEEEE	IGKV3-11*00(560)	NA	IGKJ3*00(160)	NA	TGTCAGCAGCGTAGCAACTGGTTTTC	36	CQQR_QLVF	560
B19pos_clones.txt.IGK.txt	1	0.000705716	TGTCAACAGAGTTACAGTACACTTTT	EEEEEEEEEEEEEEEEEEEEEEEEEE	IGKV1-39*00(465)	NA	IGKJ2*00(185)	NA	TGTCAACAGAGTTACAGTACACTTTT	36	CQQS_QYTF	465
B19pos_clones.txt.IGK.txt	1	0.000705716	TGCATGCAAGCTCTACAAACTCCTTC	EEAEEEEEA6<E<EE<E<7EE<<<EE	IGKV2-28*00(566)	NA	IGKJ5*00(165)	NA	TGCATGCAAGCTCTACAAACTCCTTC	21	CMQA_TNSF	566
B19pos_clones.txt.IGK.txt	1	0.000705716	TGCATGCAAGCTCTACAAACTTTTT	EEEEEEEEEEEEEEEAAEEEEEEEE	IGKV2-28*00(305)	NA	IGKJ2*00(160)	NA	TGCATGCAAGCTCTACAAACTTTTT	32	CMQA_YKLF	305
B19pos_clones.txt.IGK.txt	1	0.000705716	TGTCAGCAATATTATAGTTTTTTC	EEEEEEEEEEEEEEEEEEEEEEAE	IGKV4-1*00(435)	NA	IGKJ4*00(160)	NA	TGTCAGCAATATTATAGTTTTTTC	32	CQQYYSFF	435
B19pos_clones.txt.IGK.txt	1	0.000705716	TGCATGCAAGATGCACAAGAGGGC	EEEEEEEEEEAEEAEAEEEEEEEE	IGKV2-26*00(185)	NA	IGKJ3*00(145)	NA	TGCATGCAAGATGCACAAGAGGGC	32	CMQDAQEG	185
B19pos_clones.txt.IGK.txt	1	0.000705716	TGTCAAGAAGGATCCACTTTC	EEE<EEAEE7EEEAAE<EEEE	IGKV1-12*00(473),IGKV1-13*00(445),IGKV1-9*00(431),IGKV1-6*00(423),IGKV1-17*00(421)	NA	IGKJ3*00(148)	NA	TGTCAAGAAGGATCCACTTTC	22	CQEGSTF	473
B19pos_clones.txt.IGK.txt	1	0.000705716	TGCCAACAGTATGACACTTTT	EEEEEEEEEEEEEEEEEEEEE	IGKV1-16*00(425),IGKV1-13*00(401),IGKV1-5*00(397),IGKV1-27*00(384),IGKV1-8*00(383)	NA	IGKJ2*00(183)	NA	TGCCAACAGTATGACACTTTT	36	CQQYDTF	425
B19pos_clones.txt.IGK.txt	1	0.000705716	TGTCAACAGAGTTGCTTTC	EEEEEEEEEEEEEAE<EEE	IGKV1-39*00(320)	NA	IGKJ4*00(165)	NA	TGTCAACAGAGTTGCTTTC	27	CQQ_VAF	320
B19pos_clones.txt.IGK.txt	1	0.000705716	TGTCAGCAGCGCGTAGAC	EEEEEEEEEEEEEEEEEE	IGKV3-11*00(280)	NA	IGKJ4*00(145)	NA	TGTCAGCAGCGCGTAGAC	36	CQQRVD	280
B19pos_clones.txt.IGK.txt	1	0.000705716	TGTCAGCAGCGCGGAGAC	EEEEEEEEEEEEEEEEEE	IGKV3-11*00(280)	NA	IGKJ4*00(145)	NA	TGTCAGCAGCGCGGAGAC	36	CQQRGD	280
B19pos_clones.txt.IGK.txt	1	0.000705716	TGTCAGCAGCTTAAAC	EEEEEEEEEEEEEEEE	IGKV3-11*00(412),IGKV3-7*00(378)	NA	IGKJ4*00(145)	NA	TGTCAGCAGCTTAAAC	36	CQQ_LN	412
B19pos_clones.txt.IGL.txt	15	0.0245098	TGTCAGGCGTGGGACAGCAGCACTGTGGTATTC	EEEEEEEEEEEEEEEEEEEEEEEEEEEEEEEEE	IGLV3-1*00(471.6)	NA	IGLJ2*00(182.5)	NA	TGTCAGGCGTGGGACAGCAGCACTGTGGTATTC	36	CQAWDSSTVVF	471.6
B19pos_clones.txt.IGL.txt	13	0.0212418	TGCAGCTCATATACAAGCAGCAGCACTCTCCACAGTGGTCCAAGTTCCTGG	EEEEEEEEEEEEEEEEEEEEEEEEEEEEEEEEEEEEEEEEEEEEEEEEEEE	IGLV2-14*00(780.1)	NA	IGLJ1*00(52.8)	NA	TGCAGCTCATATACAAGCAGCAGCACTCTCCACAGTGGTCCAAGTTCCTGG	36	CSSYTSSSTLHSGPSSW	780.1
B19pos_clones.txt.IGL.txt	11	0.0179739	TGCTGCTCATATGCAGGTAGTAGCACTTTCCACAGTGGTCCAAGTTCATGG	EEEEEEEEEEEEEEEEEEEEEEEEEEEEEEEEEEEEEEEEEEEEEEEEEEE	IGLV2-23*00(701.5)	NA	IGLJ1*00(52)	NA	TGCTGCTCATATGCAGGTAGTAGCACTTTCCACAGTGGTCCAAGTTCATGG	36	CCSYAGSSTFHSGPSSW	701.5
B19pos_clones.txt.IGL.txt	9	0.0147059	TGCAGCTCATATACAAGCAGCAGCACTTTCCACAGAGGTCCAAGTTCCTGG	EEEEEEEEEEEEEEEEEEEEEEEEEEEEEEEEEEEEEEEEEEEEEEEEEEE	IGLV2-18*00(732.1),IGLV2-14*00(679.2)	NA	IGLJ1*00(52.3)	NA	TGCAGCTCATATACAAGCAGCAGCACTTTCCACAGAGGTCCAAGTTCCTGG	36	CSSYTSSSTFHRGPSSW	732.1
B19pos_clones.txt.IGL.txt	8	0.0130719	TGCTGCTCATATGCAGGCAGCTACACTTTCCACAGTGGTCCAAGTTCCTGG	EEEEEEEEEEEEEEEEEEEEEEEEEEEEEEEEEEEEEEEEEEEEEEEEEEE	IGLV2-11*00(761.4),IGLV2-8*00(692.4)	NA	IGLJ1*00(50.6)	NA	TGCTGCTCATATGCAGGCAGCTACACTTTCCACAGTGGTCCAAGTTCCTGG	36	CCSYAGSYTFHSGPSSW	761.4
B19pos_clones.txt.IGL.txt	8	0.0130719	TGCGGAACATGGGATAGCAGCCTGAGTGCCCGGGTGTTC	EEEEEEEEEEEEEEEEEEEEEEEEEEEEEEEEEEEEEEE	IGLV1-51*00(468.3)	NA	IGLJ3*00(180),IGLJ2*00(161)	NA	TGCGGAACATGGGATAGCAGCCTGAGTGCCCGGGTGTTC	36	CGTWDSSLSARVF	468.3
B19pos_clones.txt.IGL.txt	7	0.0114379	TGTCAGACCTGGGGCACTGGCATTAGGTGTTC	EEEEEEEEEEEEEEEEEEEEEEEEEEEEEEEE	IGLV4-69*00(255)	NA	IGLJ3*00(181),IGLJ2*00(161)	NA	TGTCAGACCTGGGGCACTGGCATTAGGTGTTC	36	CQTWG_WH*VF	255
B19pos_clones.txt.IGL.txt	7	0.0114379	TGTGTGCTGTGTTC	EEEEEEEEEEEEEE	IGLV8-61*00(60.1)	NA	IGLJ7*00(161)	NA	TGTGTGCTGTGTTC	36	CV_VF	60.1
B19pos_clones.txt.IGL.txt	6	0.00980392	TGCCAATTCTACAAAAACAGCCTGAGTGCTTTCACAGTGCTCCGGGTTGAAGTAAGTCAGACCAAAACACACAGTGTGCCCAGCCATGAAGCTCTCCCATGCACCCCCTACTCTGCAGCTAAGTCAATGTGTTC	EEEEEEEEEEEEEEEEEEEEEEEEEEEEEEEEEEEEEEEEEEEEEEEEEEEEEEEEEEEEEEEEEEEEEEEEEEEEEEEEEEEEEEEEEEEEEEEEEEEEEEEEEEEEEEEEEEEEEEEEEEEEEEEEEAAAAA	IGLVI-63*00(456)	NA	IGLJ6*00(45)	NA	TGCCAATTCTACAAAAACAGCCTGAGTGCTTTCACAGTGCTCCGGGTTGAAGTAAGTCAGACCAAAACACACAGTGTGCCCAGCCATGAAGCTCTCCCATGCACCCCCTACTCTGCAGCTAAGTCAATGTGTTC	32	CQFYKNSLSAFTVLRVEVSQTK_TQCAQP*SSPMHPLLCS*VNVF	456
B19pos_clones.txt.IGL.txt	6	0.00980392	TGTGCAGCATGGGATGACAGCCTGAATGGTCATGTGGTATTC	EEEEEEEEEEEEEEEEEEEEEEEEEEEEEEEEEEEEEEEEEE	IGLV1-36*00(325),IGLV1-44*00(325),IGLV1-47*00(283)	NA	IGLJ2*00(148.8)	NA	TGTGCAGCATGGGATGACAGCCTGAATGGTCATGTGGTATTC	36	CAAWDDSLNGHVVF	325
B19pos_clones.txt.IGL.txt	6	0.00980392	TGCCAGTCCTATGACAGCAGCCTGAGTGTTTATTGGGTGTTC	EEEEEEEEEEEEEEEEEEEEEEEEEEEEEEEEEEEEEEEEEE	IGLV1-40*00(529.7)	NA	IGLJ3*00(195)	NA	TGCCAGTCCTATGACAGCAGCCTGAGTGTTTATTGGGTGTTC	36	CQSYDSSLSVYWVF	529.7
B19pos_clones.txt.IGL.txt	6	0.00980392	TGCTTGCTCTCCTATAGTGGTGCTTGGGTGTTC	EEEEEEEEEEEEEEEEEEEEEEEEEEEEEEEEE	IGLV7-46*00(509)	NA	IGLJ3*00(141.7)	NA	TGCTTGCTCTCCTATAGTGGTGCTTGGGTGTTC	36	CLLSYSGAWVF	509
B19pos_clones.txt.IGL.txt	5	0.00816993	TGTCAGGTGTGGGATTTTAGTAGTGATCATTCGGTATTC	EEEEEEEEEEEEEEEEEEEEEEEEEEEEEEEEEEEEEEE	IGLV3-21*00(863.3)	NA	IGLJ2*00(161),IGLJ3*00(147)	NA	TGTCAGGTGTGGGATTTTAGTAGTGATCATTCGGTATTC	36	CQVWDFSSDHSVF	863.3
B19pos_clones.txt.IGL.txt	5	0.00816993	TGCAGCTCATATGCAGGCAGCAACAATCTGAAGGTGTTC	EEEEEEEEEEEEEEEEEEEEEEEEEEEEEEEEEEEEEEE	IGLV2-8*00(171),IGLV2-34*00(156)	NA	IGLJ3*00(148)	NA	TGCAGCTCATATGCAGGCAGCAACAATCTGAAGGTGTTC	36	CSSYAGSNNLKVF	171
B19pos_clones.txt.IGL.txt	5	0.00816993	TGTCAGTCTTATGATAGCAGCAATCATGTCTTC	EEEEEEEEEEEEEEEEEEEEEEEEEEEEEEEEE	IGLV6-57*00(592.2)	NA	IGLJ1*00(180)	NA	TGTCAGTCTTATGATAGCAGCAATCATGTCTTC	36	CQSYDSSNHVF	592.2
B19pos_clones.txt.IGL.txt	4	0.00653595	TGTCAGGTGTGGGCTAGTCGTAGTGAGCATCCGGGGGTCTTC	EEEEEEEEEEEEEEEEEEEEEEEEEEEEEEEEEEEEEEEEEE	IGLV3-21*00(253)	NA	IGLJ1*00(170)	NA	TGTCAGGTGTGGGCTAGTCGTAGTGAGCATCCGGGGGTCTTC	36	CQVWASRSEHPGVF	253
B19pos_clones.txt.IGL.txt	4	0.00653595	TGCTGCTCATATACAAGCAGTGCCACTTAACGTTGGGTGTTC	EEEEEEEEEEEEEEEEEEEEEEEEEEEEEEEEEEEEEEEEEE	IGLV2-5*00(410)	NA	IGLJ3*00(190)	NA	TGCTGCTCATATACAAGCAGTGCCACTTAACGTTGGGTGTTC	36	CCSYTSSAT*RWVF	410
B19pos_clones.txt.IGL.txt	4	0.00653595	TGTTCAACATGGGACTACAGCCTCAGTGCTTTTGGGTGTTC	EEEEEEEEEEEEEEEEEEEEEEEEEEEEEEEEEEEEEEEEE	IGLVI-70*00(265)	NA	IGLJ3*00(190)	NA	TGTTCAACATGGGACTACAGCCTCAGTGCTTTTGGGTGTTC	36	CSTWDYS_QCFWVF	265
B19pos_clones.txt.IGL.txt	4	0.00653595	TGCCAGTCCTATGACAGCAGCCTGGATGTCCCGTGGTATTC	EEEEEEEEEEEEEEEEEEEEEEEEEEEEEEEEEEEEEEEEE	IGLV1-40*00(289)	NA	IGLJ2*00(185),IGLJ3*00(161)	NA	TGCCAGTCCTATGACAGCAGCCTGGATGTCCCGTGGTATTC	36	CQSYDSS_GCPVVF	289
B19pos_clones.txt.IGL.txt	4	0.00653595	TGTGCAGCATGGGATGACAGCCTGAGTGGTGTGGTATTC	EEEEEEEEEEEEEEEEEEEEEEEEEEEEEEEEEEEEEEE	IGLV1-47*00(513),IGLV1-44*00(474.5)	NA	IGLJ2*00(140.5)	NA	TGTGCAGCATGGGATGACAGCCTGAGTGGTGTGGTATTC	36	CAAWDDSLSGVVF	513
B19pos_clones.txt.IGL.txt	4	0.00653595	TGTGCAGCATGGGATGACAGCCTGAATGGCTTGGTGTTC	EEEEEEEEEEEEEEEEEEEEEEEEEEEEEEEEEEEEEEE	IGLV1-36*00(235),IGLV1-44*00(235),IGLV1-47*00(221)	NA	IGLJ3*00(175),IGLJ2*00(166)	NA	TGTGCAGCATGGGATGACAGCCTGAATGGCTTGGTGTTC	36	CAAWDDSLNGLVF	235
B19pos_clones.txt.IGL.txt	4	0.00653595	TGCTTACTGCACCATAGTCGTGCTTGGCCGAGGTATTC	EEEEEEEEEEEEEEEEEEEEEEEEEEEEEEEEEEEEEE	IGLV7-46*00(304)	NA	IGLJ2*00(171.5),IGLJ3*00(157.5)	NA	TGCTTACTGCACCATAGTCGTGCTTGGCCGAGGTATTC	36	CLLHHS_CLAEVF	304
B19pos_clones.txt.IGL.txt	4	0.00653595	TGCTGCTCATATACAAGCAGTGCCACTTAGGGGTCTTC	EEEEEEAEEEEEEEEEEEEEEEEEEEEEEEEEEEEEEE	IGLV2-5*00(739.5)	NA	IGLJ1*00(166.5)	NA	TGCTGCTCATATACAAGCAGTGCCACTTAGGGGTCTTC	32	CCSYTS_CHLGVF	739.5
B19pos_clones.txt.IGL.txt	4	0.00653595	TGTGCAGCATGGGATGACAGTCTGAGTGGTGGTATTC	EEEEEEEEEEEEEEEEEEEEEEEEEEEEEEEEEEEEE	IGLV1-47*00(402),IGLV1-36*00(360),IGLV1-44*00(360)	NA	IGLJ2*00(185),IGLJ3*00(161)	NA	TGTGCAGCATGGGATGACAGTCTGAGTGGTGGTATTC	36	CAAWDD_V*VVVF	402
B19pos_clones.txt.IGL.txt	4	0.00653595	TGTTTTTCTGGTGATTAGAACAATCCTGTGGTATTC	EEEEEEEEEEEEEEEEEEEEEEEEEEEEEEEEEEEA	IGLV3-13*00(680.7)	NA	IGLJ2*00(60)	NA	TGTTTTTCTGGTGATTAGAACAATCCTGTGGTATTC	32	CFSGD*NNPVVF	680.7
B19pos_clones.txt.IGL.txt	4	0.00653595	TGCTGCTCATATGCAGGTGGTGGCACTTTGGTGTTC	EEEEEEEEEEEEEEEEEEEEEEEEEEEEEEEEEEEE	IGLV2-23*00(690),IGLV2-14*00(606)	NA	IGLJ3*00(141),IGLJ2*00(131)	NA	TGCTGCTCATATGCAGGTGGTGGCACTTTGGTGTTC	36	CCSYAGGGTLVF	690
B19pos_clones.txt.IGL.txt	4	0.00653595	TGTCTATCAGCAGACAGCAGTGGTACTTCTATTC	EEEEEEEEEEEEEEEEEEEEEEEEEEEEEEEEEE	IGLV3-16*00(516.5),IGLV3-25*00(460.5)	NA	IGLJ2*00(165),IGLJ3*00(155)	NA	TGTCTATCAGCAGACAGCAGTGGTACTTCTATTC	36	CLSADS_VVLLF	516.5
B19pos_clones.txt.IGL.txt	4	0.00653595	TGTCAGGCGTGGGACAGCAGCACTTGGGTGTTC	EEEEEEEEEEEEEEEEEEEEEEEEEEEEEEEEE	IGLV3-1*00(730)	NA	IGLJ3*00(190)	NA	TGTCAGGCGTGGGACAGCAGCACTTGGGTGTTC	36	CQAWDSSTWVF	730
B19pos_clones.txt.IGL.txt	4	0.00653595	TGTCAGGCGTGGGACAGCAGCACTGCAGTATTC	EEEEEEEEEEEEEEEEEEEEEEEEEEEEEEEEE	IGLV3-1*00(165)	NA	IGLJ2*00(170),IGLJ3*00(156)	NA	TGTCAGGCGTGGGACAGCAGCACTGCAGTATTC	36	CQAWDSSTAVF	165
B19pos_clones.txt.IGL.txt	4	0.00653595	TGCAGCTTATATAAGATC	EEEEEEEEEEEEEEEEEA	IGLV2-18*00(680),IGLV2-14*00(610),IGLV2-8*00(605)	NA	IGLJ7*00(46)	NA	TGCAGCTTATATAAGATC	32	CSLYKI	680
B19pos_clones.txt.IGL.txt	3	0.00490196	TGCAGCTTATATACAAGCAGCAGCACTTTCCACAGAGGTCCAAGTTCCTGG	EEEEEEEEEEEEEEEEEEEEEEEEEEEEEEEEEEEEEEEEEEEEEEEEEEE	IGLV2-18*00(713.3),IGLV2-14*00(629.3)	NA	IGLJ1*00(51)	NA	TGCAGCTTATATACAAGCAGCAGCACTTTCCACAGAGGTCCAAGTTCCTGG	36	CSLYTSSSTFHRGPSSW	713.3
B19pos_clones.txt.IGL.txt	3	0.00490196	TGTTCAACATGGGACTACAGCCTCAGTGCTCCCAGTTGGGTGTTC	EEEEEEEEEEEEEEEEEEEEEEEEEEEEEEEEEEEEEEEEEEEEE	IGLVI-70*00(435)	NA	IGLJ3*00(100)	NA	TGTTCAACATGGGACTACAGCCTCAGTGCTCCCAGTTGGGTGTTC	36	CSTWDYSLSAPSWVF	435
B19pos_clones.txt.IGL.txt	3	0.00490196	TGCCAGTCCTATGACAGCAGCCTGAGTGGTTCCCATTGGGTGTTC	EEEEEEEEEEEEEEEEEEEEEEEEEEEEEEEEEEEEEEEEEEEEE	IGLV1-40*00(620.3)	NA	IGLJ3*00(198)	NA	TGCCAGTCCTATGACAGCAGCCTGAGTGGTTCCCATTGGGTGTTC	36	CQSYDSSLSGSHWVF	620.3
B19pos_clones.txt.IGL.txt	3	0.00490196	TGCTGCTCATATGCAGGTAGTAGCACTTTCCTCATGTGGTATTC	EEEEEEEEEEEEEEEEEEEEEEEEEEEEEEEEEEEEEEEEEEEE	IGLV2-23*00(751)	NA	IGLJ2*00(151)	NA	TGCTGCTCATATGCAGGTAGTAGCACTTTCCTCATGTGGTATTC	36	CCSYAGS_HFPHVVF	751
B19pos_clones.txt.IGL.txt	3	0.00490196	TGCCAGTCCTATGACAGCAGCCTGAGTGGCTCCATGTGGTATTC	EEEEEEEEEEEEEEEEEEEEEEEEEEEEEEEEEEEEEEEEEEEE	IGLV1-40*00(226)	NA	IGLJ2*00(195.3)	NA	TGCCAGTCCTATGACAGCAGCCTGAGTGGCTCCATGTGGTATTC	36	CQSYDSS_EWLHVVF	226
B19pos_clones.txt.IGL.txt	3	0.00490196	TACTCAGCATTGGACAGCAGCCTCAGGACTCATGGGGGTGTTC	EEEEEEEEEEEEEEEEEEEEEEEEEEEEEEEEEEEEEEEEEEE	IGLV10-54*00(601.7)	NA	IGLJ6*00(170)	NA	TACTCAGCATTGGACAGCAGCCTCAGGACTCATGGGGGTGTTC	36	YSALDSS_SGLMGVF	601.7
B19pos_clones.txt.IGL.txt	3	0.00490196	TGCCAGTCCTATGACAGCAGCCTGAGTGGCCTTCGGGTGTTC	EEEEEEEEEEEEEEEEEEEEEEEEEEEEEEEEEEEEEEEEEE	IGLV1-40*00(255)	NA	IGLJ3*00(180),IGLJ2*00(161)	NA	TGCCAGTCCTATGACAGCAGCCTGAGTGGCCTTCGGGTGTTC	36	CQSYDSSLSGLRVF	255
B19pos_clones.txt.IGL.txt	3	0.00490196	TGCGGAACATGGGATAGCAGCCTGAGTGCTTATGTGGTATTC	EEEEEEEEEEEEEEEEEEEEEEEEEEEEEEEEEEEEEEEEEE	IGLV1-51*00(370)	NA	IGLJ2*00(195)	NA	TGCGGAACATGGGATAGCAGCCTGAGTGCTTATGTGGTATTC	36	CGTWDSSLSAYVVF	370
B19pos_clones.txt.IGL.txt	3	0.00490196	TGTTCAACATGGGACTACAGCCTCAGTGCTCATGGGTGTTC	EEEEEEEEEEEEEEEEEEEEEEEEEEEEEEEEEEEEEEEEE	IGLVI-70*00(556.7)	NA	IGLJ3*00(177),IGLJ2*00(156)	NA	TGTTCAACATGGGACTACAGCCTCAGTGCTCATGGGTGTTC	36	CSTWDYS_QCSWVF	556.7
B19pos_clones.txt.IGL.txt	3	0.00490196	TGCTGCTCATATACAAGCAGTGCCACTTAAGGGGGTATTC	EEEEEEEEEEEEEEEEEEEEEEEEEEEEEEEEEEEEEEEE	IGLV2-5*00(170)	NA	IGLJ2*00(175),IGLJ3*00(166)	NA	TGCTGCTCATATACAAGCAGTGCCACTTAAGGGGGTATTC	36	CCSYTSS_PLKGVF	170
B19pos_clones.txt.IGL.txt	3	0.00490196	TGCAGCTCATATGCAGGCAGCAACAATCTATGTGGTATTC	EEEEEEEEEEEEEEEEEEEEEEEEEEEEEEEEEEEEEEEE	IGLV2-8*00(520),IGLV2-34*00(478),IGLV2-11*00(468)	NA	IGLJ2*00(195)	NA	TGCAGCTCATATGCAGGCAGCAACAATCTATGTGGTATTC	36	CSSYAGS_TIYVVF	520
B19pos_clones.txt.IGL.txt	3	0.00490196	TGTTCAACATGGGACTACAGCCTCAGTGCTCGGGTGTTC	EEEEEEEEEEEEEEEEEEEEEEEEEEEEEEEEEEEEEEE	IGLVI-70*00(879.7)	NA	IGLJ3*00(106.7)	NA	TGTTCAACATGGGACTACAGCCTCAGTGCTCGGGTGTTC	36	CSTWDYSLSARVF	879.7
B19pos_clones.txt.IGL.txt	3	0.00490196	TGTTCAACATGGGACTACAGCCTCAGTGCTCATGTGTTC	EEEEEEEEEEEEEEEEEEEEEEEEEEEEEEEEEEEEEEE	IGLVI-70*00(922)	NA	IGLJ3*00(170),IGLJ2*00(156)	NA	TGTTCAACATGGGACTACAGCCTCAGTGCTCATGTGTTC	36	CSTWDYSLSAHVF	922
B19pos_clones.txt.IGL.txt	3	0.00490196	TGTCACAGGTACAATAGAAACAGTGATGATTGGGTGTTC	EEEEEEEEEEEEEEEEEEEEEEEEEEEEEEEEEEEEEEE	IGLV3-22*00(275),IGLV3-31*00(265)	NA	IGLJ3*00(195)	NA	TGTCACAGGTACAATAGAAACAGTGATGATTGGGTGTTC	36	CHRYNRNSDDWVF	275
B19pos_clones.txt.IGL.txt	3	0.00490196	TGTCAGGTGTGGGATAGTAGTAGTGATCATGTGGTATTC	EEEEEEEEEEEEEEEEEEEEEEEEEEEEEEEEEEEEEEE	IGLV3-21*00(725)	NA	IGLJ2*00(196.7)	NA	TGTCAGGTGTGGGATAGTAGTAGTGATCATGTGGTATTC	36	CQVWDSSSDHVVF	725
B19pos_clones.txt.IGL.txt	3	0.00490196	TGTCAGGTGTGGGACAGTAGTAGTGATCATCCGGTATTC	EEEEEEEEEAEEEEEEEEEEEEEEEEEEEEEEEEEEEEE	IGLV3-12*00(1288)	NA	IGLJ2*00(175),IGLJ3*00(161)	NA	TGTCAGGTGTGGGACAGTAGTAGTGATCATCCGGTATTC	32	CQVWDSSSDHPVF	1288
B19pos_clones.txt.IGL.txt	3	0.00490196	TGTGCAGCATGGGATGACAGCCTGAATGGTCTCGTATTC	EEEEEEEEEEEEEEEEEEEEEEEEEEEEEEEEEEEEEEE	IGLV1-36*00(180),IGLV1-44*00(180),IGLV1-47*00(166)	NA	IGLJ2*00(170),IGLJ3*00(156)	NA	TGTGCAGCATGGGATGACAGCCTGAATGGTCTCGTATTC	36	CAAWDDSLNGLVF	180
B19pos_clones.txt.IGL.txt	3	0.00490196	TGTGCAGCATGGGATGACAGCCTGAATGGTGTGGTATTC	EEEEEEEEEEEEEEEEEEEEEEEEEEEEEEEEEEEEEEE	IGLV1-44*00(506.7),IGLV1-47*00(469)	NA	IGLJ2*00(185.3)	NA	TGTGCAGCATGGGATGACAGCCTGAATGGTGTGGTATTC	36	CAAWDDSLNGVVF	506.7
B19pos_clones.txt.IGL.txt	3	0.00490196	TGTGCAGCATGGGATGACAGCCTGAATGGCCCCGTGTTC	EEEEEEEEEEEEEEEEEEEEEEEEEEEEEEEEEEEEEEE	IGLV1-36*00(516),IGLV1-44*00(516),IGLV1-47*00(474)	NA	IGLJ3*00(170),IGLJ2*00(156)	NA	TGTGCAGCATGGGATGACAGCCTGAATGGCCCCGTGTTC	36	CAAWDDSLNGPVF	516
B19pos_clones.txt.IGL.txt	3	0.00490196	TGTAAGATGTGGGACATTAGGACTCCTCATGTGGTATTC	EEEEEEEEEEEEEEEEEEEEEEEEEEEEEEEEEEEEEEE	IGLV3-29*00(225.3)	NA	IGLJ2*00(188)	NA	TGTAAGATGTGGGACATTAGGACTCCTCATGTGGTATTC	36	CKMWDIRTPHVVF	225.3
B19pos_clones.txt.IGL.txt	3	0.00490196	TGCTCAGCATGGGACAGCAGCCTCAGTGCTTATGTCTTC	EEEEEEEEEEEEEEEEEEEEEEEEEEAEEEEEEEEEEEE	IGLV10-54*00(588)	NA	IGLJ1*00(180)	NA	TGCTCAGCATGGGACAGCAGCCTCAGTGCTTATGTCTTC	32	CSAWDSSLSAYVF	588
B19pos_clones.txt.IGL.txt	3	0.00490196	TGCTGCTCATATGCAGGTAGTAGCACTTTCGGCGTCTTC	EEEEEEEEEEEEEEEEEEEEEEEEEEEEEEEEEEEEEEE	IGLV2-23*00(445.3)	NA	IGLJ1*00(170)	NA	TGCTGCTCATATGCAGGTAGTAGCACTTTCGGCGTCTTC	36	CCSYAGSSTFGVF	445.3
B19pos_clones.txt.IGL.txt	3	0.00490196	TGCTGCTCATATACAGGCGGCTACACTTCTTATGTCTTC	EEEEEEEEEEEEEEEEEEEEEEEEEEEEEEEEEEEEEEE	IGLV2-11*00(642),IGLV2-8*00(586)	NA	IGLJ1*00(130)	NA	TGCTGCTCATATACAGGCGGCTACACTTCTTATGTCTTC	36	CCSYTGGYTSYVF	642
B19pos_clones.txt.IGL.txt	3	0.00490196	TGCCAGTCCTATGACAGCAGCCTGAGTGCTTGGGTGTTC	EEEEEEEEEEEEEEEEEEEEEEEEEEEEEEEEEEEEEEE	IGLV1-40*00(626)	NA	IGLJ3*00(190)	NA	TGCCAGTCCTATGACAGCAGCCTGAGTGCTTGGGTGTTC	36	CQSYDSSLSAWVF	626
B19pos_clones.txt.IGL.txt	3	0.00490196	TGCCAGTCCTATGACAGCAGCCTGAGTGGTTCTTTATTC	EEEEEEEEEEEEEEEEEEEEEEEEEEEEEEEEEEEEEEE	IGLV1-40*00(586.7)	NA	IGLJ2*00(146.3)	NA	TGCCAGTCCTATGACAGCAGCCTGAGTGGTTCTTTATTC	36	CQSYDSSLSGSLF	586.7
B19pos_clones.txt.IGL.txt	3	0.00490196	TGCGCAACATGGGATAGCAGCCTGAGTGCGGGGGTATTC	EEEEEEEEEEEEEEEEEEEEEEEEEEAEEEEEEEEEEEE	IGLV1-51*00(458.7)	NA	IGLJ2*00(103.7)	NA	TGCGCAACATGGGATAGCAGCCTGAGTGCGGGGGTATTC	32	CATWDSSLSAGVF	458.7
B19pos_clones.txt.IGL.txt	3	0.00490196	TGCGGAACATGGGATAGCAGCCTGAGTGCTGTGGTATTC	EEEEEEEEEEEEEEEEEEEEEEEEEEEEEEEEEEEEEEE	IGLV1-51*00(433.3)	NA	IGLJ2*00(185.3)	NA	TGCGGAACATGGGATAGCAGCCTGAGTGCTGTGGTATTC	36	CGTWDSSLSAVVF	433.3
B19pos_clones.txt.IGL.txt	3	0.00490196	TGCTGCTCATATGCAGGTAGTAGCACTTAGTGGTATTC	EEEEEEEEEEEEEEEEEEEEEEEEEEEEEEEEEEEEEE	IGLV2-23*00(746),IGLV2-14*00(657)	NA	IGLJ2*00(90)	NA	TGCTGCTCATATGCAGGTAGTAGCACTTAGTGGTATTC	36	CCSYAG_*HLVVF	746
B19pos_clones.txt.IGL.txt	3	0.00490196	TGCTGCTCATATGCAGGCAGCTACCCTTTAATGTGTTC	EEEEEEEEEEEEEEEEEEEEEEEEEEEEEEEEEEEEEE	IGLV2-11*00(297.3)	NA	IGLJ6*00(190)	NA	TGCTGCTCATATGCAGGCAGCTACCCTTTAATGTGTTC	36	CCSYAG_LPFNVF	297.3
B19pos_clones.txt.IGL.txt	3	0.00490196	TGCCAGTCCTATGACAGCAGCCTGAGTGGTGGGTGTTC	EEEEEEEEEEEEEEEEEEEEEEEEEEEEEEEEEEEEEE	IGLV1-40*00(352.3)	NA	IGLJ3*00(180.3)	NA	TGCCAGTCCTATGACAGCAGCCTGAGTGGTGGGTGTTC	36	CQSYDS_PEWWVF	352.3
B19pos_clones.txt.IGL.txt	3	0.00490196	TGTCAGTCTTATGATAGCAGCAATCATGTGGTATTC	EEEEEEEEEEEEEEEEEEEEEEEEEEEEEEEEEEEE	IGLV6-57*00(380)	NA	IGLJ2*00(178)	NA	TGTCAGTCTTATGATAGCAGCAATCATGTGGTATTC	36	CQSYDSSNHVVF	380
B19pos_clones.txt.IGL.txt	3	0.00490196	TGTCAGTCTTATGATAGCAGCAACCCTGTGGTATTC	EEEEEEEEEEEEEEEEEEEEEEEEEEEEEEEEEEEE	IGLV6-57*00(886.7)	NA	IGLJ2*00(190)	NA	TGTCAGTCTTATGATAGCAGCAACCCTGTGGTATTC	36	CQSYDSSNPVVF	886.7
B19pos_clones.txt.IGL.txt	3	0.00490196	TGTGTGCTGTATATGGGTAGTGGCATTTGGGTGTTC	EEEEEEEEEEEEEEEEEEEEEEEEEEEEEEEEEEEE	IGLV8-61*00(628.5)	NA	IGLJ3*00(183)	NA	TGTGTGCTGTATATGGGTAGTGGCATTTGGGTGTTC	36	CVLYMGSGIWVF	628.5
B19pos_clones.txt.IGL.txt	3	0.00490196	TGTGCAGCATGGGATGACAGCCTGTATTGGGTGTTC	EEEEEEEEEEEEEEEEEEEEEEEEEEEEEEEEEEEE	IGLV1-44*00(551.3),IGLV1-36*00(546.3),IGLV1-47*00(522.3)	NA	IGLJ3*00(195)	NA	TGTGCAGCATGGGATGACAGCCTGTATTGGGTGTTC	36	CAAWDDSLYWVF	551.3
B19pos_clones.txt.IGL.txt	3	0.00490196	TGCTGCTCATATGCAGGTAGTAGCACTGAGGTCTTC	EEEEEEEEEEEEEEEEEEEEEEEEEEEEEEEEAEAE	IGLV2-23*00(445)	NA	IGLJ1*00(170)	NA	TGCTGCTCATATGCAGGTAGTAGCACTGAGGTCTTC	32	CCSYAGSSTEVF	445
B19pos_clones.txt.IGL.txt	3	0.00490196	TGCTGCTCATATGCAGGCAGCTACACTTTGGTATTC	EEEEEEEEEEEEEEEEEEEEEEEEEEEEEEEEEEEE	IGLV2-11*00(630),IGLV2-8*00(574)	NA	IGLJ2*00(175.3),IGLJ3*00(157.3)	NA	TGCTGCTCATATGCAGGCAGCTACACTTTGGTATTC	36	CCSYAGSYTLVF	630
B19pos_clones.txt.IGL.txt	3	0.00490196	TGCTGCTCATATGCAGGCAGCTACACTTGGGTGTTC	EEEEEEEEEEEEEEEEEEEEEEEEEEEEEEEEEEEE	IGLV2-11*00(391.3),IGLV2-34*00(349.3)	NA	IGLJ3*00(176)	NA	TGCTGCTCATATGCAGGCAGCTACACTTGGGTGTTC	36	CCSYAGSYTWVF	391.3
B19pos_clones.txt.IGL.txt	3	0.00490196	TGCCAGGCCTGGGACAATGACTTGAATTGGGTATTC	EEEEEEEEEEEEEEEEEEEEEEEEEEEEEEEEEEEE	IGLV4-69*00(625.3)	NA	IGLJ3*00(111),IGLJ2*00(100)	NA	TGCCAGGCCTGGGACAATGACTTGAATTGGGTATTC	36	CQAWDNDLNWVF	625.3
B19pos_clones.txt.IGL.txt	3	0.00490196	TGCGGAACATGGGATAGCAGCCTGCCTTATGTCTTC	EEEEEEEEEEEEEEEEEEEEEEEEEEEEEEEEEEEE	IGLV1-51*00(160)	NA	IGLJ1*00(190)	NA	TGCGGAACATGGGATAGCAGCCTGCCTTATGTCTTC	36	CGTWDSSLPYVF	160
B19pos_clones.txt.IGL.txt	3	0.00490196	TGCAGCTCATATACAAGCAGCAGCACTCAGGTCTTC	EEEEEEEEEEEEEEEEEEEEEEEEEEEEEEEEEEEE	IGLV2-14*00(388.3),IGLV2-18*00(364.7)	NA	IGLJ1*00(170)	NA	TGCAGCTCATATACAAGCAGCAGCACTCAGGTCTTC	36	CSSYTSSSTQVF	388.3
B19pos_clones.txt.IGL.txt	3	0.00490196	TGCAGCTCATATACAAGCAGCAGCACTGTGGTTTTC	EEEEEEEEEEEEEEEEEEEEEEEAEEEEEAEEEEEE	IGLV2-14*00(676),IGLV2-18*00(606)	NA	IGLJ2*00(176),IGLJ3*00(161)	NA	TGCAGCTCATATACAAGCAGCAGCACTGTGGTTTTC	32	CSSYTSSSTVVF	676
B19pos_clones.txt.IGL.txt	3	0.00490196	TGCAGCTCACATAGGAGAGGTGGCCCTTGGGTGTTC	EEEEEEEEEEEEEEEEEEEEEEEEEEEEEEEEEEEE	IGLV2-11*00(449),IGLV2-8*00(435),IGLV2-5*00(401)	NA	IGLJ3*00(190)	NA	TGCAGCTCACATAGGAGAGGTGGCCCTTGGGTGTTC	36	CSSHRRGGPWVF	449
B19pos_clones.txt.IGL.txt	3	0.00490196	TGTATGATTTGGCACAGCAGCGCTATCATGTGTTC	EEEEEEEEEEEEEEEEEEEEEEEEEEEEEEEEEEE	IGLV5-45*00(509.3),IGLV5-48*00(453.3)	NA	IGLJ6*00(172)	NA	TGTATGATTTGGCACAGCAGCGCTATCATGTGTTC	36	CMIWHS_RYHVF	509.3
B19pos_clones.txt.IGL.txt	3	0.00490196	TGCAGCTCATATACAAGCAGCAGCACTGGTATTC	EEEEEEEEEEEEEEEEEEEEEEEEEEEEEEEEEE	IGLV2-14*00(281.7),IGLV2-18*00(267.7)	NA	IGLJ2*00(180),IGLJ3*00(161)	NA	TGCAGCTCATATACAAGCAGCAGCACTGGTATTC	36	CSSYTS_AALVF	281.7
B19pos_clones.txt.IGL.txt	3	0.00490196	TGCAGCTCATATACAAGCAGCAGCACCGGGCTTC	EEEEEEEEEEEEEEEEEEEEEEEEEEEEEEEEEE	IGLV2-14*00(515),IGLV2-18*00(487),IGLV2-34*00(462)	NA	IGLJ1*00(94)	NA	TGCAGCTCATATACAAGCAGCAGCACCGGGCTTC	36	CSSYTS_AAPGF	515
B19pos_clones.txt.IGL.txt	3	0.00490196	TGTCAGTCTTATGATAGCAGCAATGTGGTATTC	EEEEEEEEEEEEEEEEEEEEEEEEEEEEEEEEE	IGLV6-57*00(310)	NA	IGLJ2*00(55)	NA	TGTCAGTCTTATGATAGCAGCAATGTGGTATTC	36	CQSYDSSNVVF	310
B19pos_clones.txt.IGL.txt	3	0.00490196	TGTCAGGCGTGGGACAGCAGCACTGCTGTATTC	EEEEEEEEEEEEEEEEEEEEEEEEEEEEEEEEE	IGLV3-1*00(660)	NA	IGLJ2*00(170),IGLJ3*00(156)	NA	TGTCAGGCGTGGGACAGCAGCACTGCTGTATTC	36	CQAWDSSTAVF	660
B19pos_clones.txt.IGL.txt	3	0.00490196	TGTCAGACCTGGGGCACTGGCATTCTGGTATTC	EEEEEEEEEEEEEEEEEEEEEEEEEEEEEEEEE	IGLV4-69*00(861)	NA	IGLJ2*00(168),IGLJ3*00(149)	NA	TGTCAGACCTGGGGCACTGGCATTCTGGTATTC	36	CQTWGTGILVF	861
B19pos_clones.txt.IGL.txt	3	0.00490196	TGTCAGACCTGGGGCACTGGCATTCACGTGTTC	EEEEEEEEEEEEEEEEEEEEEEEEEEEEEEEEE	IGLV4-69*00(431)	NA	IGLJ3*00(170),IGLJ2*00(156)	NA	TGTCAGACCTGGGGCACTGGCATTCACGTGTTC	36	CQTWGTGIHVF	431
B19pos_clones.txt.IGL.txt	3	0.00490196	TGTCAGACGTGGGGCAGCAGCACTGTGGTATTC	EEEEEEEEEEEEEEEEEEEEEEEEEEEEEEEEE	IGLV3-1*00(450.3)	NA	IGLJ2*00(185.3)	NA	TGTCAGACGTGGGGCAGCAGCACTGTGGTATTC	36	CQTWGSSTVVF	450.3
B19pos_clones.txt.IGL.txt	3	0.00490196	TGCTGCTCATATGCAGGTAGGGCTTATGTCTTC	EEEEEEEEEEEEEEEEEEEEEEEEEEEEEEEEE	IGLV2-23*00(911),IGLV2-14*00(844),IGLV2-11*00(827),IGLV2-8*00(813)	NA	IGLJ1*00(190)	NA	TGCTGCTCATATGCAGGTAGGGCTTATGTCTTC	36	CCSYAGRAYVF	911
B19pos_clones.txt.IGL.txt	3	0.00490196	TGCTGCTCATATGCAGGCAGGTATGTGGTTTTC	EEEEEEEEEEEEEEEEEEEEEEEEEEEEEEEEE	IGLV2-11*00(507),IGLV2-8*00(478),IGLV2-34*00(459),IGLV2-14*00(445)	NA	IGLJ2*00(167),IGLJ3*00(147)	NA	TGCTGCTCATATGCAGGCAGGTATGTGGTTTTC	36	CCSYAGRYVVF	507
B19pos_clones.txt.IGL.txt	3	0.00490196	TGCTGCTCATATACAAGCAGTGCCGTGGTATTC	EEEEEEEEEEEEEEEEEEEEEEEEEEEEEEEEE	IGLV2-5*00(418)	NA	IGLJ2*00(185),IGLJ3*00(161)	NA	TGCTGCTCATATACAAGCAGTGCCGTGGTATTC	36	CCSYTSSAVVF	418
B19pos_clones.txt.IGL.txt	3	0.00490196	TGCAGCTCATATACAAGCCGGGCTTGGGTATTC	EEEEEEEEEEEEEEEEEEEEEEEEEEEEAEEEE	IGLV2-14*00(1103)	NA	IGLJ3*00(162)	NA	TGCAGCTCATATACAAGCCGGGCTTGGGTATTC	32	CSSYTSRAWVF	1103
B19pos_clones.txt.IGL.txt	3	0.00490196	TGTCAGACCTGGGGCACTGGCATGTGGTATTC	EEEEEEEEEEEEEEEEEEEEEEEEEAEEEEEE	IGLV4-69*00(734)	NA	IGLJ2*00(200)	NA	TGTCAGACCTGGGGCACTGGCATGTGGTATTC	32	CQTWG_WHVVF	734
B19pos_clones.txt.IGL.txt	3	0.00490196	TGTCAGACCTGGGGCACTGGCATTCCATTC	EEEEEEEEEEEEEEEEEEEEEEEEEEEEEE	IGLV4-69*00(510)	NA	IGLJ2*00(160),IGLJ3*00(155)	NA	TGTCAGACCTGGGGCACTGGCATTCCATTC	36	CQTWGTGIPF	510
B19pos_clones.txt.IGL.txt	3	0.00490196	TGCCAGTCCTATGACAGCAGCCCCTCATTC	EEEEEEEEEEEEEEEEEEEEEEEEEEEEEE	IGLV1-40*00(625)	NA	IGLJ2*00(160),IGLJ3*00(155)	NA	TGCCAGTCCTATGACAGCAGCCCCTCATTC	36	CQSYDSSPSF	625
B19pos_clones.txt.IGL.txt	2	0.00326797	TGCAGCTTATATTCAAGTAGTTACACTTTCCATAGTGGTCCAAGTTCCTAG	EEEEEEEEEEEEEEEEEEEEEEEEEEEEEEEEEEEEEEEEEEEEEEEEEEE	IGLV2-33*00(807)	NA	IGLJ1*00(42)	NA	TGCAGCTTATATTCAAGTAGTTACACTTTCCATAGTGGTCCAAGTTCCTAG	36	CSLYSSSYTFHSGPSS*	807
B19pos_clones.txt.IGL.txt	2	0.00326797	TGTCAGACCTGGGGCACTGGCATTCACACAGTGACACAGGCAGATGA	EEAEEAEEEEEEEEEEEEEEEEEEEEEEEEEEEEEEEEEEEEEEEAE	IGLV4-69*00(796)	NA	IGLJ1*00(41)	NA	TGTCAGACCTGGGGCACTGGCATTCACACAGTGACACAGGCAGATGA	32	CQTWGTGI_HSDTGR*	796
B19pos_clones.txt.IGL.txt	2	0.00326797	TGTCAATCAGCAGACAGCAGTGGTACTTATCCGGGGTGGGTGTTC	EEEEEEEEEEEEEEEEEEEEEEEEEEEEEEEEEEEEEEEEEEEAE	IGLV3-25*00(506),IGLV3-16*00(478)	NA	IGLJ3*00(185),IGLJ2*00(161)	NA	TGTCAATCAGCAGACAGCAGTGGTACTTATCCGGGGTGGGTGTTC	32	CQSADSSGTYPGWVF	506
B19pos_clones.txt.IGL.txt	2	0.00326797	TGCGGAACATGGGATAGCAGCCTGAGTGCTGGCCGTTGGGTGTTC	EEEEEEEEEEEEEEEEEEEEEEEEEEEEEEEEEEEEEEEEEEEEE	IGLV1-51*00(415)	NA	IGLJ3*00(190)	NA	TGCGGAACATGGGATAGCAGCCTGAGTGCTGGCCGTTGGGTGTTC	36	CGTWDSSLSAGRWVF	415
B19pos_clones.txt.IGL.txt	2	0.00326797	TGTTCAACATGGGACTACAGCCTCAGTGCTTCCATTGGGTGTTC	EEEEEEEEEEEEEEEEEEEEEEEEEEEEEEEEEEEEEEEEEEEE	IGLVI-70*00(376)	NA	IGLJ3*00(195)	NA	TGTTCAACATGGGACTACAGCCTCAGTGCTTCCATTGGGTGTTC	36	CSTWDYS_QCFHWVF	376
B19pos_clones.txt.IGL.txt	2	0.00326797	TGTTCAACATGGGACTACAGCCTCAGTGCTCATGAGGGGTGTTC	EEEEEEEEEEEEEEEEEEEEEEEEEEEEEEEEEEEEEEEEEEEE	IGLVI-70*00(425)	NA	IGLJ3*00(180),IGLJ2*00(161)	NA	TGTTCAACATGGGACTACAGCCTCAGTGCTCATGAGGGGTGTTC	36	CSTWDYS_QCS*GVF	425
B19pos_clones.txt.IGL.txt	2	0.00326797	TGCTGCTCATATACAAGCAGTGCCACTTACCCTTTATGTCTTC	EEEEEEEEEEEEEEEEEEEEEEEEEEEEEEEEEEEEEEEEEEE	IGLV2-5*00(176.5)	NA	IGLJ1*00(190)	NA	TGCTGCTCATATACAAGCAGTGCCACTTACCCTTTATGTCTTC	36	CCSYTSS_PLTLYVF	176.5
B19pos_clones.txt.IGL.txt	2	0.00326797	TGCCAGTCCTATGACAGCAGCCTGAGTGCCCATGTGGTATTC	EEEEEEEEEEEEEEEEEEEEEEEEEEEEEEEEEEEEEEEEEE	IGLV1-40*00(340)	NA	IGLJ2*00(200)	NA	TGCCAGTCCTATGACAGCAGCCTGAGTGCCCATGTGGTATTC	36	CQSYDSSLSAHVVF	340
B19pos_clones.txt.IGL.txt	2	0.00326797	TGTTCAACATGGGACTCCAGCCTCAGTGCCCCGTGGTCTTC	EEEEEEEEEEEEEEEEEEEEEEEEEEEEEEEEEEEEEEEEE	IGLVI-70*00(537)	NA	IGLJ2*00(171),IGLJ3*00(161)	NA	TGTTCAACATGGGACTCCAGCCTCAGTGCCCCGTGGTCTTC	36	CSTWDSS_QCPVVF	537
B19pos_clones.txt.IGL.txt	2	0.00326797	TGTGCAGCATGGGATGACAGCCTGAGTGTCCTTTAGTCTTC	AAAEEEEEEEEEEEEEEEEEEEEEEEEEEEEEEEEEEEEEE	IGLV1-47*00(153),IGLV1-36*00(139),IGLV1-44*00(139)	NA	IGLJ1*00(173)	NA	TGTGCAGCATGGGATGACAGCCTGAGTGTCCTTTAGTCTTC	32	CAAWDDS_ECPLVF	153
B19pos_clones.txt.IGL.txt	2	0.00326797	TGCCAGTCCTATGACAGCAGCCTTAGTGGTTTTGGGTGTTC	EEEEEEEEEEEEEAEEEEEEEEEEEEEEEEEEEEEEEEEEE	IGLV1-40*00(201)	NA	IGLJ3*00(190)	NA	TGCCAGTCCTATGACAGCAGCCTTAGTGGTTTTGGGTGTTC	32	CQSYDSS_*WFWVF	201
B19pos_clones.txt.IGL.txt	2	0.00326797	TGTCTATCAGCAGACAGCAGTGGTACTTCTTTGGGTGTTC	EEEEEEEEEEEEEEEEEEEEEEEEEEEEEEEEEEEEEEEE	IGLV3-16*00(605),IGLV3-25*00(549)	NA	IGLJ3*00(190)	NA	TGTCTATCAGCAGACAGCAGTGGTACTTCTTTGGGTGTTC	36	CLSADSS_VLLWVF	605
B19pos_clones.txt.IGL.txt	2	0.00326797	TGTCACAGGTACAATAGAAACAGTGATGAATTGGGTGTTC	EEEEEEEEEEEEEEEEEEEEEEEEEEEEEEEEEEEEEEEE	IGLV3-31*00(257),IGLV3-22*00(254),IGLV3-9*00(230)	NA	IGLJ3*00(200)	NA	TGTCACAGGTACAATAGAAACAGTGATGAATTGGGTGTTC	36	CHRYNRN_VMNWVF	257
B19pos_clones.txt.IGL.txt	2	0.00326797	TGTTCAACATGGGACTACAGCCTCAGTACTCAGGTATTC	EEEEEEEEEEEEEEEEEEEEEEEEEEEEEEEEEEEEEEE	IGLVI-70*00(392)	NA	IGLJ2*00(93)	NA	TGTTCAACATGGGACTACAGCCTCAGTACTCAGGTATTC	36	CSTWDYSLSTQVF	392
B19pos_clones.txt.IGL.txt	2	0.00326797	TGTCTATCAGCAGACAGCAGTGGTACTTATTGGGTGTTC	EEEEEEEEEEEEEEEEEEEEEEEEEEEEEEEEEEEEEEE	IGLV3-16*00(510),IGLV3-25*00(454)	NA	IGLJ3*00(195)	NA	TGTCTATCAGCAGACAGCAGTGGTACTTATTGGGTGTTC	36	CLSADSSGTYWVF	510
B19pos_clones.txt.IGL.txt	2	0.00326797	TGTCAGTCTTATGATAGCAGCAATCATGGGAGGGTGTTC	EEEEEEEEEEEEEEEEEEEEEEEEEEEEEEEEEEEEEEE	IGLV6-57*00(455)	NA	IGLJ3*00(180),IGLJ2*00(161)	NA	TGTCAGTCTTATGATAGCAGCAATCATGGGAGGGTGTTC	36	CQSYDSSNHGRVF	455
B19pos_clones.txt.IGL.txt	2	0.00326797	TGTCAGGTGTGGGATAGTAGTAGTGATTTAGGGGTGTTC	EEEEEEEEEEEEEEEEEEEEEEEEEEEEEEEEEEEEEEE	IGLV3-21*00(438)	NA	IGLJ3*00(173),IGLJ2*00(154)	NA	TGTCAGGTGTGGGATAGTAGTAGTGATTTAGGGGTGTTC	36	CQVWDSSSDLGVF	438
B19pos_clones.txt.IGL.txt	2	0.00326797	TGTCAGGTGTGGGATAGTAGTAGTGATCATTATGTCTTC	EEEEEEEEEEEEEEEEEEEEEEEEEEEEEEEEEEEEEEE	IGLV3-21*00(530)	NA	IGLJ1*00(195)	NA	TGTCAGGTGTGGGATAGTAGTAGTGATCATTATGTCTTC	36	CQVWDSSSDHYVF	530
B19pos_clones.txt.IGL.txt	2	0.00326797	TGTCAGGTGTGGGATAGTAGAAGTGATCAATGGGTGTTC	EEEEEEAEEEEEEEEEEEEEEEEEEEEEEEEEEEEEEEE	IGLV3-21*00(626)	NA	IGLJ3*00(188),IGLJ2*00(164)	NA	TGTCAGGTGTGGGATAGTAGAAGTGATCAATGGGTGTTC	32	CQVWDSRSDQWVF	626
B19pos_clones.txt.IGL.txt	2	0.00326797	TGTCAATCAGCAGACACCAGTAATACTCGTGCGGTCTTC	EEEEEEEEEEEEEEEEEEEEEEEEEEEEEEEEEEEEEEE	IGLV3-16*00(175)	NA	IGLJ2*00(162),IGLJ3*00(161)	NA	TGTCAATCAGCAGACACCAGTAATACTCGTGCGGTCTTC	36	CQSADTSNTRAVF	175
B19pos_clones.txt.IGL.txt	2	0.00326797	TGTGCCGCATGGGATGACAGCCTGAGTGGTGTGCTATTC	EEEEEEEEEEEEEEEEEEEEEEEEEEEEEEEEEEEEEEE	IGLV1-47*00(950),IGLV1-44*00(866)	NA	IGLJ2*00(176),IGLJ3*00(155)	NA	TGTGCCGCATGGGATGACAGCCTGAGTGGTGTGCTATTC	36	CAAWDDSLSGVLF	950
B19pos_clones.txt.IGL.txt	2	0.00326797	TGTGCAGCATGGGGTGACAGCCTGAGTGGTGCGGTATTC	EEEEEEEEEEEEEEEEEEEEEEEEEEEEEEEEEEEEEEE	IGLV1-47*00(675),IGLV1-44*00(633)	NA	IGLJ2*00(140),IGLJ3*00(126)	NA	TGTGCAGCATGGGGTGACAGCCTGAGTGGTGCGGTATTC	36	CAAWGDSLSGAVF	675
B19pos_clones.txt.IGL.txt	2	0.00326797	TGTGCAGCATGGGATGACAGTCTGAATGCTTGTGTCTTC	EEEEEEEEEEEEEEEEEEEEEEEEEEEEEEEEEEEEEEE	IGLV1-36*00(338),IGLV1-44*00(338)	NA	IGLJ1*00(120)	NA	TGTGCAGCATGGGATGACAGTCTGAATGCTTGTGTCTTC	36	CAAWDDSLNACVF	338
B19pos_clones.txt.IGL.txt	2	0.00326797	TGTGCAGCATGGGATGACAGCCTGGATGCTTATGTCTTC	EEEEEEEEEEEEEEEEEEEEEEEEEEEEEEEEEAEEEEE	IGLV1-36*00(159),IGLV1-44*00(159),IGLV1-47*00(153)	NA	IGLJ1*00(190)	NA	TGTGCAGCATGGGATGACAGCCTGGATGCTTATGTCTTC	32	CAAWDDSLDAYVF	159
B19pos_clones.txt.IGL.txt	2	0.00326797	TGTGCAGCATGGGATGACAGCCTGAGTGGTTGGGTGTTC	EEEEEEEEEEEEEEEEEEEEEEEEEEEEEEEEEEEEEEE	IGLV1-47*00(300)	NA	IGLJ3*00(190)	NA	TGTGCAGCATGGGATGACAGCCTGAGTGGTTGGGTGTTC	36	CAAWDDSLSGWVF	300
B19pos_clones.txt.IGL.txt	2	0.00326797	TGTGCAGCATGGGATGACAGCCTGAATGGTTATGTCTTC	EEEEEEEEEEEEEEEEEEEEEEEEEEEEEEEEEEEEEEE	IGLV1-44*00(702),IGLV1-47*00(646)	NA	IGLJ1*00(167.5)	NA	TGTGCAGCATGGGATGACAGCCTGAATGGTTATGTCTTC	36	CAAWDDSLNGYVF	702
B19pos_clones.txt.IGL.txt	2	0.00326797	TGTGCAGCATGGGATGACAGCCTGAATGGGGGGGTGTTC	EEEEEEEEEEEEEEEEEAEEEEEEEEEEEEEEEEEEEEA	IGLV1-36*00(446),IGLV1-44*00(446),IGLV1-47*00(404)	NA	IGLJ3*00(180),IGLJ2*00(161)	NA	TGTGCAGCATGGGATGACAGCCTGAATGGGGGGGTGTTC	32	CAAWDDSLNGGVF	446
B19pos_clones.txt.IGL.txt	2	0.00326797	TGTGCAACATGCCATGACAGCCTGAGTGGTCCGGTGTTC	EEEEEEEEEEEEEEEEEEEEEEEEEEEEEEEEEEEEEEE	IGLV1-47*00(409),IGLV1-36*00(367),IGLV1-44*00(367)	NA	IGLJ3*00(175),IGLJ2*00(161)	NA	TGTGCAACATGCCATGACAGCCTGAGTGGTCCGGTGTTC	36	CATCHDSLSGPVF	409
B19pos_clones.txt.IGL.txt	2	0.00326797	TGTACAGCATGGGATGACAGCCTGAGTGGTCGGGTTTTC	EEEEEEEEEEEEEEEEEAEEAEEEEEEEEEEEEEEEEEE	IGLV1-47*00(508),IGLV1-36*00(466),IGLV1-44*00(466)	NA	IGLJ3*00(166),IGLJ2*00(161)	NA	TGTACAGCATGGGATGACAGCCTGAGTGGTCGGGTTTTC	32	CTAWDDSLSGRVF	508
B19pos_clones.txt.IGL.txt	2	0.00326797	TGCTCAGCGTGGGACAGCAGCCTCAGTGCTTGGGTGTTC	EEEEEEEEEEEEEEEEEEEEEEEEEEEEEEEEEEEEEEE	IGLV10-54*00(367)	NA	IGLJ3*00(190)	NA	TGCTCAGCGTGGGACAGCAGCCTCAGTGCTTGGGTGTTC	36	CSAWDSSLSAWVF	367
B19pos_clones.txt.IGL.txt	2	0.00326797	TGCCAGTCTTATGACAGCAGCCTCACTGGTTGGGTGTTC	EEEEEEEEEEEEEEEEEEEAEEEEEEEEEEEEEEEEEEE	IGLV1-40*00(374)	NA	IGLJ3*00(150)	NA	TGCCAGTCTTATGACAGCAGCCTCACTGGTTGGGTGTTC	32	CQSYDSSLTGWVF	374
B19pos_clones.txt.IGL.txt	2	0.00326797	TGCCAGTCCTATGACACCACCCTGAGTGGCATTGTCTTC	AEEEEEEEEEEEEEEEEEEEEEEEEEEEEEEEEEEEEEE	IGLV1-40*00(137)	NA	IGLJ2*00(156),IGLJ3*00(156)	NA	TGCCAGTCCTATGACACCACCCTGAGTGGCATTGTCTTC	32	CQSYDTTLSGIVF	137
B19pos_clones.txt.IGL.txt	2	0.00326797	TGCCAGTCCTATGACAGCAGCCTTAGTGGTTCGGTGTTC	EEEEEEEEEEEEEEEEEEEEEEEEEEEEEEEEEEEEEEE	IGLV1-40*00(1261)	NA	IGLJ3*00(75)	NA	TGCCAGTCCTATGACAGCAGCCTTAGTGGTTCGGTGTTC	36	CQSYDSSLSGSVF	1261
B19pos_clones.txt.IGL.txt	2	0.00326797	TGCCAGTCCTATGACAGCAGCCTTAGTGGTTGGGTGTTC	EEEEEEEEEEEEEEEEEEEEEEEEEEEEEEEEEEEEEEE	IGLV1-40*00(546)	NA	IGLJ3*00(190)	NA	TGCCAGTCCTATGACAGCAGCCTTAGTGGTTGGGTGTTC	36	CQSYDSSLSGWVF	546
B19pos_clones.txt.IGL.txt	2	0.00326797	TGCCAGTCCTATGACAGCAGCCTTAGTGGTTACGTCTTC	EEEEEEEEEEEEEEEEEEEEEEEEEEEEEEEEEEEEEEE	IGLV1-40*00(491)	NA	IGLJ1*00(176)	NA	TGCCAGTCCTATGACAGCAGCCTTAGTGGTTACGTCTTC	36	CQSYDSSLSGYVF	491
B19pos_clones.txt.IGL.txt	2	0.00326797	TGCCAGTCCTATGACAGCAGCCTGAGTGGTTGGGTGTTC	EEEEEEEEEEEEEEEEEEEEEEEEEEEEEEEEEEEEEEE	IGLV1-40*00(290)	NA	IGLJ3*00(190)	NA	TGCCAGTCCTATGACAGCAGCCTGAGTGGTTGGGTGTTC	36	CQSYDSSLSGWVF	290
B19pos_clones.txt.IGL.txt	2	0.00326797	TGCGGAACATGGGATAGCAGTCTGAGTGTTGTGGTCTTC	EEEEEEEEEEEEEEEEEEEEEAEEEEAEEEEEEEEEEEE	IGLV1-51*00(688)	NA	IGLJ2*00(176),IGLJ3*00(164)	NA	TGCGGAACATGGGATAGCAGTCTGAGTGTTGTGGTCTTC	32	CGTWDSSLSVVVF	688
B19pos_clones.txt.IGL.txt	2	0.00326797	TGCGGAACATGGGATAGCAGCCTGAGTGCTTGGGTGTTC	EEEEEEEEEEEEEAEEEEEEEEEEEEEEEEEEEEEEEEE	IGLV1-51*00(225)	NA	IGLJ3*00(190)	NA	TGCGGAACATGGGATAGCAGCCTGAGTGCTTGGGTGTTC	32	CGTWDSSLSAWVF	225
B19pos_clones.txt.IGL.txt	2	0.00326797	TGCGGAACATGGGATAGCAGCCTGAGTGCTGGGGTGTTC	EEEEEEEEEEEEEEEEEEEEEEEEEEEEEEEEEEEEEEE	IGLV1-51*00(665)	NA	IGLJ3*00(180),IGLJ2*00(162)	NA	TGCGGAACATGGGATAGCAGCCTGAGTGCTGGGGTGTTC	36	CGTWDSSLSAGVF	665
B19pos_clones.txt.IGL.txt	2	0.00326797	TGTCTATCAGCAGACAGCAGTGGTACTTATGGGTATTC	EEEEEEEEEEEEEEEEEEEEEEEEEEEEEEEEEEEEEE	IGLV3-16*00(270)	NA	IGLJ2*00(178),IGLJ3*00(171)	NA	TGTCTATCAGCAGACAGCAGTGGTACTTATGGGTATTC	36	CLSADS_WYLWVF	270
B19pos_clones.txt.IGL.txt	2	0.00326797	TGTCACAGGTACAATAGAAACAGTGATGAGGTTTCTTC	EEEEEEEEEEEEEEEEEEEEEEEEEEEEEEEEEEEEEE	IGLV3-27*00(176),IGLV3-22*00(165)	NA	IGLJ1*00(165)	NA	TGTCACAGGTACAATAGAAACAGTGATGAGGTTTCTTC	36	CHRYNR_Q**GFF	176
B19pos_clones.txt.IGL.txt	2	0.00326797	TGCAAAGCATGGGATAACAGCCTGAATGCTCAGGGTTC	EEEEEEEEEEEEEEEEEEEEEEEEEEEEEEEEEEEEEE	IGLV1-50*00(610)	NA	IGLJ3*00(160),IGLJ2*00(155)	NA	TGCAAAGCATGGGATAACAGCCTGAATGCTCAGGGTTC	36	CKAWDN_PECSGF	610
B19pos_clones.txt.IGL.txt	2	0.00326797	TGTTTTTCTGGTGATTAGAACAATCTTGAGGGTGTTC	EEEEEEEEEEEEEEEEEEEEEEEEEEEEEEEEEEEEE	IGLV3-13*00(181)	NA	IGLJ3*00(180),IGLJ2*00(161)	NA	TGTTTTTCTGGTGATTAGAACAATCTTGAGGGTGTTC	36	CFSGD*_TILRVF	181
B19pos_clones.txt.IGL.txt	2	0.00326797	TGCAGCTCATATGCAGGCAGCAACAATTTCTGTGTTC	EEEEEEEEEEEEEEEEEEEEEEEEEEEEEEEEEEEEE	IGLV2-8*00(531),IGLV2-34*00(489),IGLV2-11*00(475)	NA	IGLJ6*00(168)	NA	TGCAGCTCATATGCAGGCAGCAACAATTTCTGTGTTC	36	CSSYAG_ATISVF	531
B19pos_clones.txt.IGL.txt	2	0.00326797	TGTCAGGTGTGGGACTCCAGTAGCTTTGTGCACTTC	EEEEEEEEEEEEEEEEEEEEEEEEEEEEEEEEEEEE	IGLV3-21*00(136)	NA	IGLJ2*00(141),IGLJ3*00(141)	NA	TGTCAGGTGTGGGACTCCAGTAGCTTTGTGCACTTC	36	CQVWDSSSFVHF	136
B19pos_clones.txt.IGL.txt	2	0.00326797	TGTCAGGCGTGGGACAGCAGCACTAATTATGTCTTC	EEEEEEEEEEEEEEEEEEEEEEEEEEEEEEEEEEEE	IGLV3-1*00(555)	NA	IGLJ1*00(205)	NA	TGTCAGGCGTGGGACAGCAGCACTAATTATGTCTTC	36	CQAWDSSTNYVF	555
B19pos_clones.txt.IGL.txt	2	0.00326797	TGTGCAGCATGGGATGACAGCCTGAGTGTCCTGTTC	EEEEEEEEEEEEEEEEEEEEEEEEEEEEEEEEEEEE	IGLV1-47*00(163),IGLV1-36*00(149),IGLV1-44*00(149)	NA	IGLJ3*00(165),IGLJ2*00(155)	NA	TGTGCAGCATGGGATGACAGCCTGAGTGTCCTGTTC	36	CAAWDDSLSVLF	163
B19pos_clones.txt.IGL.txt	2	0.00326797	TGCTGCTCATTTGCAGGTAGTAGCACTTTCGTATTC	EEEEEEEEEEEEEEEEEEEEEEEEEEEEEEEEEEEE	IGLV2-23*00(587)	NA	IGLJ2*00(103)	NA	TGCTGCTCATTTGCAGGTAGTAGCACTTTCGTATTC	36	CCSFAGSSTFVF	587
B19pos_clones.txt.IGL.txt	2	0.00326797	TGCTGCTCATATGCAGGCAGCTACACGGTGGTATTC	EEEEAEEEEEEAEEEEEAEEEEEAEEEEE<EAEEEE	IGLV2-11*00(705),IGLV2-8*00(644)	NA	IGLJ2*00(185),IGLJ3*00(161)	NA	TGCTGCTCATATGCAGGCAGCTACACGGTGGTATTC	27	CCSYAGSYTVVF	705
B19pos_clones.txt.IGL.txt	2	0.00326797	TGCTGCTCATATACAAGCAGTGCCCATTATGTCTTC	EEEEEEEEEEEEEEEEEEEAEEEEEEEEEEEEEEEE	IGLV2-5*00(1156)	NA	IGLJ1*00(125)	NA	TGCTGCTCATATACAAGCAGTGCCCATTATGTCTTC	32	CCSYTSSAHYVF	1156
B19pos_clones.txt.IGL.txt	2	0.00326797	TGCCTGCTCTACTATGGTGGTGCTCATTGGGTGTTC	EEEEEEEEEEEEEEEEEEEEEEEEEEEEEEEEEEEE	IGLV7-43*00(425)	NA	IGLJ3*00(195)	NA	TGCCTGCTCTACTATGGTGGTGCTCATTGGGTGTTC	36	CLLYYGGAHWVF	425
B19pos_clones.txt.IGL.txt	2	0.00326797	TGCAGCTCATATACAAGCAGCACCACTTTCGTGTTC	EEEEEEEEEEEEEEEEEEEEEEEEEEEEEEEEEEEE	IGLV2-14*00(152),IGLV2-28*00(138)	NA	IGLJ3*00(170),IGLJ2*00(156)	NA	TGCAGCTCATATACAAGCAGCACCACTTTCGTGTTC	36	CSSYTSSTTFVF	152
B19pos_clones.txt.IGL.txt	2	0.00326797	TGCAGCTCATATACAAGCAGCAGCTCTGTGGTTTTC	EEEEEEEEEEEEEEEEEEEAEEEEEEEEEEEEEEEE	IGLV2-14*00(473.5),IGLV2-18*00(452),IGLV2-34*00(429.5)	NA	IGLJ2*00(176),IGLJ3*00(161)	NA	TGCAGCTCATATACAAGCAGCAGCTCTGTGGTTTTC	32	CSSYTSSSSVVF	473.5
B19pos_clones.txt.IGL.txt	2	0.00326797	TGCAGCTCATATACAAGCAGCAGCACTGTGGTATTC	EEEEEEEEEEEEEEEEEEEEEEEEEEEEEEEEEEAE	IGLV2-14*00(420.5),IGLV2-18*00(406.5)	NA	IGLJ2*00(157)	NA	TGCAGCTCATATACAAGCAGCAGCACTGTGGTATTC	32	CSSYTSSSTVVF	420.5
B19pos_clones.txt.IGL.txt	2	0.00326797	TGCAGCTCATATACAAGCAGCAGCACTAGGGTCTTC	EEAEEEEEEEEEEEEEEAEEEEEEEEEEEEEEEEEE	IGLV2-14*00(766),IGLV2-18*00(696)	NA	IGLJ1*00(170)	NA	TGCAGCTCATATACAAGCAGCAGCACTAGGGTCTTC	32	CSSYTSSSTRVF	766
B19pos_clones.txt.IGL.txt	2	0.00326797	TGTTTTTCTGGTGATTAGAACAATAAGGTGTGTTC	EEEEEEEEEEEEEEEEEEEEEEEEEEEEEEEEEEE	IGLV3-13*00(150)	NA	IGLJ3*00(170),IGLJ2*00(156)	NA	TGTTTTTCTGGTGATTAGAACAATAAGGTGTGTTC	36	CFSGD*_Q*GVF	150
B19pos_clones.txt.IGL.txt	2	0.00326797	TGTCAGACCTGGGGCACTGGCATTCGGAGGTATTC	EEEEEEEAEEEEEEEEEEEAEEEEEEEEEEEEEAE	IGLV4-69*00(636)	NA	IGLJ2*00(133)	NA	TGTCAGACCTGGGGCACTGGCATTCGGAGGTATTC	32	CQTWGT_HSEVF	636
B19pos_clones.txt.IGL.txt	2	0.00326797	TGTTTTTCTGGTGATTAGAACAATCGTGGTATTC	EEEEEEEEEEEEEEEEEEEEEEEEEEEEEEEEEE	IGLV3-13*00(290)	NA	IGLJ2*00(185),IGLJ3*00(161)	NA	TGTTTTTCTGGTGATTAGAACAATCGTGGTATTC	36	CFSGD*_TIVVF	290
B19pos_clones.txt.IGL.txt	2	0.00326797	TGTTACTCTGCGGCTGACAACAAATGTGGTATTC	EEEEEEEEEEEEEEEEEEEEEEEEEEEEEEEEEE	IGLV3-27*00(556)	NA	IGLJ2*00(130)	NA	TGTTACTCTGCGGCTGACAACAAATGTGGTATTC	36	CYSAAD_TNVVF	556
B19pos_clones.txt.IGL.txt	2	0.00326797	TGTTACTCTGCGGCTGACAACAATCAAGTGTTC	EEEEEEEEEEEEEEEEAEEEEEEEEEEEEEEEE	IGLV3-27*00(356)	NA	IGLJ3*00(170),IGLJ2*00(156)	NA	TGTTACTCTGCGGCTGACAACAATCAAGTGTTC	32	CYSAADNNQVF	356
B19pos_clones.txt.IGL.txt	2	0.00326797	TGTCAGGCGTGGGACAGCAGCTCTGTGGTATTC	EEEEEEEEEEEEEAAEEEEEEEEEEEEEEEAEE	IGLV3-1*00(675)	NA	IGLJ2*00(190)	NA	TGTCAGGCGTGGGACAGCAGCTCTGTGGTATTC	32	CQAWDSSSVVF	675
B19pos_clones.txt.IGL.txt	2	0.00326797	TGTCAGACCTGGGGCACTGGCATTCTGGTGTTC	EEEEEEEEEEEEEEEEEEEEEEEEEEEEEEEEE	IGLV4-69*00(645)	NA	IGLJ3*00(175),IGLJ2*00(166)	NA	TGTCAGACCTGGGGCACTGGCATTCTGGTGTTC	36	CQTWGTGILVF	645
B19pos_clones.txt.IGL.txt	2	0.00326797	TGTCAGACCTGGGGCACTGGCATTGTGGTATTC	EEEEEEEEEEEEEEEEEEEEEEEEAEEEEEEEE	IGLV4-69*00(784)	NA	IGLJ2*00(164.5)	NA	TGTCAGACCTGGGGCACTGGCATTGTGGTATTC	32	CQTWGTGIVVF	784
B19pos_clones.txt.IGL.txt	2	0.00326797	TGCTGCTCATATGCAGGACGGGATTGGGTGTTC	EEEEEEEEEEEEEEEEEEEEEEEEEEEEEEEEE	IGLV2-23*00(528),IGLV2-14*00(476)	NA	IGLJ3*00(51)	NA	TGCTGCTCATATGCAGGACGGGATTGGGTGTTC	36	CCSYAGRDWVF	528
B19pos_clones.txt.IGL.txt	2	0.00326797	TGCTGCTCATATGCAACCGTCTATGTGCTATTC	EEEEEEEEEEEEEEEEEEEEEEEEEEEEEEEEE	IGLV2-11*00(220),IGLV2-23*00(206),IGLV2-8*00(206)	NA	IGLJ2*00(167)	NA	TGCTGCTCATATGCAACCGTCTATGTGCTATTC	36	CCSYATVYVLF	220
B19pos_clones.txt.IGL.txt	2	0.00326797	TGCCTGCTCTACTATGGTGGTGCTTATGTCTTC	EEEEEEEEEEEEEEEEEEEEEEEEEEEEEEEEE	IGLV7-43*00(515)	NA	IGLJ1*00(190)	NA	TGCCTGCTCTACTATGGTGGTGCTTATGTCTTC	36	CLLYYGGAYVF	515
B19pos_clones.txt.IGL.txt	2	0.00326797	TGTCAGACCTGGGGCACTGGCGTTGGGTGTTC	EEEEEEEEEEEEEEEEEEEEEEEEEEEEEEEE	IGLV4-69*00(256)	NA	IGLJ3*00(190)	NA	TGTCAGACCTGGGGCACTGGCGTTGGGTGTTC	36	CQTWG_WRWVF	256
B19pos_clones.txt.IGL.txt	2	0.00326797	TGCAGCTCATATACAAGCAGCAGCACCCCTTA	EEEEEEEEEEEEEEEEEEEEEEEEEEEEEEEE	IGLV2-14*00(340),IGLV2-18*00(326),IGLV2-28*00(307)	NA	IGLJ2*00(141),IGLJ3*00(141)	NA	TGCAGCTCATATACAAGCAGCAGCACCCCTTA	36	CSSYT_QQHPL	340
B19pos_clones.txt.IGL.txt	1	0.00163399	TGCTGCTCATATGCAGGCAGCTACACTTTCCACAGTGGTCCAAGTTCCTGGGGAACTGAGACCAAAACCCACCCTGGGAGATC	EEEEEEEEEEEEEEEEEEEEEEEEEEEEEEEEEEEEEEEEEEEEEEEEEEEEEEEEEEEEEEEEEEEEEEEEEAEAAAEEAEA	IGLV2-11*00(462),IGLV2-34*00(413)	NA	IGLJ7*00(45)	NA	TGCTGCTCATATGCAGGCAGCTACACTTTCCACAGTGGTCCAAGTTCCTGGGGAACTGAGACCAAAACCCACCCTGGGAGATC	32	CCSYAGSYTFHSGP_FLGN*DQNPPWEI	462
B19pos_clones.txt.IGL.txt	1	0.00163399	TGTGCAGCATGGGATGACAGCCTGAGTGGTCCCACAGTGCTCCAGGCCCAGGG	EEEEEEEEEEEEEEEEEEEEEEEEEEEEEEEEEEEEEEEEEEEEEEEEEEEEE	IGLV1-47*00(660),IGLV1-44*00(618),IGLV1-36*00(604)	NA	IGLJ1*00(45)	NA	TGTGCAGCATGGGATGACAGCCTGAGTGGTCCCACAGTGCTCCAGGCCCAGGG	36	CAAWDDSLS_SHSAPGPG	660
B19pos_clones.txt.IGL.txt	1	0.00163399	TGTGCAGCATGGGATGACAGCCTGAATGGTCCCACAGTGCTCCAGGCCAATGG	EEEEEEEEEEEEEEEEEEEEEEEEEEEEEEEEAEEEEEEEEEEEEEEEEEEEE	IGLV1-36*00(355),IGLV1-44*00(355),IGLV1-47*00(313)	NA	IGLJ1*00(41)	NA	TGTGCAGCATGGGATGACAGCCTGAATGGTCCCACAGTGCTCCAGGCCAATGG	32	CAAWDDSLN_SHSAPGQW	355
B19pos_clones.txt.IGL.txt	1	0.00163399	TGTGGAGAGAGCCACACGATTGATGGCCAAGTCGGTTGAGCTTTGGGTGTTC	EEEE<EEEEEAAAAEEEEEEEEEEEAEEEEE7EEEEEEEEEEEEE6EEEEEA	IGLV4-3*00(285)	NA	IGLJ3*00(190)	NA	TGTGGAGAGAGCCACACGATTGATGGCCAAGTCGGTTGAGCTTTGGGTGTTC	21	CGESHTIDG_KSVELWVF	285
B19pos_clones.txt.IGL.txt	1	0.00163399	TGTGGGGCAGACCATGGCAGTGGGAGCAACTTCCCCCTTGGGTGTTC	EEEEEEEEEEEEEEEEEEEEEEEEEEEEEEEEEEEAEEEEEEEEEEE	IGLV9-49*00(316)	NA	IGLJ3*00(190)	NA	TGTGGGGCAGACCATGGCAGTGGGAGCAACTTCCCCCTTGGGTGTTC	32	CGADHGSG_QLPPWVF	316
B19pos_clones.txt.IGL.txt	1	0.00163399	TGTGGGGCAGACCATGGCAGTGGGAGCAACTTCGTTTTGGGTGTTC	EEEEEEEEEEEEEEEEEEEEEEEEEAEEAEEEEEEEEEEEEAEEEE	IGLV9-49*00(891)	NA	IGLJ3*00(140)	NA	TGTGGGGCAGACCATGGCAGTGGGAGCAACTTCGTTTTGGGTGTTC	32	CGADHGSG_ATSFWVF	891
B19pos_clones.txt.IGL.txt	1	0.00163399	TGTGCAGCATGGGATGACAGCCTGAGTGGCCTCAATTATGTCTTC	EEEEEEEEEEEEEEEEEEEEEEEEEEEEEEEEEEEEEEEEEEEEE	IGLV1-47*00(245),IGLV1-36*00(234),IGLV1-44*00(234)	NA	IGLJ1*00(200)	NA	TGTGCAGCATGGGATGACAGCCTGAGTGGCCTCAATTATGTCTTC	36	CAAWDDSLSGLNYVF	245
B19pos_clones.txt.IGL.txt	1	0.00163399	TGTGCAACATGGGATGACAGCCTGAATGGCCCCTATTGGGTGTTC	EEEEEEEEEEAEEEEEEEEEAEAEEEEEEEEEEEEEEEEEEEEEE	IGLV1-36*00(347),IGLV1-44*00(347),IGLV1-47*00(305)	NA	IGLJ3*00(201)	NA	TGTGCAACATGGGATGACAGCCTGAATGGCCCCTATTGGGTGTTC	32	CATWDDSLNGPYWVF	347
B19pos_clones.txt.IGL.txt	1	0.00163399	TGTGGGGCAGACCATGGCAGTGGGAGCAACTTCGTGTCGGTATTC	EEEEEEEEEE7EEEEEEEEEEEEEEEEEEEEEEEEEEEEEEEEEE	IGLV9-49*00(866)	NA	IGLJ2*00(109)	NA	TGTGGGGCAGACCATGGCAGTGGGAGCAACTTCGTGTCGGTATTC	22	CGADHGSGSNFVSVF	866
B19pos_clones.txt.IGL.txt	1	0.00163399	TGCGGAACATGGGATAGCAGCCTGAGTGCTGGCGCTTGGGTGTTC	EEEEEEEEEEEEEEEEEEEEEEEEEEEEEEEEEEEEEEEEAAAAA	IGLV1-51*00(800)	NA	IGLJ3*00(50)	NA	TGCGGAACATGGGATAGCAGCCTGAGTGCTGGCGCTTGGGTGTTC	32	CGTWDSSLSAGAWVF	800
B19pos_clones.txt.IGL.txt	1	0.00163399	TGTTCAACATGGGACTACAGCCTCAGTGCTCATGAGGGGTATTC	EEEEEEEEEEEEEEEEEEEEEEEEEEEEEEEEEEEEEEEEEEEE	IGLVI-70*00(505)	NA	IGLJ2*00(175),IGLJ3*00(166)	NA	TGTTCAACATGGGACTACAGCCTCAGTGCTCATGAGGGGTATTC	36	CSTWDYS_QCS*GVF	505
B19pos_clones.txt.IGL.txt	1	0.00163399	TGTTACTCAACAGACAGCAGTGGTAATCCCTTTATAATGTGTTC	EEEEEEEEEEEEEEEEEEEEEEEEEEEEEEEEEEEEEEEEEEEE	IGLV3-10*00(522)	NA	IGLJ6*00(205)	NA	TGTTACTCAACAGACAGCAGTGGTAATCCCTTTATAATGTGTTC	36	CYSTDSS_*SLYNVF	522
B19pos_clones.txt.IGL.txt	1	0.00163399	TGTTCAACATGGGACTACAGCCTCAGTGCTCATGGGGGTATTC	EEEE<EEAEEEEEEEEEEEEAEEEEEEEEEEEEEEEEEEEEEE	IGLVI-70*00(360)	NA	IGLJ2*00(161)	NA	TGTTCAACATGGGACTACAGCCTCAGTGCTCATGGGGGTATTC	27	CSTWDYS_SVLMGVF	360
B19pos_clones.txt.IGL.txt	1	0.00163399	TGCTGCTCATATACAAGCAGTGCACTTAAGGGGCTATGTCTTC	AEE7EEEEEEEEEEEEEEAEEEEEEEEEEEEAEEEEAAEEEEE	IGLV2-5*00(263)	NA	IGLJ1*00(185)	NA	TGCTGCTCATATACAAGCAGTGCACTTAAGGGGCTATGTCTTC	22	CCSYTSS_HLRGYVF	263
B19pos_clones.txt.IGL.txt	1	0.00163399	TGTTCAACATGGGACTACAGCCTCAGTGTTCATGTGACATTC	EEEEEEAEEEEEEEEEAEEEEEEEEEEEAEEEEEEEEEEEEE	IGLVI-70*00(638)	NA	IGLJ2*00(167),IGLJ3*00(155)	NA	TGTTCAACATGGGACTACAGCCTCAGTGTTCATGTGACATTC	32	CSTWDYSLSVHVTF	638
B19pos_clones.txt.IGL.txt	1	0.00163399	TGTTCAACATGGGACTACAGCCTCAGTGCTCATGGCGTGTTC	EEEEEEEEEEEEEEEEEEEEEEEEEEEEEEEEEEEEEEEEEE	IGLVI-70*00(601)	NA	IGLJ3*00(143),IGLJ2*00(126)	NA	TGTTCAACATGGGACTACAGCCTCAGTGCTCATGGCGTGTTC	36	CSTWDYSLSAHGVF	601
B19pos_clones.txt.IGL.txt	1	0.00163399	TGTTACTCAACAGACAGCAGTGGTAATCATAGCGAGGTATTC	EEEEEEEEEEEEEAAEEAEEEEEEEEEEEEAAEEEEEEEEEE	IGLV3-10*00(630)	NA	IGLJ2*00(175),IGLJ3*00(161)	NA	TGTTACTCAACAGACAGCAGTGGTAATCATAGCGAGGTATTC	32	CYSTDSSGNHSEVF	630
B19pos_clones.txt.IGL.txt	1	0.00163399	TGTCAGGTGTGGGACAGTAGTAGTGATCATCCAGGGGTCTTC	EEEEEEEEEEEEEEEEEEEEEEEEEEEEEEEEEEEEEEEEEE	IGLV3-12*00(365)	NA	IGLJ1*00(153)	NA	TGTCAGGTGTGGGACAGTAGTAGTGATCATCCAGGGGTCTTC	36	CQVWDSSSDHPGVF	365
B19pos_clones.txt.IGL.txt	1	0.00163399	TGTCAATCAGCAGACAGCAGTGGTACTTATCCTGTGGTATTC	EEEEEEEEEAEEEEEEEEEEAEEEEEEEEEEEEEAAEEE6EE	IGLV3-25*00(876),IGLV3-16*00(806)	NA	IGLJ2*00(170)	NA	TGTCAATCAGCAGACAGCAGTGGTACTTATCCTGTGGTATTC	21	CQSADSSGTYPVVF	876
B19pos_clones.txt.IGL.txt	1	0.00163399	TGTGCAGCATGGGATGACAGCCTGAGTGGGTTTGTGGTATTC	AEEEEEAEEEEEEEEEEEEEEEEEEEEEAEEEEEAEEEEEEE	IGLV1-47*00(1371),IGLV1-44*00(1343),IGLV1-36*00(1231)	NA	IGLJ2*00(110)	NA	TGTGCAGCATGGGATGACAGCCTGAGTGGGTTTGTGGTATTC	32	CAAWDDSLSGFVVF	1371
B19pos_clones.txt.IGL.txt	1	0.00163399	TGTGCAGCATGGGATGACAGCCTGAATGGTTTTTGGGTGTTC	EEEEEEEEEEEEEEEEEEEEEEEEEEEEEEEEEEEEEEEEEE	IGLV1-36*00(183),IGLV1-44*00(183),IGLV1-47*00(169)	NA	IGLJ3*00(162)	NA	TGTGCAGCATGGGATGACAGCCTGAATGGTTTTTGGGTGTTC	36	CAAWDDSLNGFWVF	183
B19pos_clones.txt.IGL.txt	1	0.00163399	TGTGCAGCATGGGATGACAGCCTGAATGGTCCGGGGGTGTTC	EEEEEEEEEEEEEEEEEEEEEEEEEAEEEEEEEEEEEEEEEE	IGLV1-36*00(210),IGLV1-44*00(210),IGLV1-47*00(196)	NA	IGLJ3*00(180),IGLJ2*00(161)	NA	TGTGCAGCATGGGATGACAGCCTGAATGGTCCGGGGGTGTTC	32	CAAWDDSLNGPGVF	210
B19pos_clones.txt.IGL.txt	1	0.00163399	TGTGCAGCATGGGATGACAGCCTGAATGGCCCCGTGGTATTC	AAEEEEEEEEEEEEEEEEEEEEEEEEEEEEAAAEEEEEEEEA	IGLV1-36*00(391),IGLV1-44*00(391),IGLV1-47*00(349)	NA	IGLJ2*00(185),IGLJ3*00(161)	NA	TGTGCAGCATGGGATGACAGCCTGAATGGCCCCGTGGTATTC	32	CAAWDDSLNGPVVF	391
B19pos_clones.txt.IGL.txt	1	0.00163399	TGTGGTACATGGCACAGCAACTCTAAGACTCAGGGGGTGTTC	EEEEEEEEEEEEEEEEEEEEEEEEEEEEEEEEEEEEEEEEEE	IGLV5-52*00(965)	NA	IGLJ3*00(160),IGLJ2*00(141)	NA	TGTGGTACATGGCACAGCAACTCTAAGACTCAGGGGGTGTTC	36	CGTWHSNSKTQGVF	965
B19pos_clones.txt.IGL.txt	1	0.00163399	TGTGGTACATGGCACAGCAACTCTAAGACCCCTTGGGTGTTC	EEEEAEEAEEEAEEEEEE7EEEEEEEEEAEEAEAAEEEEEEE	IGLV5-52*00(685)	NA	IGLJ3*00(190)	NA	TGTGGTACATGGCACAGCAACTCTAAGACCCCTTGGGTGTTC	22	CGTWHSNSKTPWVF	685
B19pos_clones.txt.IGL.txt	1	0.00163399	TGCCAGTCCTATGACAGTAGCCTTAGTGGTTCGAAGGTTTTC	EEEEEEEAEEEEEE<EEEEEEEEEEEAEEAAEEAEEAEEAEE	IGLV1-40*00(890)	NA	IGLJ2*00(135),IGLJ3*00(135)	NA	TGCCAGTCCTATGACAGTAGCCTTAGTGGTTCGAAGGTTTTC	27	CQSYDSSLSGSKVF	890
B19pos_clones.txt.IGL.txt	1	0.00163399	TGCCAGTCCTATGACAGCAGCCTTAGTGGTTATGTGTTATTC	EEEEEAEEEEEEEEEEEEEEEEEEEEEEEEEEEEEEEEEEEA	IGLV1-40*00(520)	NA	IGLJ2*00(99)	NA	TGCCAGTCCTATGACAGCAGCCTTAGTGGTTATGTGTTATTC	32	CQSYDSSLSGYVLF	520
B19pos_clones.txt.IGL.txt	1	0.00163399	TGCCAGTCCTATGACAGCAGCCTGAGTGGTTGGGGGGTGTTC	EEEEEEEEEEEEEEEEEEEEEEAEEAEEEAEEEEEEEEEEEE	IGLV1-40*00(585)	NA	IGLJ3*00(180),IGLJ2*00(161)	NA	TGCCAGTCCTATGACAGCAGCCTGAGTGGTTGGGGGGTGTTC	32	CQSYDSSLSGWGVF	585
B19pos_clones.txt.IGL.txt	1	0.00163399	TGCGGAACATGGGATAGCAGCCTGAGTGCTGGTTGGGTGTTC	EEEEEEEEEEEEEEEEEEEEEEEEEEEEEEEEEEEEEEEEEE	IGLV1-51*00(570)	NA	IGLJ3*00(190)	NA	TGCGGAACATGGGATAGCAGCCTGAGTGCTGGTTGGGTGTTC	36	CGTWDSSLSAGWVF	570
B19pos_clones.txt.IGL.txt	1	0.00163399	TGCGGAACATGGGATAGCAGCCTGAGTGCTGGCCAGGTATTC	EEEEEEEEEEEEEEEEEEEEEEEEEEEEEEEEEEEEEEEEEE	IGLV1-51*00(370)	NA	IGLJ2*00(119),IGLJ3*00(105)	NA	TGCGGAACATGGGATAGCAGCCTGAGTGCTGGCCAGGTATTC	36	CGTWDSSLSAGQVF	370
B19pos_clones.txt.IGL.txt	1	0.00163399	TGCAGCTCATATACAAGCAGCAGCACTCTTTATGTGGTATTC	EEEEEEEEEEEEEEEEEEEEEEEEEEEEEEEEEEEEEEEEEE	IGLV2-14*00(635),IGLV2-18*00(555)	NA	IGLJ2*00(185)	NA	TGCAGCTCATATACAAGCAGCAGCACTCTTTATGTGGTATTC	36	CSSYTSSSTLYVVF	635
B19pos_clones.txt.IGL.txt	1	0.00163399	TGCAGCTCATATACAAGCAGCAGCACTCTTCCTTATGTCTTC	EEEEEEEEEEEEEEEEEEEEEEEEEEEEEEEEEEEEEEEEAA	IGLV2-14*00(185),IGLV2-18*00(164)	NA	IGLJ1*00(176)	NA	TGCAGCTCATATACAAGCAGCAGCACTCTTCCTTATGTCTTC	32	CSSYTSSSTLPYVF	185
B19pos_clones.txt.IGL.txt	1	0.00163399	TGTGCACCATGGGATGACAGCCTGAGTGGTTTGTGGTATTC	EEEEAEEEEEEEEEEEEEEEAEEEEEEEEEEEEEEEEEEEE	IGLV1-47*00(271)	NA	IGLJ2*00(190)	NA	TGTGCACCATGGGATGACAGCCTGAGTGGTTTGTGGTATTC	32	CAPWDDS_EWFVVF	271
B19pos_clones.txt.IGL.txt	1	0.00163399	TGCCAGTCCTATGACAGCTGCCTGAGTGGTTAAGGGTGTTC	EEEEEEEEEEEEEEEEEAEEEEEEEEEEEEEEEEAEEEEEE	IGLV1-40*00(622)	NA	IGLJ3*00(142)	NA	TGCCAGTCCTATGACAGCTGCCTGAGTGGTTAAGGGTGTTC	32	CQSYDSC_EWLRVF	622
B19pos_clones.txt.IGL.txt	1	0.00163399	TGTTCAACATGGGACTACAGCCTCAGTGCTCACCCTCGTC	AAEEEEEEEEEEEEEEEEEEEEEEEEEEEEEEEEEEEEEE	IGLVI-70*00(175)	NA	IGLJ2*00(150),IGLJ3*00(150)	NA	TGTTCAACATGGGACTACAGCCTCAGTGCTCACCCTCGTC	32	CSTWDYS_SVLTLV	175
B19pos_clones.txt.IGL.txt	1	0.00163399	TGTTCAACATGGGACTACAGCCTCAGTGCTCAGGGTGTTC	EEEAEEEEEEEEEEEEEEEEEEEEEEEEEEEEEEEEEEEE	IGLVI-70*00(200)	NA	IGLJ3*00(166)	NA	TGTTCAACATGGGACTACAGCCTCAGTGCTCAGGGTGTTC	32	CSTWDYS_SVLRVF	200
B19pos_clones.txt.IGL.txt	1	0.00163399	TGTTCAACATGGGACTACAGCCTCAGTGCGTTGGGTGTTC	EEEAEEEAEEEEEEEEEEEE<EEEEEEEEAEEAEEEEEEE	IGLVI-70*00(726)	NA	IGLJ3*00(160)	NA	TGTTCAACATGGGACTACAGCCTCAGTGCGTTGGGTGTTC	27	CSTWDYS_SVRWVF	726
B19pos_clones.txt.IGL.txt	1	0.00163399	TGTCTATCAGCAGACAGCAGTGATACCTATGAGGGTCTTC	EEEEEEEEEEEEEEEEEEEEEEEEEEEEEEEEEEEEEEEE	IGLV3-16*00(288),IGLV3-25*00(260)	NA	IGLJ3*00(152),IGLJ2*00(147)	NA	TGTCTATCAGCAGACAGCAGTGATACCTATGAGGGTCTTC	36	CLSADSS_IPMRVF	288
B19pos_clones.txt.IGL.txt	1	0.00163399	TGTCAGGTGTGGGATAGTAGTAGTGTTCTCGAAGGTGTTC	EEAAEEEEEEEEAEEEEEAEEEEEEEE<EAAEEEEEEEEE	IGLV3-21*00(631)	NA	IGLJ3*00(175),IGLJ2*00(161)	NA	TGTCAGGTGTGGGATAGTAGTAGTGTTCTCGAAGGTGTTC	27	CQVWDSS_VFSKVF	631
B19pos_clones.txt.IGL.txt	1	0.00163399	TGTGCATCATGGGATGACAGCCTGAGTGGTCAGGGTGTTC	EEEEEEEEEEEEEEEEEEEEEEEEEEEEEEEEEEEEEEEE	IGLV1-47*00(653),IGLV1-44*00(611),IGLV1-36*00(573)	NA	IGLJ3*00(110)	NA	TGTGCATCATGGGATGACAGCCTGAGTGGTCAGGGTGTTC	36	CASWDDS_*VVRVF	653
B19pos_clones.txt.IGL.txt	1	0.00163399	TGTGCACCATGGGATGACAGTTTGAATGGTCCGGGTGCTC	AEEEEEEEEEEEEEEEEEEEEEEAEEEEEEEEEEEEEEEE	IGLV1-36*00(396),IGLV1-44*00(396),IGLV1-47*00(354)	NA	IGLJ3*00(166),IGLJ2*00(150)	NA	TGTGCACCATGGGATGACAGTTTGAATGGTCCGGGTGCTC	32	CAPWDDS_*MVRVL	396
B19pos_clones.txt.IGL.txt	1	0.00163399	TGTGCAGCATGGCATGACAGCCTGAATGGTCCGGGTGTTC	EEEEEEEEEEEEEEEEEEEEEEEEEEEEEEEEEEEEEEEE	IGLV1-36*00(206),IGLV1-44*00(206),IGLV1-47*00(192)	NA	IGLJ3*00(180),IGLJ2*00(161)	NA	TGTGCAGCATGGCATGACAGCCTGAATGGTCCGGGTGTTC	36	CAAWHDS_*MVRVF	206
B19pos_clones.txt.IGL.txt	1	0.00163399	TGTGCAGCATGGGATGACAGCCTGAGTGTCTTGGGTGTTC	EEEEAEAEEE<EEEEAEEEEEAEEEEAEEEEEEEEEEEEE	IGLV1-47*00(645),IGLV1-44*00(603),IGLV1-36*00(584)	NA	IGLJ3*00(190)	NA	TGTGCAGCATGGGATGACAGCCTGAGTGTCTTGGGTGTTC	27	CAAWDDS_*VSWVF	645
B19pos_clones.txt.IGL.txt	1	0.00163399	TGCTCAGCATGGGACAGCAGCCTCAGTGCTCATGGTGTTC	EEEEEEEEEEEEEEEEEEEEEEEEEAEEEEEEEEEEEEEA	IGLV10-54*00(388)	NA	IGLJ3*00(175),IGLJ2*00(166)	NA	TGCTCAGCATGGGACAGCAGCCTCAGTGCTCATGGTGTTC	32	CSAWDSS_SVLMVF	388
B19pos_clones.txt.IGL.txt	1	0.00163399	TTCTGCTCATATACAAGCAGTGCCACTTAAAAGGTGTTC	EEEEEEEEEEEEEEEEEEEEEEEEEEEEEEEEEEEEEEE	IGLV2-5*00(698)	NA	IGLJ3*00(75)	NA	TTCTGCTCATATACAAGCAGTGCCACTTAAAAGGTGTTC	36	FCSYTSSAT*KVF	698
B19pos_clones.txt.IGL.txt	1	0.00163399	TGTCAGTCTTATGATAGCAGCAATCATGGGGGGGTATTC	EAEEEEEEEEEEEEEEEEEEEEEEEEEEEAEEEEEEEEE	IGLV6-57*00(695)	NA	IGLJ2*00(175),IGLJ3*00(166)	NA	TGTCAGTCTTATGATAGCAGCAATCATGGGGGGGTATTC	32	CQSYDSSNHGGVF	695
B19pos_clones.txt.IGL.txt	1	0.00163399	TGTCAGGTGTGGGATATTAGTAGTGATCATGTGGTATTC	EEEEEEEE6EEAEEEEEEEEEEEEEEEEEEEEEAEEEEE	IGLV3-21*00(366)	NA	IGLJ2*00(200)	NA	TGTCAGGTGTGGGATATTAGTAGTGATCATGTGGTATTC	21	CQVWDISSDHVVF	366
B19pos_clones.txt.IGL.txt	1	0.00163399	TGTCAGGTGTGGGATAGTAGTACTGATCATGTGGTGTTC	EAE7EEEEEEEEEEEEEEEEEEEEEEEEEEEEEEEEEEE	IGLV3-21*00(332)	NA	IGLJ2*00(186),IGLJ3*00(175)	NA	TGTCAGGTGTGGGATAGTAGTACTGATCATGTGGTGTTC	22	CQVWDSSTDHVVF	332
B19pos_clones.txt.IGL.txt	1	0.00163399	TGTCAATCAGTAGACAGCAGTGCAACTTTTCCGGTATTC	AEAEEE<EEEEEEEEEEEEEEAEEEEEEEEEEEEEEAEE	IGLV3-25*00(940),IGLV3-16*00(875)	NA	IGLJ2*00(163),IGLJ3*00(149)	NA	TGTCAATCAGTAGACAGCAGTGCAACTTTTCCGGTATTC	27	CQSVDSSATFPVF	940
B19pos_clones.txt.IGL.txt	1	0.00163399	TGTGCAGCATGGGATGACACCCTGAATGGTTGGGTGTTC	EEEEEEEEEEEEEEEEEAEEEEEAEEEEEEEEEEEEEEE	IGLV1-36*00(491),IGLV1-44*00(491),IGLV1-47*00(449)	NA	IGLJ3*00(164)	NA	TGTGCAGCATGGGATGACACCCTGAATGGTTGGGTGTTC	32	CAAWDDTLNGWVF	491
B19pos_clones.txt.IGL.txt	1	0.00163399	TGTGCAGCATGGGATGACAGCCTGAGTGTCTGGGTGTTC	EEEEEEEEEEEEEEEEEEEEEEEEEEAEEAEEEEEEEEE	IGLV1-47*00(416),IGLV1-36*00(374),IGLV1-44*00(374)	NA	IGLJ3*00(185),IGLJ2*00(161)	NA	TGTGCAGCATGGGATGACAGCCTGAGTGTCTGGGTGTTC	32	CAAWDDSLSVWVF	416
B19pos_clones.txt.IGL.txt	1	0.00163399	TGTGCAGCATGGGATGACAGCCTGAGTGGTCCGGTGTTC	EAEEAEEEEEEEEEEEEEEEEEEEEEEEEEEEEEEEEEE	IGLV1-47*00(360),IGLV1-36*00(318),IGLV1-44*00(318)	NA	IGLJ3*00(175),IGLJ2*00(161)	NA	TGTGCAGCATGGGATGACAGCCTGAGTGGTCCGGTGTTC	32	CAAWDDSLSGPVF	360
B19pos_clones.txt.IGL.txt	1	0.00163399	TGTGCAGCATGGGATGACAGCCTGAGTGATTGGGTGTTC	EAEEEEEEAEEEEEEEEEEEEEEEEEEEEEEAAEEEEEE	IGLV1-47*00(680),IGLV1-44*00(638)	NA	IGLJ3*00(195)	NA	TGTGCAGCATGGGATGACAGCCTGAGTGATTGGGTGTTC	32	CAAWDDSLSDWVF	680
B19pos_clones.txt.IGL.txt	1	0.00163399	TGTGCAGCATGGGATGACAGCCTGAATGGTTGGGTGTTC	EEEEEEEEEEEEEEEEEEEEEEEEEEEEEEEEEEEEEEE	IGLV1-36*00(333),IGLV1-44*00(333),IGLV1-47*00(291)	NA	IGLJ3*00(190)	NA	TGTGCAGCATGGGATGACAGCCTGAATGGTTGGGTGTTC	36	CAAWDDSLNGWVF	333
B19pos_clones.txt.IGL.txt	1	0.00163399	TGTGCAGCATGGGATGACAGCCTGAATGGTCCGGTGTTC	EE<EEEEEEEEEEEEEEEEE<EEEEEEEEEEEEEEEEEE	IGLV1-44*00(655),IGLV1-36*00(641),IGLV1-47*00(613)	NA	IGLJ3*00(115),IGLJ2*00(101)	NA	TGTGCAGCATGGGATGACAGCCTGAATGGTCCGGTGTTC	27	CAAWDDSLNGPVF	655
B19pos_clones.txt.IGL.txt	1	0.00163399	TGTGCAGCATGGGATGACAGCCTAAATGGTTGGGGGTTC	EEEEEAEEEEEEEEEE<EEEEEAAEEEEAEEEEEEE7EA	IGLV1-36*00(276),IGLV1-44*00(276)	NA	IGLJ3*00(176),IGLJ2*00(155)	NA	TGTGCAGCATGGGATGACAGCCTAAATGGTTGGGGGTTC	22	CAAWDDSLNGWGF	276
B19pos_clones.txt.IGL.txt	1	0.00163399	TGTGCAACATGGGATGACAGCCTGAGTGGTCCGGTGTTC	EEEEEEEEEEEEEEEEEEEEEEEEEEEEEEEEEEEEEEE	IGLV1-44*00(588),IGLV1-36*00(574),IGLV1-47*00(574)	NA	IGLJ3*00(147),IGLJ2*00(133)	NA	TGTGCAACATGGGATGACAGCCTGAGTGGTCCGGTGTTC	36	CATWDDSLSGPVF	588
B19pos_clones.txt.IGL.txt	1	0.00163399	TGTGCAACATGGGATGACAGCCTGAGTGGTCGGGTGTTC	EEEEEEEEEEEEEEEEEEEEEEEEEEEEEEEEEEEEEEE	IGLV1-47*00(192),IGLV1-36*00(178),IGLV1-44*00(178)	NA	IGLJ3*00(180),IGLJ2*00(161)	NA	TGTGCAACATGGGATGACAGCCTGAGTGGTCGGGTGTTC	36	CATWDDSLSGRVF	192
B19pos_clones.txt.IGL.txt	1	0.00163399	TGTGGTACATGGCACAGCAACTCTAAGACTCGGGTGTTC	EEEEEEEEEEEEEEEEEEEEEEEEEEEEEEEEEEEEEEE	IGLV5-52*00(220)	NA	IGLJ3*00(180),IGLJ2*00(161)	NA	TGTGGTACATGGCACAGCAACTCTAAGACTCGGGTGTTC	36	CGTWHSNSKTRVF	220
B19pos_clones.txt.IGL.txt	1	0.00163399	TGCTTGCTCTCCTATAGTGGTGCTCGGCCGGGGGTGTTC	EEEEEEEEEEEEEEEEEEEEEEEE6A<EEAEEEEEEEEE	IGLV7-46*00(381)	NA	IGLJ3*00(180),IGLJ2*00(161)	NA	TGCTTGCTCTCCTATAGTGGTGCTCGGCCGGGGGTGTTC	21	CLLSYSGARPGVF	381
B19pos_clones.txt.IGL.txt	1	0.00163399	TGCTGCTCATCTACAAGCAGCGCCACCCCCGTGGTATTC	6EEEEEEEEEAEEEEEEAEEEEEAEEEAEE<EEEEEEEE	IGLV2-5*00(343)	NA	IGLJ2*00(185),IGLJ3*00(161)	NA	TGCTGCTCATCTACAAGCAGCGCCACCCCCGTGGTATTC	21	CCSSTSSATPVVF	343
B19pos_clones.txt.IGL.txt	1	0.00163399	TGCTGCTCATATGCAGGCAGCTACACTTTCATGGTGTTC	EEEEEEEEEEEEEEEEEEEEEEAEAEEEEEEEEEEEEEE	IGLV2-11*00(300)	NA	IGLJ3*00(161)	NA	TGCTGCTCATATGCAGGCAGCTACACTTTCATGGTGTTC	32	CCSYAGSYTFMVF	300
B19pos_clones.txt.IGL.txt	1	0.00163399	TGCTGCTCATATGCAGGCAGCTACACTCCTGTGGTATTC	EEEEEEEEEEEEEEEEEEEEEEEEEEEEEEEEEEEEEEE	IGLV2-11*00(360),IGLV2-34*00(322)	NA	IGLJ2*00(190)	NA	TGCTGCTCATATGCAGGCAGCTACACTCCTGTGGTATTC	36	CCSYAGSYTPVVF	360
B19pos_clones.txt.IGL.txt	1	0.00163399	TGCTGCTCATATACAAGCAGTGCCACTCTTGTGGTATTC	EEEEEEA<EEEEEEEEEEEEEEEEEAAEEEEEEEEEEEE	IGLV2-5*00(520)	NA	IGLJ2*00(190)	NA	TGCTGCTCATATACAAGCAGTGCCACTCTTGTGGTATTC	27	CCSYTSSATLVVF	520
B19pos_clones.txt.IGL.txt	1	0.00163399	TGCCAGTCCTCTGACAACAGCCTTAGTGGTGTGGTGTTC	EEEEAEEEEEEEEEEEEEEEEEEEEEEEEEEEEEEEEEE	IGLV1-40*00(410)	NA	IGLJ2*00(162),IGLJ3*00(161)	NA	TGCCAGTCCTCTGACAACAGCCTTAGTGGTGTGGTGTTC	32	CQSSDNSLSGVVF	410
B19pos_clones.txt.IGL.txt	1	0.00163399	TGCCAGTCCTATGACAGCAGCCTGAGTGTTGTGGTATTC	EEEEEEEEEEEEEEEEEEEEEEEEEEEEE<EEEEEEEEE	IGLV1-40*00(1240)	NA	IGLJ2*00(190)	NA	TGCCAGTCCTATGACAGCAGCCTGAGTGTTGTGGTATTC	27	CQSYDSSLSVVVF	1240
B19pos_clones.txt.IGL.txt	1	0.00163399	TGCGGAACATGGGATACCAGCCTGAGTGCGGGGGTATTC	EEEEEEEAEE<EEEEEEEEEEEEEEEEEEEEEEEEEEEE	IGLV1-51*00(582)	NA	IGLJ2*00(175),IGLJ3*00(166)	NA	TGCGGAACATGGGATACCAGCCTGAGTGCGGGGGTATTC	27	CGTWDTSLSAGVF	582
B19pos_clones.txt.IGL.txt	1	0.00163399	TGCGGAACATGGGATAGCAGCCTGAGTGTTGTACTGTTC	EEEEEEEEEEEEEEEEEEEEEEEEEEEEEEEEEEEEEEA	IGLV1-51*00(296)	NA	IGLJ3*00(151),IGLJ2*00(141)	NA	TGCGGAACATGGGATAGCAGCCTGAGTGTTGTACTGTTC	32	CGTWDSSLSVVLF	296
B19pos_clones.txt.IGL.txt	1	0.00163399	TGCAGCTCATATATAACCAGCAGCACTTTTTATGTCTTC	EAEEEEEEEEAEEEEEEEEEEEEEEEEEEEEEEEEEEEE	IGLV2-14*00(679),IGLV2-18*00(619)	NA	IGLJ1*00(190)	NA	TGCAGCTCATATATAACCAGCAGCACTTTTTATGTCTTC	32	CSSYITSSTFYVF	679
B19pos_clones.txt.IGL.txt	1	0.00163399	TGTCAGACCTGGGGCGCTGGCACCCAAATTGGGTGTTC	EEEEEEEEEEEEEEEEEEEEEEEAEEEEEEEEEEEEEE	IGLV4-69*00(543)	NA	IGLJ3*00(187)	NA	TGTCAGACCTGGGGCGCTGGCACCCAAATTGGGTGTTC	32	CQTWGA_HPNWVF	543
B19pos_clones.txt.IGL.txt	1	0.00163399	TGCCTGCTCTACTATGGTGGTGCCCTAATTGGGTGTTC	EEEEEEEEEEEEEEEEEEEEEEEEEEEEEEEEEEEEEE	IGLV7-43*00(250)	NA	IGLJ3*00(203)	NA	TGCCTGCTCTACTATGGTGGTGCCCTAATTGGGTGTTC	36	CLLYYG_CPNWVF	250
B19pos_clones.txt.IGL.txt	1	0.00163399	TGCAGCTCATATACAAGCAGCAGCACTTTTATGTCTTC	EEEEEEEEEEEEEEEEEEEEEEEEEEEEEEEEEEEEEE	IGLV2-14*00(365),IGLV2-18*00(361),IGLV2-28*00(333)	NA	IGLJ1*00(190)	NA	TGCAGCTCATATACAAGCAGCAGCACTTTTATGTCTTC	36	CSSYTS_QHFYVF	365
B19pos_clones.txt.IGL.txt	1	0.00163399	TGCAGCTCATATACAAGCAGCAGCACTCTCCGGTATTC	EEEEEEEEEEEEEEEEEEEEEEEEEEEEEEEEEEEEEE	IGLV2-14*00(345),IGLV2-18*00(317)	NA	IGLJ2*00(45)	NA	TGCAGCTCATATACAAGCAGCAGCACTCTCCGGTATTC	36	CSSYTS_QHSPVF	345
B19pos_clones.txt.IGL.txt	1	0.00163399	GTGTGTGCTATATGTGGGTAGTGGCTGTTTGGGTGTTC	AEEEEEEEEEEEEEEEEEEE<EEEEEEAEEEEEEEEEE	IGLV8-61*00(67)	NA	IGLJ3*00(176)	NA	GTGTGTGCTATATGTGGGTAGTGGCTGTTTGGGTGTTC	27	VCAICG_VAVWVF	67
B19pos_clones.txt.IGL.txt	1	0.00163399	TGTTACTCTGCGGCTGACAACAATCTAGGATGTGTTC	EEAEE<EAAEEEEEEEEEEEEEEEAEEEEEEEEEEEA	IGLV3-27*00(616)	NA	IGLJ6*00(160)	NA	TGTTACTCTGCGGCTGACAACAATCTAGGATGTGTTC	27	CYSAAD_TI*DVF	616
B19pos_clones.txt.IGL.txt	1	0.00163399	TGTCAGACCTGGGGCACTGGCCCTCAATTGGGTGTTC	EEEAEEEAEEEEAEEEAEEEEEAEEEEEEEEEEEEEE	IGLV4-69*00(610)	NA	IGLJ3*00(205)	NA	TGTCAGACCTGGGGCACTGGCCCTCAATTGGGTGTTC	32	CQTWGT_ALNWVF	610
B19pos_clones.txt.IGL.txt	1	0.00163399	TGTATGATTTGACACAGCAGCGCTTCGAGGGGTGTTC	EEEEEEEEEEEEEEEEEEEEEAEEEEEEEEEEEEEEE	IGLV5-45*00(476),IGLV5-48*00(434)	NA	IGLJ3*00(43)	NA	TGTATGATTTGACACAGCAGCGCTTCGAGGGGTGTTC	32	CMI*HS_ALRGVF	476
B19pos_clones.txt.IGL.txt	1	0.00163399	TGCTGCTCATATGCAGGCAGCTACACATTGGGTGTTC	EEEEEEE<EEEEEEEEEEEAEEEEEEEEEEEEEEEEE	IGLV2-11*00(521),IGLV2-34*00(490),IGLV2-8*00(476)	NA	IGLJ3*00(195)	NA	TGCTGCTCATATGCAGGCAGCTACACATTGGGTGTTC	27	CCSYAG_ATHWVF	521
B19pos_clones.txt.IGL.txt	1	0.00163399	TGCCAGTCCTATGACAGCAGCCTTAGTGGTTCAGATC	EEEEEEEEEEEEEEEEEEEEEEEEEEEAAEAEEE<AA	IGLV1-40*00(601)	NA	IGLJ7*00(43)	NA	TGCCAGTCCTATGACAGCAGCCTTAGTGGTTCAGATC	27	CQSYDS_ALVVQI	601
B19pos_clones.txt.IGL.txt	1	0.00163399	TGTTACTCTGCGACTGACAACAATTCTTGGGTGTTC	EAAAAEEEEEEEEEEEEEEE<AEEEEEEEEEEEEE<	IGLV3-27*00(111)	NA	IGLJ3*00(190)	NA	TGTTACTCTGCGACTGACAACAATTCTTGGGTGTTC	27	CYSATDNNSWVF	111
B19pos_clones.txt.IGL.txt	1	0.00163399	TGTCAGGCCTGGGGCGCTGGCAATAGATGGGTGTTC	EEEEEEEEEEEEEEEEEEEEEEEEEEEEEEEEEEEE	IGLV4-69*00(338)	NA	IGLJ3*00(185),IGLJ2*00(164)	NA	TGTCAGGCCTGGGGCGCTGGCAATAGATGGGTGTTC	36	CQAWGAGNRWVF	338
B19pos_clones.txt.IGL.txt	1	0.00163399	TGTCAGACCTGGGGCACTGGCATTCCTTAGGTGTTC	EEEEEEEEEEEEEEEEEEAEEEEEEEEAEEEAEEEE	IGLV4-69*00(265)	NA	IGLJ3*00(176),IGLJ2*00(161)	NA	TGTCAGACCTGGGGCACTGGCATTCCTTAGGTGTTC	32	CQTWGTGIP*VF	265
B19pos_clones.txt.IGL.txt	1	0.00163399	TGTATGATTTGGCACAGCAGCGCTTATGTGGTATTC	EEEA<EEEEEEEEEEEEEEEAAEEEEEE<EEEEEAE	IGLV5-45*00(860)	NA	IGLJ2*00(195)	NA	TGTATGATTTGGCACAGCAGCGCTTATGTGGTATTC	27	CMIWHSSAYVVF	860
B19pos_clones.txt.IGL.txt	1	0.00163399	TGCTTGCTCTCCTATAGTGGTGCTCGTGTGGTCTTC	E<EEAEEEAEEEEEEEAEEEAEEEEEEEEEEEEEEE	IGLV7-46*00(882)	NA	IGLJ2*00(148),IGLJ3*00(133)	NA	TGCTTGCTCTCCTATAGTGGTGCTCGTGTGGTCTTC	27	CLLSYSGARVVF	882
B19pos_clones.txt.IGL.txt	1	0.00163399	TGCTCAGCATGGGACAGCAGCCTCAGTGCTCGATTC	EEEEEEEEEEEEEAEEEEEEEEEEEEEEEEAEEEEE	IGLV10-54*00(517)	NA	IGLJ2*00(160),IGLJ3*00(155)	NA	TGCTCAGCATGGGACAGCAGCCTCAGTGCTCGATTC	32	CSAWDSSLSARF	517
B19pos_clones.txt.IGL.txt	1	0.00163399	TGCTGCTCATATGCAGGTAGTACCTCTGTGCTTTTC	EEEE6EEEEEEEEAEEEEEEEEEEEAEEEEEEEEEE	IGLV2-23*00(351)	NA	IGLJ2*00(166),IGLJ3*00(155)	NA	TGCTGCTCATATGCAGGTAGTACCTCTGTGCTTTTC	21	CCSYAGSTSVLF	351
B19pos_clones.txt.IGL.txt	1	0.00163399	TGCTGCTCATATGCAGGTAGTAGCACTTGGGTGTTC	AEEEEEEEEEEEEEEEEEEEEEAEEEEEEEEEEEEE	IGLV2-23*00(160)	NA	IGLJ3*00(190)	NA	TGCTGCTCATATGCAGGTAGTAGCACTTGGGTGTTC	32	CCSYAGSSTWVF	160
B19pos_clones.txt.IGL.txt	1	0.00163399	TGCTGCTCATATGGAGGTAGTGGCACTATGGTATTC	EEEEEEEEEEEEEEEEEEEEEEEEEEEEEEEEEEEE	IGLV2-23*00(482)	NA	IGLJ2*00(152)	NA	TGCTGCTCATATGGAGGTAGTGGCACTATGGTATTC	36	CCSYGGSGTMVF	482
B19pos_clones.txt.IGL.txt	1	0.00163399	TGCGGCTCATATGCAGGCAGCAACAATTTTGTCTTC	EEEEEEEEEEEEEEEEEEEEEEEEEEAEEEEEEEEA	IGLV2-8*00(441),IGLV2-11*00(399),IGLV2-34*00(399)	NA	IGLJ1*00(176)	NA	TGCGGCTCATATGCAGGCAGCAACAATTTTGTCTTC	32	CGSYAGSNNFVF	441
B19pos_clones.txt.IGL.txt	1	0.00163399	TGCGGAACATGGGATAGCAGCCTGAGTGAGGTCTTC	EEEAEEEEEEEEEEEEEEEEEEEEEEEEEE<EEEEE	IGLV1-51*00(452)	NA	IGLJ1*00(170)	NA	TGCGGAACATGGGATAGCAGCCTGAGTGAGGTCTTC	27	CGTWDSSLSEVF	452
B19pos_clones.txt.IGL.txt	1	0.00163399	TGCAGCTCATTTACAAGCAGCAGCACTTGGGTGTTC	EEEEEEEEEEEEEEEEEEEEEEEEEEEEEEEEEEEE	IGLV2-14*00(583),IGLV2-18*00(518)	NA	IGLJ3*00(176)	NA	TGCAGCTCATTTACAAGCAGCAGCACTTGGGTGTTC	36	CSSFTSSSTWVF	583
B19pos_clones.txt.IGL.txt	1	0.00163399	TGCAGCTCATATACAACCAGCAGCACTCTCGTGTTC	EEEEEEEAEEEEEEEEEEEEEEEEEEEEEEEEEEEE	IGLV2-14*00(443),IGLV2-18*00(415)	NA	IGLJ3*00(170),IGLJ2*00(156)	NA	TGCAGCTCATATACAACCAGCAGCACTCTCGTGTTC	32	CSSYTTSSTLVF	443
B19pos_clones.txt.IGL.txt	1	0.00163399	TGCAGCTCATATACAAGCGGCAGCACTTGGGTGTTC	EEAEEAEAEEEEEAEEEEEEEEEEEEEEEEEEEEEE	IGLV2-14*00(273),IGLV2-18*00(264)	NA	IGLJ3*00(190)	NA	TGCAGCTCATATACAAGCGGCAGCACTTGGGTGTTC	32	CSSYTSGSTWVF	273
B19pos_clones.txt.IGL.txt	1	0.00163399	TGCAGCTCATATACAAGCAGCAGCACTCTCGTCTTC	EEEEEEEEEEEEEEEEEEEEEEEEEEEEEEEEEEEE	IGLV2-14*00(475),IGLV2-18*00(447)	NA	IGLJ1*00(170)	NA	TGCAGCTCATATACAAGCAGCAGCACTCTCGTCTTC	36	CSSYTSSSTLVF	475
B19pos_clones.txt.IGL.txt	1	0.00163399	TGCAGCTCATATACAAGCAGCAGCACTCAAGTCTTC	EEEEEEEEEEEEEEEEEEEEEEEEEEEEEEEEEEEE	IGLV2-14*00(215),IGLV2-18*00(196)	NA	IGLJ1*00(156)	NA	TGCAGCTCATATACAAGCAGCAGCACTCAAGTCTTC	36	CSSYTSSSTQVF	215
B19pos_clones.txt.IGL.txt	1	0.00163399	TGCAGCTCATATACAAGCAACAGCCTTTATGTCTTC	EEEEEEEEEEEEEEEEEEEEEEEEEEEEEEEEEEEE	IGLV2-14*00(346),IGLV2-18*00(340),IGLV2-28*00(310),IGLV2-34*00(307)	NA	IGLJ1*00(190)	NA	TGCAGCTCATATACAAGCAACAGCCTTTATGTCTTC	36	CSSYTSNSLYVF	346
B19pos_clones.txt.IGL.txt	1	0.00163399	TGTTACTCTGCGGCTGACAACAATCGAGAGTGTTC	EAEEEEEEEAEEEEEEEE<EEEEEEEEEEA<A<AE	IGLV3-27*00(592)	NA	IGLJ3*00(160),IGLJ2*00(155)	NA	TGTTACTCTGCGGCTGACAACAATCGAGAGTGTTC	27	CYSAAD_QSRVF	592
B19pos_clones.txt.IGL.txt	1	0.00163399	TGTCAGACCTGGGGCACTGGCATTCTGTGGTATTC	EAEAEEEEAEEA<<EEEEEAEEEAEEEAEEEAEEA	IGLV4-69*00(565)	NA	IGLJ2*00(190)	NA	TGTCAGACCTGGGGCACTGGCATTCTGTGGTATTC	27	CQTWGT_HSVVF	565
B19pos_clones.txt.IGL.txt	1	0.00163399	TGTCAGACCTGGGGCACTGGCATTCGAGGGTGTTC	EEEEEE<EEEEEEEEEAEEEEEEEEEEEEEEEEEE	IGLV4-69*00(505)	NA	IGLJ3*00(152)	NA	TGTCAGACCTGGGGCACTGGCATTCGAGGGTGTTC	27	CQTWGT_HSRVF	505
B19pos_clones.txt.IGL.txt	1	0.00163399	TGTCAGACCTGGGGCACTGGCATCCATGGGTGTTC	EEEEEE7EEEEEEEAEEEEEEEEEEEEEEEEEEEE	IGLV4-69*00(487)	NA	IGLJ3*00(171),IGLJ2*00(150)	NA	TGTCAGACCTGGGGCACTGGCATCCATGGGTGTTC	22	CQTWGT_HPWVF	487
B19pos_clones.txt.IGL.txt	1	0.00163399	TGTGAGACCTGGGACAGGAACACTCATGGGTGTTC	EEEEEEEEEEEEEEEEEEEAEEEEEEEEEE<A<AA	IGLV4-60*00(595)	NA	IGLJ3*00(160),IGLJ2*00(155)	NA	TGTGAGACCTGGGACAGGAACACTCATGGGTGTTC	27	CETWDR_HSWVF	595
B19pos_clones.txt.IGL.txt	1	0.00163399	TGTATGATTTGGCACAGCAGCGCTTCTGGGGGTTC	EEEEEEEEEEEEEEEEEEEEEEEEEEEEEEEEEEE	IGLV5-45*00(250),IGLV5-48*00(236)	NA	IGLJ6*00(160)	NA	TGTATGATTTGGCACAGCAGCGCTTCTGGGGGTTC	36	CMIWHS_RFWGF	250
B19pos_clones.txt.IGL.txt	1	0.00163399	TGCTTGCTCTCCTATAGTGGTGCTCGGTGGTATTC	EEEEEEEAEEEEEEEEEEEEEEEEEEEEEEAEEEE	IGLV7-46*00(427)	NA	IGLJ2*00(185),IGLJ3*00(161)	NA	TGCTTGCTCTCCTATAGTGGTGCTCGGTGGTATTC	32	CLLSYS_CSVVF	427
B19pos_clones.txt.IGL.txt	1	0.00163399	TGCCTGCTCTTTTATGGTTCTAACTTTGGGTGTTC	EEAEEEEEEEEEEEEEEEEEEEAEEEEEEEEEEEE	IGLV7-43*00(138)	NA	IGLJ3*00(176)	NA	TGCCTGCTCTTTTATGGTTCTAACTTTGGGTGTTC	32	CLLFYG_*LWVF	138
B19pos_clones.txt.IGL.txt	1	0.00163399	TGCAACTCATTTGCAGGCAGGTACTTTTGGTATTC	EEEEEEEEEEEEEEEEEEEEEEEEEEEEEEEEEEE	IGLV2-8*00(592),IGLV2-11*00(570)	NA	IGLJ2*00(130)	NA	TGCAACTCATTTGCAGGCAGGTACTTTTGGTATTC	36	CNSFAG_VLLVF	592
B19pos_clones.txt.IGL.txt	1	0.00163399	TATTTAGCACAGAATGGCAGCCTCGCTGATAGATC	EEEEEEEEEEEEEEEEEEEEEEAEEAAEEAE<EEA	IGLV2-14*00(167),IGLV2-18*00(167),IGLV2-34*00(167),IGLV2-28*00(158),IGLV2-23*00(153)	NA	IGLJ7*00(40)	NA	TATTTAGCACAGAATGGCAGCCTCGCTGATAGATC	27	YLAQNG_PR**I	167
B19pos_clones.txt.IGL.txt	1	0.00163399	TGTCAGACCTGGGGCACTGGCATCATGGGTGTTC	EEEEEEEEEEEEEEEEEEEEEEEEEEEEEEEEEE	IGLV4-69*00(680)	NA	IGLJ3*00(105)	NA	TGTCAGACCTGGGGCACTGGCATCATGGGTGTTC	36	CQTWGT_ASWVF	680
B19pos_clones.txt.IGL.txt	1	0.00163399	CGTCAGACCTGGGGCACTGGCATCATGGGTGTTC	EEAEEEEEEEEEEEEEEEEEEEAEEEEEEEEEA7	IGLV4-69*00(666)	NA	IGLJ3*00(105)	NA	CGTCAGACCTGGGGCACTGGCATCATGGGTGTTC	22	RQTWGT_ASWVF	666
B19pos_clones.txt.IGL.txt	1	0.00163399	TGTTACTCTGCGGCTGACAACAATCTGGTGTTC	EEEEEEEEEEEEEEEEAEEEEEEEEEEEEEEAE	IGLV3-27*00(481)	NA	IGLJ3*00(147),IGLJ2*00(138)	NA	TGTTACTCTGCGGCTGACAACAATCTGGTGTTC	32	CYSAADNNLVF	481
B19pos_clones.txt.IGL.txt	1	0.00163399	TGTTACTCTGCGGCTGACAACAATCTGGTATTC	EEEEEEEEEEEEEEEEEEEEEEEEEEEEEEEEE	IGLV3-27*00(585)	NA	IGLJ2*00(180),IGLJ3*00(161)	NA	TGTTACTCTGCGGCTGACAACAATCTGGTATTC	36	CYSAADNNLVF	585
B19pos_clones.txt.IGL.txt	1	0.00163399	TGTCACGTGTGGGACAGTAGTACTGCGGTCTTC	EEEEEE<EEEEEEEAEEEEEEEEEEEEEEEEEE	IGLV3-1*00(460)	NA	IGLJ2*00(162),IGLJ3*00(161)	NA	TGTCACGTGTGGGACAGTAGTACTGCGGTCTTC	27	CHVWDSSTAVF	460
B19pos_clones.txt.IGL.txt	1	0.00163399	TGTCAGGCGTGGGACAGCAGCACTGCGGTGTTC	EEEEEEEAEEEEEEEEEEEEEEAEEAAAEEEAE	IGLV3-1*00(495)	NA	IGLJ3*00(175),IGLJ2*00(162)	NA	TGTCAGGCGTGGGACAGCAGCACTGCGGTGTTC	32	CQAWDSSTAVF	495
B19pos_clones.txt.IGL.txt	1	0.00163399	TGTCAGGCGTGGGACAGCAGCACTGGGGTGTTC	EEEEEEEEAEEEEEEAEEEEEEEEEEEEEEEEE	IGLV3-1*00(430)	NA	IGLJ3*00(50)	NA	TGTCAGGCGTGGGACAGCAGCACTGGGGTGTTC	32	CQAWDSSTGVF	430
B19pos_clones.txt.IGL.txt	1	0.00163399	TGTCAGGCGTGGGACAGCAGCACTATGGTATTC	EEAEEEEEAEEEEEEEEEEEEEEEEAEEEEEAA	IGLV3-1*00(700)	NA	IGLJ2*00(180),IGLJ3*00(161)	NA	TGTCAGGCGTGGGACAGCAGCACTATGGTATTC	32	CQAWDSSTMVF	700
B19pos_clones.txt.IGL.txt	1	0.00163399	TGTCAGACCTGGGGCATTGGCATTCGGGTATTC	EEEEEEEEEEEEEEEEEEEEEEEEEEEEEEEEE	IGLV4-69*00(526)	NA	IGLJ2*00(175),IGLJ3*00(166)	NA	TGTCAGACCTGGGGCATTGGCATTCGGGTATTC	36	CQTWGIGIRVF	526
B19pos_clones.txt.IGL.txt	1	0.00163399	TGTCAGACCTGGGGCACTGGCCTCAGGGTGTTC	EEEEAEAEEEAEEEEEEEEEAEEEEE<EEAAEE	IGLV4-69*00(505)	NA	IGLJ3*00(180),IGLJ2*00(161)	NA	TGTCAGACCTGGGGCACTGGCCTCAGGGTGTTC	27	CQTWGTGLRVF	505
B19pos_clones.txt.IGL.txt	1	0.00163399	TGTCAGACCTGGGACACTGGCATTCGGGTGTTC	E6AEAEEEEEAEEEAEEEAEEEEEAEEEEEEEE	IGLV4-69*00(638)	NA	IGLJ3*00(180),IGLJ2*00(161)	NA	TGTCAGACCTGGGACACTGGCATTCGGGTGTTC	21	CQTWDTGIRVF	638
B19pos_clones.txt.IGL.txt	1	0.00163399	TGCTTGCTCTCCTATACTGGTGCTCGGGTGTTC	EEEAEEEEAEEEEEEEEEEEEEEEEEEEAEEEE	IGLV7-46*00(458)	NA	IGLJ3*00(166),IGLJ2*00(147)	NA	TGCTTGCTCTCCTATACTGGTGCTCGGGTGTTC	32	CLLSYTGARVF	458
B19pos_clones.txt.IGL.txt	1	0.00163399	TGCTGCTCATATGCAGGCAGCTACAGGGTGTTC	EEAEEEEEEEEEEEEEEEEAEEEEEEEEEEEEE	IGLV2-11*00(350),IGLV2-34*00(322),IGLV2-8*00(308)	NA	IGLJ3*00(180),IGLJ2*00(161)	NA	TGCTGCTCATATGCAGGCAGCTACAGGGTGTTC	32	CCSYAGSYRVF	350
B19pos_clones.txt.IGL.txt	1	0.00163399	TGCTGCTCATATGCAGGAAGTAGCGTGGTATTC	EEEEEEEEEEEEEEEEEEEEEEEEEEEEEEEEA	IGLV2-23*00(636)	NA	IGLJ2*00(48)	NA	TGCTGCTCATATGCAGGAAGTAGCGTGGTATTC	32	CCSYAGSSVVF	636
B19pos_clones.txt.IGL.txt	1	0.00163399	TGCCTGCTCTACTATGGTGGTGCTTGGGTGTTC	EEEEEEEEEEAEEEEEEEEEEEEEEEEEEEEEE	IGLV7-43*00(221)	NA	IGLJ3*00(190)	NA	TGCCTGCTCTACTATGGTGGTGCTTGGGTGTTC	32	CLLYYGGAWVF	221
B19pos_clones.txt.IGL.txt	1	0.00163399	TGCCAGTCTTATGATAGCGACTATGTGATTTTC	EEEEEEEEEEAEEEEEE<EEEEEEEEE<EEEEE	IGLV6-57*00(508)	NA	IGLJ2*00(139),IGLJ3*00(127)	NA	TGCCAGTCTTATGATAGCGACTATGTGATTTTC	27	CQSYDSDYVIF	508
B19pos_clones.txt.IGL.txt	1	0.00163399	TGTTACTCTGCGGCTGACAACAAGGAGTGTTC	EEEEEEEEEEEAEEEEEEEEEEEEEEEEEEEE	IGLV3-27*00(420)	NA	IGLJ3*00(170),IGLJ2*00(156)	NA	TGTTACTCTGCGGCTGACAACAAGGAGTGTTC	32	CYSAA_QQGVF	420
B19pos_clones.txt.IGL.txt	1	0.00163399	TGTATGATTTGGCACAGCAGCGCTGGGTGTTC	EEEEEEEEEEEEEEEEEEEEEEEEEEEEEEEE	IGLV5-45*00(205),IGLV5-48*00(191)	NA	IGLJ3*00(185),IGLJ2*00(161)	NA	TGTATGATTTGGCACAGCAGCGCTGGGTGTTC	36	CMIWH_QRWVF	205
B19pos_clones.txt.IGL.txt	1	0.00163399	TGTCAGTCTTATGAAAGCTCCCCGGGTGTTC	EEEEEEEEAEEEEEEEAEAAAEAEEEAAAAA	IGLV6-57*00(1224)	NA	IGLJ3*00(40)	NA	TGTCAGTCTTATGAAAGCTCCCCGGGTGTTC	32	CQSYE_APRVF	1224
B19pos_clones.txt.IGL.txt	1	0.00163399	TGTTCAAAATGGGACTACAGCCTCAAGATC	EEEEEEEEEEEEEEEEEEEEAAAEEEEAA6	IGLVI-70*00(656)	NA	IGLJ7*00(44)	NA	TGTTCAAAATGGGACTACAGCCTCAAGATC	21	CSKWDYSLKI	656
B19pos_clones.txt.IGL.txt	1	0.00163399	TGCAGCTCATATACAAGCAGCAGCCTCTA	EEEEEEEEEEEEEEEEEEEEEEEEEEEEE	IGLV2-14*00(573),IGLV2-18*00(508)	NA	IGLJ1*00(55)	NA	TGCAGCTCATATACAAGCAGCAGCCTCTA	36	CSSYT_QQPL	573
B19pos_clones.txt.IGL.txt	1	0.00163399	TGCTTACCATGGGATTCCAGCCC	EEEAEEEEEEAEEAEEEEEEEEE	IGLV1-41*00(428)	NA	IGLJ2*00(131),IGLJ3*00(131)	NA	TGCTTACCATGGGATTCCAGCCC	32	CLPW_FQP	428
B27neg_clones.txt.IGH.txt	39	0.0544693	TGTACATAAGGTTCCAAGTGAGGAAACATCGGTGTGAGTCCAGACACAAAATTTCCTGCAAAAAGAAGAAAGGAGTCTGG	EEEEEEEEEEEEEEEEEEEEEEEEEEEEEEEEEEEEEEEEEEEEEEEEEEEEEEEEEEEEEEEEEEEEEEEEEEEEEEEE	IGHV3-29*00(635.5)	IGHD3-3*00(31),IGHD3-9*00(31)	IGHJ6*00(47.1)	NA	TGTACATAAGGTTCCAAGTGAGGAAACATCGGTGTGAGTCCAGACACAAAATTTCCTGCAAAAAGAAGAAAGGAGTCTGG	36	CT*GSK*GNIGVS_RHKISCKKKKGVW	635.5
B27neg_clones.txt.IGH.txt	12	0.0167598	TGTACATAAGGTTCCAAGTGAGGAAACATCGGTGTGAGTCCAGACACAAAATTTCCTGCAGAAAGAAGAAAGGATTCTGG	EEEEEEEEEEEEEEEEEEEEEEEEEEEEEEEEEEEEEEEEEEEEEEEEEEEEEEEEEEEEEEEEEEEEEEEEEEEEEEEE	IGHV3-63*00(667.9)	IGHD3-9*00(31)	IGHJ3*00(44)	NA	TGTACATAAGGTTCCAAGTGAGGAAACATCGGTGTGAGTCCAGACACAAAATTTCCTGCAGAAAGAAGAAAGGATTCTGG	36	CT*GSK*GNIGVS_RHKISCRKKKGFW	667.9
B27neg_clones.txt.IGH.txt	8	0.0111732	TATACATAAGGTCCCAAGTGAGGAAATATCGGTGTGAGTCCAGACACAACATTTCCTGCAAAAAGAAGAAAGGAGTCTGG	EEEEEEEEEEEEEEEEEEEEEEEEEEEEEEEEEEEEEEEEEEEEEEEEEEEEEEEEEEEEEEEEEEEEEEEEEEEEEEEE	IGHV3-32*00(512.9)	IGHD3-9*00(40)	IGHJ6*00(33.3)	NA	TATACATAAGGTCCCAAGTGAGGAAATATCGGTGTGAGTCCAGACACAACATTTCCTGCAAAAAGAAGAAAGGAGTCTGG	36	YT*GPK*GNIGVS_RHNISCKKKKGVW	512.9
B27neg_clones.txt.IGH.txt	7	0.00977654	TGTGTGAGAAATCCTGTGAGGGGACACAAGTGTGAGCCCAGACACAAACCTCCTGCAGGAACGTTGGGGGAAATCACTGCAGGGGACGCTCAGGACCCATTCATCAGAGTCAACCCCAGAGCAGGTTCACATGGAGGCTGG	EEEEEEEEEEEEEEEEEEEEEEEEEEEEEEEEEEEEEEEEEEEEEEEEEEEEEEEEEEEEEEEEEEEEEEEEEEEEEEEEEEEEEEEEEEEEEEEEEEEEEEEEEEEEEEEEEEEEEEEEEEEEEEEEEEEEEEEEEEEAA	IGHV3-16*00(469)	IGHD3-16*00(43)	IGHJ6*00(42.9)	NA	TGTGTGAGAAATCCTGTGAGGGGACACAAGTGTGAGCCCAGACACAAACCTCCTGCAGGAACGTTGGGGGAAATCACTGCAGGGGACGCTCAGGACCCATTCATCAGAGTCAACCCCAGAGCAGGTTCACATGGAGGCTGG	32	CVRNPVRGHKCEPRHKPPAGTLGEITAGDAQDPFIRVNPRAGSHGGW	469
B27neg_clones.txt.IGH.txt	7	0.00977654	TGTGTGAGAGGCACAGTGAGGGGAGGTCAGTGTGAGCCCAGACACAAACCTCCTGCAGGGGCATCTGGAGCCACAAGGGGGCGCTCAGGATACACAGA	EEEEEEEEEEEEEEEEEEEEEEEEEEEEEEEEEEEEEEEEEEEEEEEEEEEEEEEEEEEEEEEEEEEEEEEEEEEEEEEEEEEEEEEEEEEEEEEEEE	IGHV3-52*00(500)	IGHD1-26*00(31),IGHD2-15*00(30),IGHD3-10*00(30)	IGHJ2P*00(41)	NA	TGTGTGAGAGGCACAGTGAGGGGAGGTCAGTGTGAGCCCAGACACAAACCTCCTGCAGGGGCATCTGGAGCCACAAGGGGGCGCTCAGGATACACAGA	36	CVRGTVRGGQCEPRHK_SCRGIWSHKGALRIHR	500
B27neg_clones.txt.IGH.txt	7	0.00977654	TGTGCGAGAGATGTACCTATGATTACGTTTGGGGGAGTTATCGTCGATCAAACTGGTTCGACCCCTGG	EEEEEEEEEEEEEEEEEEEEEEEEEEEEEEEEEEEEEEEEEEEEEEEEEEEEEEEEEEEEEEEEEEEE	IGHV4-59*00(465),IGHV4-61*00(465),IGHV4-4*00(437),IGHV4-34*00(427),IGHV4-31*00(423)	IGHD3-16*00(135)	IGHJ5*00(243)	NA	TGTGCGAGAGATGTACCTATGATTACGTTTGGGGGAGTTATCGTCGATCAAACTGGTTCGACCCCTGG	36	CARDVPMITFG_SYRRSNWFDPW	465
B27neg_clones.txt.IGH.txt	6	0.00837989	TGTGCCCCCGAGCTGCAGCTGGTATCTCCGCACCTCGGTTCGGCCAATTTTGACTACTGG	EEEEEEEEEEEEEEEEEEEEEEEEEEEEEEEEEEEEEEEEEEEEEEEEEEEEEEEEEEEE	IGHV3-23*00(448),IGHV3-33*00(410)	IGHD6-13*00(56),IGHD2-2*00(50)	IGHJ4*00(190)	NA	TGTGCCCCCGAGCTGCAGCTGGTATCTCCGCACCTCGGTTCGGCCAATTTTGACTACTGG	36	CAPELQLVSPHLGSANFDYW	448
B27neg_clones.txt.IGH.txt	6	0.00837989	TGCGCCAGAGGTCGGTACTTATTACTTAATCCGGTCGGACTACTGG	EEEEEEEEEEEEEEEEEEEEEEEEEEEEEEEEEEEEEEEEEEEEEE	IGHV3-30*00(461),IGHV3-33*00(447),IGHV3-66*00(447),IGHV3-53*00(419),IGHV3-74*00(405)	IGHD3-10*00(41),IGHD3-22*00(41),IGHD5-12*00(41)	IGHJ4*00(200),IGHJ5*00(175)	NA	TGCGCCAGAGGTCGGTACTTATTACTTAATCCGGTCGGACTACTGG	36	CARGRYLL_LIRSDYW	461
B27neg_clones.txt.IGH.txt	6	0.00837989	TGTGCCAGAATTACTATGACCCTAGGTGCTTTTGATATCTGG	EEEEEEEEEEEEEEEEEEEEEEEEEEEEEEEEEEEEEEEEEE	IGHV4-31*00(483),IGHV4-39*00(455),IGHV4-4*00(455),IGHV4-59*00(455),IGHV4-61*00(455)	IGHD3-22*00(50),IGHD3-10*00(45)	IGHJ3*00(112.7)	NA	TGTGCCAGAATTACTATGACCCTAGGTGCTTTTGATATCTGG	36	CARITMTLGAFDIW	483
B27neg_clones.txt.IGH.txt	5	0.00698324	TGTGAAAGACTCAGTGAGGAGGTGTCCTTATGAGCCCTGACACAAACCTGTCAGGGCACTTAGGACCTCCAGGAAGACTCAAGACCACCAAGGGGACTCACGACCACTGG	EEEEEEEEEEEEEEEEEEEEEEEEEEEEEEEEEEEEEEEEEEEEEEEEEEEEEEEEEEEEEEEEEEEEEEEEEEEEEEEEEEEEEEEEEEEEEEEEEEEEEEEEEEEEEE	IGHV4-34*00(166.2),IGHV4-39*00(154.6)	IGHD2-15*00(35),IGHD2-21*00(35),IGHD3-9*00(31)	IGHJ5*00(32.4)	NA	TGTGAAAGACTCAGTGAGGAGGTGTCCTTATGAGCCCTGACACAAACCTGTCAGGGCACTTAGGACCTCCAGGAAGACTCAAGACCACCAAGGGGACTCACGACCACTGG	36	CERLSEEVSL*ALTQTCQ_HLGPPGRLKTTKGTHDHW	166.2
B27neg_clones.txt.IGH.txt	5	0.00698324	TGTGCGAAAGACACAGTGAGGGGAAGTCATTGTGAGCCCAGACACAAACCTCCCTGCAGGAACGATGGGGGGGAAATCAGCGGCAGGGGGCGCTCAGG	EEEEEEEEEEEEEEEEEEEEEEEEEEEEEEEEEEEEEEEEEEEEEEEEEEEEEEEEEEEEEEEEEEEEEEEEEEEEEEEEEEEEAEEEEEEEEEEEEE	IGHV3-23*00(570)	IGHD1-1*00(35),IGHD1-20*00(35),IGHD5-24*00(34)	IGHJ1P*00(44.3)	NA	TGTGCGAAAGACACAGTGAGGGGAAGTCATTGTGAGCCCAGACACAAACCTCCCTGCAGGAACGATGGGGGGGAAATCAGCGGCAGGGGGCGCTCAGG	32	CAKDTVRGSHCEPRHK_SLQERWGGNQRQGALR	570
B27neg_clones.txt.IGH.txt	5	0.00698324	TGTACCACAGACACAGTGAGGGGAGGTCGGTGTGAGCCCAGACAGAAACCTCCCTGCAGGGGCGCGCGGGGCAACCAGGGGGCGCTCGGG	EEEEEEEEEEEEEEEEEEEEEEEEEEEEEEEEEEEEEEEEEEEEEEEEEEEEEEEEEEEEEEEEEEEEEEEEEEEEEEEEEEEEEEEEEA	IGHV3-65*00(458)	IGHD6-19*00(26),IGHD6-25*00(26),IGHD5-18*00(25)	IGHJ1P*00(40)	NA	TGTACCACAGACACAGTGAGGGGAGGTCGGTGTGAGCCCAGACAGAAACCTCCCTGCAGGGGCGCGCGGGGCAACCAGGGGGCGCTCGGG	32	CTTDTVRGGRCEPRQKPPCRGARGNQGALG	458
B27neg_clones.txt.IGH.txt	5	0.00698324	TGTGCGAGAGGACGCGAGGAGTACGATTTTTGGAGTGGTTATTACTACTACTACTACGGTATGGACGTCTGG	EEEEEEEEEEEEEEEEEEEEEEEEEEEEEEEEEEEEEEEEEEEEEEEEEEEEEEEEEEEEEEEEEEEEEEEE	IGHV3-21*00(386),IGHV3-7*00(386),IGHV3-11*00(367),IGHV3-48*00(358)	IGHD3-3*00(90)	IGHJ6*00(261.6)	NA	TGTGCGAGAGGACGCGAGGAGTACGATTTTTGGAGTGGTTATTACTACTACTACTACGGTATGGACGTCTGG	36	CARGREEYDFWSGYYYYYYGMDVW	386
B27neg_clones.txt.IGH.txt	5	0.00698324	TGTGCTAGAGACACAGCGAGGGGAGGTCAGTGTGAGCCCGGACACAAACCTCCCTGCAGGGGCGCGTGG	EEEEEEEEEEEEEEEEEEEEEEEEEEEEEEEEEEEEEEEEEEEEEEEEEEEEEEEEEEEEEEEEEEEEE	IGHV3-65*00(566),IGHV3-72*00(554)	IGHD6-19*00(26),IGHD6-25*00(26)	IGHJ1*00(40),IGHJ2P*00(40),IGHJ3*00(40),IGHJ4*00(40),IGHJ5*00(40)	NA	TGTGCTAGAGACACAGCGAGGGGAGGTCAGTGTGAGCCCGGACACAAACCTCCCTGCAGGGGCGCGTGG	36	CARDTARGGQCEPGHKPPCRGAW	566
B27neg_clones.txt.IGH.txt	5	0.00698324	GAGAGACATGGTGAGGGGAAATCAGTATGAGCCCAGCCAGAAACCTCCCTGCAGGAACCCTGG	EEEEEEEEEEEEEEEEEEEEEEEEEEEEEEEEEEEEEEEEEEEEEEEEEEEEEEEEEEEEAAA	IGHV3-37*00(641.2)	IGHD6-19*00(35),IGHD3-10*00(32),IGHD2-8*00(30)	IGHJ5*00(41)	NA	GAGAGACATGGTGAGGGGAAATCAGTATGAGCCCAGCCAGAAACCTCCCTGCAGGAACCCTGG	32	ERHGEGKSV*AQPETSLQEPW	641.2
B27neg_clones.txt.IGH.txt	5	0.00698324	TGTGCAAGAGTTTTATGGGGGGCTATGAAAAAACTTTAAAGACTTTGACTACTGG	EEEEEEEEEEEEEEEEEEEEEEEEEEEEEEEEEEEEEEEEEEEEEEEEEEEEEEE	IGHV3-13*00(535)	IGHD2-2*00(30),IGHD3-16*00(30),IGHD5-18*00(30)	IGHJ4*00(225)	NA	TGTGCAAGAGTTTTATGGGGGGCTATGAAAAAACTTTAAAGACTTTGACTACTGG	36	CARVLWGAM_KNFKDFDYW	535
B27neg_clones.txt.IGH.txt	5	0.00698324	TGTGCGAGAGAATATTGTAGTAGTACCAGCTGCCTTGATGCTTTTGATATCTGG	EEEEEEEEEEEEEEEEEEEEEEEEEEEEEEEEEEEEEEEEEEEEEEEEEEEEEE	IGHV3-30*00(160),IGHV3-33*00(160),IGHV3-48*00(160),IGHV3-66*00(160),IGHV3-7*00(160)	IGHD2-2*00(110)	IGHJ3*00(250)	NA	TGTGCGAGAGAATATTGTAGTAGTACCAGCTGCCTTGATGCTTTTGATATCTGG	36	CAREYCSSTSCLDAFDIW	160
B27neg_clones.txt.IGH.txt	5	0.00698324	TGTGCGAAAGAATTTGGTTCGGGGAGTTATTACCATACCGAGGCTAACAACTGG	EEEEEEEEEEEEEEEEEEEEEEEEEEEEEEEEEEEEEEEEEEEEEEEEEEEEEE	IGHV3-30*00(381),IGHV3-33*00(367),IGHV3-66*00(367),IGHV3-23*00(353)	IGHD3-10*00(90)	IGHJ4*00(181),IGHJ5*00(175)	NA	TGTGCGAAAGAATTTGGTTCGGGGAGTTATTACCATACCGAGGCTAACAACTGG	36	CAKEFGSGSYYHTEANNW	381
B27neg_clones.txt.IGH.txt	5	0.00698324	TGTGCGAGAGATGACCTTGATTACTATGGTTCGGGGAGGGGGGACTACTGG	EEEEEEEEEEEEEEEEEEEEEEEEEEEEEEEEEEEEEEEEEEEEEEEEEEE	IGHV3-21*00(292.5),IGHV3-33*00(292.5),IGHV3-7*00(292.5),IGHV3-48*00(278.5)	IGHD3-10*00(95)	IGHJ5*00(257.8)	NA	TGTGCGAGAGATGACCTTGATTACTATGGTTCGGGGAGGGGGGACTACTGG	36	CARDDLDYYGSGRGDYW	292.5
B27neg_clones.txt.IGH.txt	5	0.00698324	TGTGCGAGTTATTACTATGATAGTAGTGGTTATTACTCTGACTACTGG	EEEEEEEEEEEEEEEEEEEEEEEEEEEEEEEEEEEEEEEEEEEEEEEE	IGHV3-21*00(370),IGHV3-7*00(370),IGHV3-11*00(356),IGHV3-48*00(342),IGHV3-33*00(322)	IGHD3-22*00(105)	IGHJ4*00(144)	NA	TGTGCGAGTTATTACTATGATAGTAGTGGTTATTACTCTGACTACTGG	36	CASYYYDSSGYYSDYW	370
B27neg_clones.txt.IGH.txt	5	0.00698324	TGTGCGAGATTAGGTTGGGCCCATTACTACTTTGACTACTGG	EEEEEEEEEEEEEEEEEEEEEEEEEEEEEEEEEEEEEEEEEE	IGHV3-11*00(515),IGHV3-21*00(487),IGHV3-7*00(487),IGHV3-48*00(459)	IGHD3-16*00(25)	IGHJ4*00(205)	NA	TGTGCGAGATTAGGTTGGGCCCATTACTACTTTGACTACTGG	36	CARLGWAHYYFDYW	515
B27neg_clones.txt.IGH.txt	5	0.00698324	TGTGCGAGAGAGGGGGTGGCTGGTCCTTACTTTGACTACTGG	EEEEEEEEEEEEEEEEEEEEEEEEEEEEEEEEEEEEEEEEEE	IGHV3-21*00(326),IGHV3-7*00(326),IGHV3-11*00(312),IGHV3-48*00(312),IGHV3-33*00(298)	IGHD6-19*00(45)	IGHJ4*00(230)	NA	TGTGCGAGAGAGGGGGTGGCTGGTCCTTACTTTGACTACTGG	36	CAREGVAGPYFDYW	326
B27neg_clones.txt.IGH.txt	4	0.00558659	TGTACTAGAGACACAGTGAGGGGAGGTCAATGTGAGCCCAGACACAAACCTCCCTGCAGGGGCGCACAGAGCCACCAGGGGGCGCTAGGGACCGACTGAGTACGGGACAGGTCCCAGGAGCAGGTGCAGGGGGAGGTTTCCTTTTTCCTTGGCTGGAAAAGTCACCTTTATCTTCCCAG	EEEEEEEEEEEEEEEEEEEEEEEEEEEEEEEEEEEEEEEEEEEEEEEEEEEEEEEEEEEEEEEEEEEEEEEEEEEEEEAEEEEEEEEEEEEEEEEEEEEEEEEEEEEEEEEEEEEEEEEEEEEEEEEEEEEEEEEEEEEEEEEEEEEEEEEEEEEEEEEEEEEEEEEEEEEEEEEAAAA	IGHV3-65*00(586.3)	IGHD2-21*00(35),IGHD3-16*00(35),IGHD4-17*00(35)	IGHJ3P*00(42.5)	NA	TGTACTAGAGACACAGTGAGGGGAGGTCAATGTGAGCCCAGACACAAACCTCCCTGCAGGGGCGCACAGAGCCACCAGGGGGCGCTAGGGACCGACTGAGTACGGGACAGGTCCCAGGAGCAGGTGCAGGGGGAGGTTTCCTTTTTCCTTGGCTGGAAAAGTCACCTTTATCTTCCCAG	32	CTRDTVRGGQCEPRHKPPCRGAQSHQGALG_RLSTGQVPGAGAGGGFLFPWLEKSPLSSQ	586.3
B27neg_clones.txt.IGH.txt	4	0.00558659	TGTGTGAGAAATCCTGTGAGGGGACACAAGTGTGAGCCCAGACACAAACCTCCTGCAGGAACGTTGGGGGAAATCACTGCAGGGGGCGCTCAGGACCCATTCATCAGAGTCAACCCCAGAGCAGGTTCACATGGAGGCTGG	EEEEEEEEEEEEEEEEEEEEEEEEEEEEEEEEEEEEEEEEEEEEEEEEEEEEEEEEEEEEEEEEEEEEEEEEEEEEEEEEEEEEEEEEEEEEEEEEEEEEEEEEEEEEEEEEEEEEEEEEEEEEEEEEEEEEEEEEEEEAA	IGHV3-65*00(146),IGHV3-16*00(143.3)	IGHD3-16*00(43)	IGHJ6*00(43)	NA	TGTGTGAGAAATCCTGTGAGGGGACACAAGTGTGAGCCCAGACACAAACCTCCTGCAGGAACGTTGGGGGAAATCACTGCAGGGGGCGCTCAGGACCCATTCATCAGAGTCAACCCCAGAGCAGGTTCACATGGAGGCTGG	32	CVRNPVRGHKCEPRHKPPAGTLGEITAGGAQDPFIRVNPRAGSHGGW	146
B27neg_clones.txt.IGH.txt	4	0.00558659	TGTGCAAGAGAAGCACATGAGGAAAGGCCGGTGTGAGACACAAACCTCCAGGAACACCTGGGCTAATGAGCTGCAGGGGGCGCTCAGG	EEEEEEEEEEEEEEEEEEEEEEEEEEEEEEEEEEEEEEEEEEEEEEEEEEEEEEEEEEEEEEEEEEEEEEEEEEEEEEEEEEEEEEAA	IGHV3-74*00(183.3)	IGHD2-8*00(30),IGHD1-14*00(29),IGHD1-1*00(27)	IGHJ1P*00(43.7)	NA	TGTGCAAGAGAAGCACATGAGGAAAGGCCGGTGTGAGACACAAACCTCCAGGAACACCTGGGCTAATGAGCTGCAGGGGGCGCTCAGG	32	CAREAHEERPV*DTN_SRNTWANELQGALR	183.3
B27neg_clones.txt.IGH.txt	4	0.00558659	TGTACATAAGGTTCCAAGTGAGGAAACATCGGTGTGAGTCCAGACACAAAATTTCCTGCAGAAAGAAGAAAGGATTCTG	EEEEEEEEEEEEEEEEEEEEEEEEEEEEEEEEEEEEEEEEEEEEEEEEEEEEEEEEEEEEEEEEEEEEEEEEEEEEEEE	IGHV3-63*00(709.7)	IGHD3-9*00(31)	IGHJ3*00(44.3)	NA	TGTACATAAGGTTCCAAGTGAGGAAACATCGGTGTGAGTCCAGACACAAAATTTCCTGCAGAAAGAAGAAAGGATTCTG	36	CT*GSK*GNIGVS_QTQNFLQKEERIL	709.7
B27neg_clones.txt.IGH.txt	4	0.00558659	TGTACATAAGGTTCCAAGTGAGGAAACATCGGTGTGAGTCCAGACACAAAATTTCCTGCAAAAAGAAGAAAGGAGTCTG	EEEEEEEEEEEEEEEEEEEEEEEEEEEEEEEEEEEEEEEEEEEEEEEEEEEEEEEEEEEEEEEEEEEEEEEEEEEEEEE	IGHV3-29*00(432)	IGHD3-3*00(31),IGHD3-9*00(31)	IGHJ3*00(43)	NA	TGTACATAAGGTTCCAAGTGAGGAAACATCGGTGTGAGTCCAGACACAAAATTTCCTGCAAAAAGAAGAAAGGAGTCTG	36	CT*GSK*GNIGVS_QTQNFLQKEERSL	432
B27neg_clones.txt.IGH.txt	4	0.00558659	TGTGCCAGATCCCGTTTCCCGTATTACTATGATAGTAGTGGTTATTACTACGAGTGGGAGGGGTCGTTTGATATCTGG	EEEEEEEEEEEEEEEEEEEEEEEEEEEEEEEEEEEEEEEEEEEEEEEEEEEEEEEEEEEEEEEEEEEEEEEEEEEEEE	IGHV3-38*00(120)	IGHD3-22*00(168)	IGHJ3*00(215)	NA	TGTGCCAGATCCCGTTTCCCGTATTACTATGATAGTAGTGGTTATTACTACGAGTGGGAGGGGTCGTTTGATATCTGG	36	CARSRFPYYYDSSGYYYEWEGSFDIW	120
B27neg_clones.txt.IGH.txt	4	0.00558659	TGTGCGAGAGATCAGGCGATAAACCAGGCGAGGGGTATAGTGGTGGTAGCTGCTAACGGTATGGACGTCTGG	EEEEEEEEEEEEEEEEEEEEEEEEEEEEEEEEEEEEEEEEEEEEEEEEEEEEEEEEEEEEEEEEEEEEEEEE	IGHV1-2*00(275),IGHV1-18*00(247),IGHV1-46*00(247),IGHV1-69*00(247)	IGHD2-15*00(90)	IGHJ6*00(201)	NA	TGTGCGAGAGATCAGGCGATAAACCAGGCGAGGGGTATAGTGGTGGTAGCTGCTAACGGTATGGACGTCTGG	36	CARDQAINQARGIVVVAANGMDVW	275
B27neg_clones.txt.IGH.txt	4	0.00558659	TGTGCGAGAGAGTGTCAGATATAGTGGCTACGATTGTTACTACTACGGTATGGACGTCTGG	EEEEEEEEEEEEEEEEEEEEEEEEEEEEEEEEEEEEEEEEEEEEEEEEEEEEEEEEEEEEE	IGHV1-2*00(511)	IGHD5-12*00(90)	IGHJ6*00(219)	NA	TGTGCGAGAGAGTGTCAGATATAGTGGCTACGATTGTTACTACTACGGTATGGACGTCTGG	36	CARECQI*WL_DCYYYGMDVW	511
B27neg_clones.txt.IGH.txt	4	0.00558659	TGTGCGAAAGATCCCCGATATTTTGACTGGTTAACCCAAAAAGGGTGGTTCGACCCCTGG	EEEEEEEEEEEEEEEEEEEEEEEEEEEEEEEEEEEEEEEEEEEEEEEEEEEEEEEEEEEE	IGHV3-23*00(350.3),IGHV3-33*00(308.3),IGHV3-53*00(308.3)	IGHD3-9*00(90)	IGHJ5*00(230)	NA	TGTGCGAAAGATCCCCGATATTTTGACTGGTTAACCCAAAAAGGGTGGTTCGACCCCTGG	36	CAKDPRYFDWLTQKGWFDPW	350.3
B27neg_clones.txt.IGH.txt	4	0.00558659	TGTGCACAGAGCATTTTTGACTGGTTATTATCCGCATCCCCGAACTGGTTCGACCCCTGG	EEEEEEEEEEEEEEEEEEEEEEEEEEEEEEEEEEEEEEEEEEEEEEEEEEEEEEEAEEAE	IGHV2-5*00(256),IGHV2-26*00(237)	IGHD3-9*00(85)	IGHJ5*00(245)	NA	TGTGCACAGAGCATTTTTGACTGGTTATTATCCGCATCCCCGAACTGGTTCGACCCCTGG	32	CAQSIFDWLLSASPNWFDPW	256
B27neg_clones.txt.IGH.txt	4	0.00558659	TGTGCAAGAGCAAAAATACGCCGAACTTCTTTTGACTGGTTTTGGGCTTTTGATATCTGG	EEEEEEEEEEEEEEEEEEEEEEEEEEEEEEEEEEEEEEEEEEEEEEEEEEEEEEEEEEEE	IGHV3-13*00(330)	IGHD3-9*00(60)	IGHJ3*00(226.5)	NA	TGTGCAAGAGCAAAAATACGCCGAACTTCTTTTGACTGGTTTTGGGCTTTTGATATCTGG	36	CARAKIRRTSFDWFWAFDIW	330
B27neg_clones.txt.IGH.txt	4	0.00558659	TGTGCGAGAGATTTTTGTAGTAGTACCAGCTGCTATATCACGCACGGGCAACTACTGG	EEEEEEEEEEEEEEEEEEEEEEEEEEEEEEEEEEEEEEEEEEEEEEEEEEEEEEEEEE	IGHV3-22*00(450),IGHV3-49*00(422),IGHV3-65*00(403)	IGHD2-2*00(110)	IGHJ4*00(195),IGHJ5*00(175)	NA	TGTGCGAGAGATTTTTGTAGTAGTACCAGCTGCTATATCACGCACGGGCAACTACTGG	36	CARDFCSSTS_AISRTGNYW	450
B27neg_clones.txt.IGH.txt	4	0.00558659	TGTGCGAGACTAACCCTTATTACTATGATAGTAGTGAGACACTACTTTGACTACTGG	EEEEEEEEEEEEEEEEEEEEEEEEEEEEEEEEEEEEEEEEEEEEEEEEEEEEEEEEE	IGHV4-39*00(230)	IGHD3-22*00(95)	IGHJ4*00(240)	NA	TGTGCGAGACTAACCCTTATTACTATGATAGTAGTGAGACACTACTTTGACTACTGG	36	CARLTLITMIVVRHYFDYW	230
B27neg_clones.txt.IGH.txt	4	0.00558659	TGTGCGAGAGATCTTAGTGGCTACGAGACGGATACTGATGCTTTTGATATCTGG	EEEEEEEEEEEEEEEEEEEEEEEEEEEEEEEEEEEEEEEEEEEEEEEEEEEEEE	IGHV3-30*00(431),IGHV3-33*00(417),IGHV3-66*00(417),IGHV3-53*00(389),IGHV3-64*00(375)	IGHD5-12*00(60)	IGHJ3*00(164)	NA	TGTGCGAGAGATCTTAGTGGCTACGAGACGGATACTGATGCTTTTGATATCTGG	36	CARDLSGYETDTDAFDIW	431
B27neg_clones.txt.IGH.txt	4	0.00558659	TGTGCGAAACATATTACTATGGTTCGGGGAGTTATTATCTATCTGGGCTACTGG	EEEEEEEEEEEEEEEEEEEEEEEEEEEEEEEEEEEEEEEEEEEEEEEEEEEEEE	IGHV5-51*00(433)	IGHD3-10*00(130)	IGHJ4*00(186.5),IGHJ5*00(171.5)	NA	TGTGCGAAACATATTACTATGGTTCGGGGAGTTATTATCTATCTGGGCTACTGG	36	CAKHITMVRGVIIYLGYW	433
B27neg_clones.txt.IGH.txt	4	0.00558659	TGTGCGAGTCCTTGGGGGGGAGCAGTGGCTGGTTGGGGAGATGACTACTGG	EEEEEEEEEEEEEEEEEEEEEEEEEEEEEEEEEEEEEEEEEEEEEEEEEEE	IGHV3-21*00(481),IGHV3-48*00(481),IGHV3-7*00(481),IGHV3-11*00(453),IGHV3-33*00(453)	IGHD6-19*00(65)	IGHJ4*00(140)	NA	TGTGCGAGTCCTTGGGGGGGAGCAGTGGCTGGTTGGGGAGATGACTACTGG	36	CASPWGGAVAGWGDDYW	481
B27neg_clones.txt.IGH.txt	4	0.00558659	TGTGCAACAGCAGGTTCGCGGATAGCAGTGGCTGGAACGTTTGACTACTGG	EEEEEEEEEEEEEEEEEEEEEEEEEEEEEEEEEEEEEEEEEEEEEEEEEEE	IGHV1-24*00(325),IGHV1-69*00(300),IGHV1-8*00(300),IGHV1-46*00(286),IGHV1-58*00(286)	IGHD6-19*00(76)	IGHJ4*00(215)	NA	TGTGCAACAGCAGGTTCGCGGATAGCAGTGGCTGGAACGTTTGACTACTGG	36	CATAGSRIAVAGTFDYW	325
B27neg_clones.txt.IGH.txt	4	0.00558659	TGACGTATAACTGGAACTACTAGGTTGATCCTAACTGGTTCGACCCCTGG	EEEEEEEEEEEEEEEEEEEEEEEEEEEEEEEEEEEEEEEEEEEEEEEEEE	IGHV3-13*00(295)	IGHD1-7*00(83)	IGHJ5*00(113)	NA	TGACGTATAACTGGAACTACTAGGTTGATCCTAACTGGTTCGACCCCTGG	36	*RITGTTR_DPNWFDPW	295
B27neg_clones.txt.IGH.txt	4	0.00558659	TGTGCGAGGACTATAGATATAGTGGCTACCCAAATTTTTGACTACTGG	EEEEEEEEEEEEEEEEEEEEEEEEEEEEEEEEEEEEEEEEEEEEEEEE	IGHV4-31*00(211)	IGHD5-12*00(70)	IGHJ4*00(215)	NA	TGTGCGAGGACTATAGATATAGTGGCTACCCAAATTTTTGACTACTGG	36	CARTIDIVATQIFDYW	211
B27neg_clones.txt.IGH.txt	4	0.00558659	TGTGCGAAAGATGGTTACTATGATAGTAGTGGTTATATCGATATCTGG	EEEEEEEEEEEEEEEEEEEEEEEEEEEEEEEEEEEEEEEEEEEEEEEE	IGHV3-23*00(390),IGHV3-33*00(348),IGHV3-53*00(348)	IGHD3-22*00(110)	IGHJ3*00(200)	NA	TGTGCGAAAGATGGTTACTATGATAGTAGTGGTTATATCGATATCTGG	36	CAKDGYYDSSGYIDIW	390
B27neg_clones.txt.IGH.txt	4	0.00558659	TGTGTGAAAGATATTAATGGTTCGGGGAGTTATGTGGGCTACTGG	EEEEEEEEEEEEEEEEEEEEEEEEEEEEEEEEEEEEEEEEEEEEE	IGHV3-66*00(485),IGHV3-30*00(471),IGHV3-64*00(471),IGHV3-33*00(457),IGHV3-53*00(457)	IGHD3-10*00(85)	IGHJ4*00(190),IGHJ5*00(175),IGHJ1*00(166)	NA	TGTGTGAAAGATATTAATGGTTCGGGGAGTTATGTGGGCTACTGG	36	CVKDINGSGSYVGYW	485
B27neg_clones.txt.IGH.txt	4	0.00558659	TGTGCGAAAGATAGGAGTAGTAGTACCAGCTGCTTTGACTACTGG	EEEEEEEEEEEEEEEEEEEEEEEEEEEEEEEEEEEEEEEEEEEEE	IGHV3-23*00(135)	IGHD2-2*00(65)	IGHJ4*00(221)	NA	TGTGCGAAAGATAGGAGTAGTAGTACCAGCTGCTTTGACTACTGG	36	CAKDRSSSTSCFDYW	135
B27neg_clones.txt.IGH.txt	4	0.00558659	TGTACCACAGTTCAGTATTACTATGACGCAGGACATGACTACTGG	EEEEEEEEEEEEEEEEEEEEEEEEEEEEEEEEEEEEEEEEEAAAA	IGHV3-15*00(712)	IGHD3-22*00(50),IGHD3-10*00(45)	IGHJ4*00(55)	NA	TGTACCACAGTTCAGTATTACTATGACGCAGGACATGACTACTGG	32	CTTVQYYYDAGHDYW	712
B27neg_clones.txt.IGH.txt	4	0.00558659	TGTGCGAGAGTGAGGCAGTGGCTGATTATAGATGACTACTGG	EEEEEEEEEEEEEEEEEEEEEEEEEEEEEEEEEEEEEEEEEE	IGHV4-34*00(185),IGHV4-4*00(171),IGHV4-39*00(166),IGHV4-55*00(166)	IGHD6-19*00(50)	IGHJ4*00(205)	NA	TGTGCGAGAGTGAGGCAGTGGCTGATTATAGATGACTACTGG	36	CARVRQWLIIDDYW	185
B27neg_clones.txt.IGH.txt	4	0.00558659	TGTGCGAGAGAACGTATAGCAGTGGCTGGTTTTGACTACTGG	EEEEEEEEEEEEEEEEEEEEEEEEEEEEEEEEEEEEEEEEEE	IGHV3-53*00(145),IGHV4-31*00(145),IGHV4-4*00(145),IGHV4-59*00(145),IGHV4-61*00(145)	IGHD6-19*00(85)	IGHJ4*00(215)	NA	TGTGCGAGAGAACGTATAGCAGTGGCTGGTTTTGACTACTGG	36	CARERIAVAGFDYW	145
B27neg_clones.txt.IGH.txt	4	0.00558659	TGTGCGAGAGTGAACAAAGGTGGCTGGGCTGACTACTGG	EEEEEEEEEEEEEEEEEEEEEEEEEEEEEEEEEEEEEEE	IGHV4-4*00(491),IGHV4-28*00(472),IGHV4-34*00(463),IGHV4-59*00(463),IGHV4-61*00(463)	IGHD6-19*00(40)	IGHJ4*00(205)	NA	TGTGCGAGAGTGAACAAAGGTGGCTGGGCTGACTACTGG	36	CARVNKGGWADYW	491
B27neg_clones.txt.IGH.txt	4	0.00558659	TGTGCGAGAGGATTGTACAGCTACGTCATTGACTACTGG	EEEEEEEEEEEEEEAEEEEEEEEEEEEEEEEEEEEEEEE	IGHV1-2*00(591.5)	IGHD5-18*00(40),IGHD5-5*00(40),IGHD2-15*00(38)	IGHJ4*00(210)	NA	TGTGCGAGAGGATTGTACAGCTACGTCATTGACTACTGG	32	CARGLYSYVIDYW	591.5
B27neg_clones.txt.IGH.txt	4	0.00558659	TGTGCGAAAGTGATACAGCTATGGTTTAGTGACTACTGG	EEEEEEEEEEEEEEEEEEEEEEEEEEEEEEEEEEEEEEE	IGHV3-23*00(875)	IGHD5-18*00(75),IGHD5-5*00(75)	IGHJ4*00(95)	NA	TGTGCGAAAGTGATACAGCTATGGTTTAGTGACTACTGG	36	CAKVIQLWFSDYW	875
B27neg_clones.txt.IGH.txt	4	0.00558659	TGTGCATCCAGATCTCCGTTGTACTACTTTGACTACTGG	EEEEEEEEEEEEEEEEEEEEEEEEEEEEEEEEEEEEEEE	IGHV3-23*00(245),IGHV3-11*00(231),IGHV3-33*00(217),IGHV3-7*00(217)	IGHD1-20*00(25),IGHD1-7*00(25),IGHD5-18*00(25)	IGHJ4*00(251)	NA	TGTGCATCCAGATCTCCGTTGTACTACTTTGACTACTGG	36	CASRSPLYYFDYW	245
B27neg_clones.txt.IGH.txt	4	0.00558659	TGCTACGGTATGGACGTCTGG	EEEEEEEEEEEEEEEEEEEEE	IGHV3-11*00(395),IGHV3-21*00(367),IGHV3-7*00(367)	IGHD4-17*00(35),IGHD4-23*00(35)	IGHJ6*00(201)	NA	TGCTACGGTATGGACGTCTGG	36	CYGMDVW	395
B27neg_clones.txt.IGH.txt	3	0.00418994	TGTGCGAGAGATCACGAGCTTACTATGGTTCGGGGAGTTCAACTCGCACCTTACTACTACTACTACGGTATGGACGTCTGG	EEEEEEEEEEEEEEEEEEEEEEEEEEEEEEEEEEEEEEEEEEEEEEEEEEEEEEEEEEEEEEEEEEEEEEEEEEEEEEEEE	IGHV1-69*00(401),IGHV1-46*00(366),IGHV1-18*00(357)	IGHD3-10*00(100)	IGHJ6*00(254)	NA	TGTGCGAGAGATCACGAGCTTACTATGGTTCGGGGAGTTCAACTCGCACCTTACTACTACTACTACGGTATGGACGTCTGG	36	CARDHELTMVRGVQLAPYYYYYGMDVW	401
B27neg_clones.txt.IGH.txt	3	0.00418994	TGTATGTGAGGCACCAGGTAAGAAGACATCAGTGTGAACACAGACACAGAGGTTCCTGTAATGATAAGGGAGGAGGCTGG	EEEEEEEEEEEEEEEEEEEEEEEEEEEEEEEEEEEEEEEEEEEEEEEEEEEEEEEEEEEEEEEEEEEEEEEEEEEEEEEE	IGHV3-79*00(538.3)	IGHD3-16*00(36),IGHD1-14*00(32),IGHD4-4*00(31)	IGHJ6*00(46)	NA	TGTATGTGAGGCACCAGGTAAGAAGACATCAGTGTGAACACAGACACAGAGGTTCCTGTAATGATAAGGGAGGAGGCTGG	36	CM*GTR*EDISVN_RHRGSCNDKGGGW	538.3
B27neg_clones.txt.IGH.txt	3	0.00418994	TGTGCGAGGGGCAACTATTACTATGATAGTAGTGGTTATTCGGAGGAACTTAATCGGGAAGGCCCTTTTGACTACTGG	EEEEEEEEEEEEEEEEEEEEEEEEEEEEEEEEEEEEEEEEEEEEEEEEEEEEEEEEEEEEEEEEEEEEEEEEEEEEEE	IGHV1-2*00(355.3)	IGHD3-22*00(125)	IGHJ4*00(210.3)	NA	TGTGCGAGGGGCAACTATTACTATGATAGTAGTGGTTATTCGGAGGAACTTAATCGGGAAGGCCCTTTTGACTACTGG	36	CARGNYYYDSSGYSEELNREGPFDYW	355.3
B27neg_clones.txt.IGH.txt	3	0.00418994	TGTGCGAAAGATCAGATGGTCGACGGGTATTACTATGGTTCGGGGAGTTATTATCGGTCCTGCTTTGACTACTGG	EEEEEEEEEEEEEEEEEEEAEEEEEEEEEEEEEEEEEEEEEEEEEEEEEEEEEEEEEEEEEEEEEEEEEEEEEEE	IGHV3-23*00(815.3)	IGHD3-10*00(140)	IGHJ4*00(147)	NA	TGTGCGAAAGATCAGATGGTCGACGGGTATTACTATGGTTCGGGGAGTTATTATCGGTCCTGCTTTGACTACTGG	32	CAKDQMVDGYYYGSGSYYRSCFDYW	815.3
B27neg_clones.txt.IGH.txt	3	0.00418994	TGTGCACGGATAAAAGGAAGTAGTTGTAGTAGTACCAGCTGCTACCTCTACTACTACTACGGTATGGACGTCTGG	EEEEEEEEEEEEEEEEEEEEEEEEEEEEEEEEEEEEEEEEEEEEEEEEEEEEEEEEEEEEEEEEEEEEEEAAEAA	IGHV2-26*00(361)	NA	IGHJ6*00(62)	NA	TGTGCACGGATAAAAGGAAGTAGTTGTAGTAGTACCAGCTGCTACCTCTACTACTACTACGGTATGGACGTCTGG	32	CARIKGSSCSSTSCYLYYYYGMDVW	361
B27neg_clones.txt.IGH.txt	3	0.00418994	TGTGCTAGAGCCCCCGGATATTTTGACTGGTTATTATCGTCATTCGAAAACTGGTTCGACCCCTGG	EEEEEEEEEEEEEEEEEEEEEEEEEEEEEEEEEEEEEEEEEEEEEEEEEEEEEEEEEEEEEEEEEE	IGHV1-8*00(257),IGHV1-46*00(256),IGHV1-69*00(256),IGHV1-24*00(245),IGHV1-58*00(231)	IGHD3-9*00(105)	IGHJ5*00(245)	NA	TGTGCTAGAGCCCCCGGATATTTTGACTGGTTATTATCGTCATTCGAAAACTGGTTCGACCCCTGG	36	CARAPGYFDWLLSSFENWFDPW	257
B27neg_clones.txt.IGH.txt	3	0.00418994	TGTGCACGGACACAGGCCAAGGATATAGTGGCTACGATTTCCTCAGAGTACTACTTTGACTACTGG	EEEEEEEEEEEEEEEEEEEEEEEEEEEEEEEEEEEEEEEEEEEEEEEEEEEEEEEEEEEEEEAEAA	IGHV2-26*00(443),IGHV2-70*00(443),IGHV2-5*00(441)	IGHD5-12*00(95)	IGHJ4*00(100)	NA	TGTGCACGGACACAGGCCAAGGATATAGTGGCTACGATTTCCTCAGAGTACTACTTTGACTACTGG	32	CARTQAKDIVATISSEYYFDYW	443
B27neg_clones.txt.IGH.txt	3	0.00418994	TGTACCACAGTGGGGCTACTATGGTTCGGGGAGTTATTTAACTACTACTACGGTATGGACGTCTGG	EEEEEEEEEEEEEEEEEEEEEEEEEEEEEEEEEEEEEEEEEEEEEEEEEEEEEEEEEEEEEEEEEE	IGHV3-15*00(280),IGHV3-49*00(255)	IGHD3-10*00(110)	IGHJ6*00(229)	NA	TGTACCACAGTGGGGCTACTATGGTTCGGGGAGTTATTTAACTACTACTACGGTATGGACGTCTGG	36	CTTVGLLWFGELFNYYYGMDVW	280
B27neg_clones.txt.IGH.txt	3	0.00418994	TGTGCGAGCTGATTGTAGTAGTACCAGCTGCTAGTTGCGTCGGACCCCTCGGTATGGACGTCTGG	EEEEEEEEEEEEEEEEEEEEEEEEEEEEEEEEEEEEEEEEEEEEEEEEEEEEEEEEEEEEEEEEE	IGHV1-2*00(285),IGHV1-46*00(262),IGHV1-18*00(257),IGHV1-69*00(257),IGHV1-8*00(257)	IGHD2-2*00(110)	IGHJ6*00(121.7)	NA	TGTGCGAGCTGATTGTAGTAGTACCAGCTGCTAGTTGCGTCGGACCCCTCGGTATGGACGTCTGG	36	CAS*L**YQLL_CVGPLGMDVW	285
B27neg_clones.txt.IGH.txt	3	0.00418994	TGTGCGAGAGAGGGTGAGGTGGTAGCTGCTACTCGGGTCTACTACTACGGTATGGACGTCTGG	EEEEEEEEEEEEEEEEEEEEEEEEEEEEEEEEEEEEEEEEEEEEEEEEEEEEEEEEEEEEEEE	IGHV3-21*00(550),IGHV3-7*00(536),IGHV3-11*00(508),IGHV3-48*00(508),IGHV3-74*00(480)	IGHD2-15*00(86)	IGHJ6*00(224)	NA	TGTGCGAGAGAGGGTGAGGTGGTAGCTGCTACTCGGGTCTACTACTACGGTATGGACGTCTGG	36	CAREGEVVAATRVYYYGMDVW	550
B27neg_clones.txt.IGH.txt	3	0.00418994	TGTGCGAAAGGGCCTGGTGGGAGCAGTGGCTGGTGGGAGATGATTGATGCTTTTGATATCTGG	EEEEEEEEEEEEEEEEEEEEEEEEEEEEEEEEEEEEEEEEEEEEEEEEEEEEEEEEEEEEEEE	IGHV3-30*00(306),IGHV3-33*00(292),IGHV3-66*00(292),IGHV3-23*00(278),IGHV3-7*00(277)	IGHD6-19*00(65)	IGHJ3*00(250)	NA	TGTGCGAAAGGGCCTGGTGGGAGCAGTGGCTGGTGGGAGATGATTGATGCTTTTGATATCTGG	36	CAKGPGGSSGWWEMIDAFDIW	306
B27neg_clones.txt.IGH.txt	3	0.00418994	TGTACCACAGATCCGGTATGGTTCGGGGAATTTGGCTACTACTACTACGGTATGGACGTCTGG	EEEEEEEEEEEEEEEEEEEEEEEEEEEEEEEEEEEEEEEEEEEEEEEEEEEEEEEEEEEEEEE	IGHV3-15*00(283),IGHV3-49*00(256)	IGHD3-10*00(66)	IGHJ6*00(239)	NA	TGTACCACAGATCCGGTATGGTTCGGGGAATTTGGCTACTACTACTACGGTATGGACGTCTGG	36	CTTDPVWFGEFGYYYYGMDVW	283
B27neg_clones.txt.IGH.txt	3	0.00418994	TGTGCGAGAGATGCTTATTGTAGTGGTGGTAGCTGCGACTCTACACGGTATGGACGTCTGG	EEEEEEEEEEEEEEEEEEEEEEEEEEEEEEEEEEEEEEEEEEEEEEEEEEEEEEEEEEEEE	IGHV3-33*00(920),IGHV3-30*00(878)	IGHD2-15*00(116)	IGHJ6*00(201)	NA	TGTGCGAGAGATGCTTATTGTAGTGGTGGTAGCTGCGACTCTACACGGTATGGACGTCTGG	36	CARDAYCSGG_AATLHGMDVW	920
B27neg_clones.txt.IGH.txt	3	0.00418994	TGTGTCCGGGGTAAATGTAGTGGTGGTAGCTGCTATTACTACTACGGTATGGACGTCTGG	EEEEEEEEEEEEEEEEEEEEEEEEEEEEEEEEEEEEEEEEEEEEEEEEEEEEEEEEEEEE	IGHV3-74*00(235),IGHV3-21*00(221),IGHV3-33*00(221),IGHV3-7*00(221),IGHV3-11*00(207)	IGHD2-15*00(85)	IGHJ6*00(225)	NA	TGTGTCCGGGGTAAATGTAGTGGTGGTAGCTGCTATTACTACTACGGTATGGACGTCTGG	36	CVRGKCSGGSCYYYYGMDVW	235
B27neg_clones.txt.IGH.txt	3	0.00418994	TGTGCCAGAGGAGAGGGGGTGTGGCAGCAGCCCCTAACCCCCTACGGTATGGACGTCTGG	EEEEEEEEEEEEEEEEEEEEEEEEEEEEEEEEEEEEEEEEEEEEEEEEEEEEEEEEEEEE	IGHV4-31*00(545),IGHV4-39*00(512),IGHV4-34*00(508),IGHV4-28*00(498),IGHV4-61*00(489)	IGHD6-13*00(47)	IGHJ3*00(60)	NA	TGTGCCAGAGGAGAGGGGGTGTGGCAGCAGCCCCTAACCCCCTACGGTATGGACGTCTGG	36	CARGEGVWQQPLTPYGMDVW	545
B27neg_clones.txt.IGH.txt	3	0.00418994	TGTACCACCGGGAGGCCTACTATGATAGTAGTGGTTACCCCGTACTACTTTGACTACTGG	EEEEEEEEEEEEEEEEEEEEEEEEEEEEEEEEEEEEEEEEEEEEEEEEEEEEEEEEEEEE	IGHV3-15*00(405)	IGHD3-22*00(100)	IGHJ4*00(200)	NA	TGTACCACCGGGAGGCCTACTATGATAGTAGTGGTTACCCCGTACTACTTTGACTACTGG	36	CTTGRPTMIVVVTPYYFDYW	405
B27neg_clones.txt.IGH.txt	3	0.00418994	TGTGCGAGAGATCGGGATATTGTAGTAGTACCAGCTGCTCCCTACTTTGACTACTGG	EEEEEEEEEEEEEEEEEEEEEEEEEEEEEEEEEEEEEEEEEEEEEEEEEEEEEEEEE	IGHV1-69*00(355),IGHV1-46*00(341),IGHV1-8*00(335),IGHV1-18*00(327),IGHV1-3*00(327)	IGHD2-2*00(125)	IGHJ4*00(235)	NA	TGTGCGAGAGATCGGGATATTGTAGTAGTACCAGCTGCTCCCTACTTTGACTACTGG	36	CARDRDIVVVPAAPYFDYW	355
B27neg_clones.txt.IGH.txt	3	0.00418994	TGTGCGAGAAAGGGAGCAGCAGGGGGGGGACTGAGATACTACGGTATGGACGTCTGG	EEEEEEEEEEEEEEEEEEEEEEEEEEAEEEEEEEEEEEEEEEEEEEEEEEEEEEEEE	IGHV3-7*00(625.3)	IGHD6-13*00(40),IGHD2-15*00(36)	IGHJ6*00(204)	NA	TGTGCGAGAAAGGGAGCAGCAGGGGGGGGACTGAGATACTACGGTATGGACGTCTGG	32	CARKGAAGGGLRYYGMDVW	625.3
B27neg_clones.txt.IGH.txt	3	0.00418994	TGTGTGAAAAGCAGTGGCTGGGAATACTACTACTACTACGGTATGGACGTCTGG	EEEEEEEEEEEEEEEEEEEEEEEEEEEEEEEEEEEEEEEEEEEEEEEEEEEEEE	IGHV3-35*00(113)	IGHD6-19*00(55)	IGHJ6*00(249)	NA	TGTGTGAAAAGCAGTGGCTGGGAATACTACTACTACTACGGTATGGACGTCTGG	36	CVKSSGWEYYYYYGMDVW	113
B27neg_clones.txt.IGH.txt	3	0.00418994	TGTGCGAGAAACCCACTAGATATGGGAGCCACTTTGGGCGGGTTTGACTACTGG	EEEEEEEEEEEEEEEEEEEEEEEEEEEEEEEEEEEEEEEEEEEEEEEEEEEEEE	IGHV3-21*00(965),IGHV3-48*00(867)	IGHD1-26*00(44)	IGHJ4*00(115)	NA	TGTGCGAGAAACCCACTAGATATGGGAGCCACTTTGGGCGGGTTTGACTACTGG	36	CARNPLDMGATLGGFDYW	965
B27neg_clones.txt.IGH.txt	3	0.00418994	TGTGCAACCCGACCCTAGGAATAGCAGCAGCTGGTCCCCGCCTCTGACTACTGG	EEEEEEEEEEE<EEEEEEEEEEEEEEEEEEEEAEEEEEEEEEEEEEEEEEEEEE	IGHV1-24*00(280),IGHV1-46*00(265),IGHV1-69*00(265),IGHV1-8*00(265),IGHV1-58*00(251)	IGHD6-13*00(76)	IGHJ4*00(206)	NA	TGTGCAACCCGACCCTAGGAATAGCAGCAGCTGGTCCCCGCCTCTGACTACTGG	27	CATRP*E*QQLVPASDYW	280
B27neg_clones.txt.IGH.txt	3	0.00418994	TGTGCACGGATCCCTTCGATAGTGGGAGCTACCTCGCTGTGTTCGACCCCTGG	EEEEEEEEEEEEEEEEEEEEEEEEEEEEEEEEEEEEEEEEEEEAEEEAEEEEE	IGHV2-26*00(460),IGHV2-70*00(404)	IGHD1-26*00(70)	IGHJ5*00(223)	NA	TGTGCACGGATCCCTTCGATAGTGGGAGCTACCTCGCTGTGTTCGACCCCTGG	32	CARIPSIVG_YLAVFDPW	460
B27neg_clones.txt.IGH.txt	3	0.00418994	TGTGCGAGGTCCGGCGGGCAGCAGCTGGTACGAAGTTGGTTCGACCCCTGG	EEEEEEEEEEEEEEEEEEEEEEEEEEEEEEEEEEEEEEEEEEEEEEEEEEE	IGHV1-46*00(160),IGHV1-69*00(160),IGHV1-8*00(160),IGHV1-18*00(146),IGHV1-2*00(146)	IGHD6-13*00(75)	IGHJ5*00(230)	NA	TGTGCGAGGTCCGGCGGGCAGCAGCTGGTACGAAGTTGGTTCGACCCCTGG	36	CARSGGQQLVRSWFDPW	160
B27neg_clones.txt.IGH.txt	3	0.00418994	TGTGCGAGAGATCGGGGGTATAGTGGGAGCTTTGAAAACTTTGACTACTGG	EEEEEEEEEEEEEEEEEEEEEEEEEEEEEEEEEEEEEEEEEEEEEEEEEEE	IGHV1-18*00(260),IGHV1-2*00(232),IGHV1-46*00(232),IGHV1-69*00(232)	IGHD1-26*00(75)	IGHJ4*00(225)	NA	TGTGCGAGAGATCGGGGGTATAGTGGGAGCTTTGAAAACTTTGACTACTGG	36	CARDRGYSGSFENFDYW	260
B27neg_clones.txt.IGH.txt	3	0.00418994	TGTGCGACGGGGCCTAGTGGCTACGAAAACCCCACCTTTGACTACTGG	EEEEEEEEEEEEEEEEEEEEEEEEEEEEEEEEEEEEEEEEEEEEEEEE	IGHV5-51*00(510)	IGHD5-12*00(60)	IGHJ4*00(220)	NA	TGTGCGACGGGGCCTAGTGGCTACGAAAACCCCACCTTTGACTACTGG	36	CATGPSGYENPTFDYW	510
B27neg_clones.txt.IGH.txt	3	0.00418994	TGTGCGAGAGATTCAGCAGTGGCTGGTACCGGGTTGGATGACTACTGG	EEEEEEEEEEEEEEEEEEEEEEEEEEEEEEEEEEEEEEEEEEEEEEEE	IGHV3-21*00(220),IGHV3-33*00(220),IGHV3-7*00(220),IGHV3-53*00(206),IGHV3-66*00(206)	IGHD6-19*00(75)	IGHJ4*00(205)	NA	TGTGCGAGAGATTCAGCAGTGGCTGGTACCGGGTTGGATGACTACTGG	36	CARDSAVAGTGLDDYW	220
B27neg_clones.txt.IGH.txt	3	0.00418994	TGTGCGAGAGATGACCCCGCTGGGGTGACAACGCCCTTTGACTACTGG	EEEEEEEEEEEEEEEEEEEEEEEEEEEAEEEEEEEEEEEEAEEEEEEE	IGHV1-18*00(165),IGHV1-2*00(165),IGHV1-69*00(151),IGHV3-11*00(151)	IGHD4-17*00(36),IGHD2-21*00(33)	IGHJ4*00(215.3)	NA	TGTGCGAGAGATGACCCCGCTGGGGTGACAACGCCCTTTGACTACTGG	32	CARDDPAGVTTPFDYW	165
B27neg_clones.txt.IGH.txt	3	0.00418994	TGTGCGAAAGCACAGCTTCAAGACTACTACTACGGTATGGACGTCTGG	EEEEEEEEEEEEEEEEEEEEEEEEEEEEEEEEEEEEEEEEEEEEEEEE	IGHV3-23*00(505.3),IGHV3-33*00(449.3),IGHV3-53*00(449.3)	IGHD5-18*00(30),IGHD5-5*00(30)	IGHJ6*00(229)	NA	TGTGCGAAAGCACAGCTTCAAGACTACTACTACGGTATGGACGTCTGG	36	CAKAQLQDYYYGMDVW	505.3
B27neg_clones.txt.IGH.txt	3	0.00418994	TGTGCGGCAGCAAACTATTACGATTTTTCGAGGTTCGACCCCTGG	EEEEEEEEEEEEEEEEEEEEEEEEEEEEEEEEEEEEEEEEAEEEE	IGHV1-58*00(395)	IGHD3-3*00(66)	IGHJ5*00(225)	NA	TGTGCGGCAGCAAACTATTACGATTTTTCGAGGTTCGACCCCTGG	32	CAAANYYDFSRFDPW	395
B27neg_clones.txt.IGH.txt	3	0.00418994	TGTGCGAGATCGGGGCGCCTAGCCGACTACGGTATGGACGTCTGG	EEEEEAEEEEEEEEEEEEEEEEEEEEEEEEEEEEEEEEEEEEEEE	IGHV1-46*00(740)	IGHD4-17*00(45),IGHD4-23*00(45)	IGHJ6*00(196.3)	NA	TGTGCGAGATCGGGGCGCCTAGCCGACTACGGTATGGACGTCTGG	32	CARSGRLADYGMDVW	740
B27neg_clones.txt.IGH.txt	3	0.00418994	TGTGCGAGAGATTCGAGGATACCAGCTGCTGACTTTGACTACTGG	EEEEEEEEEEEEEEEEEEEEEEEEEEEEEEEEEEEEEEEEEEEEE	IGHV3-21*00(485.7),IGHV3-7*00(485.7),IGHV3-11*00(457.7),IGHV3-48*00(457.7),IGHV3-74*00(429.7)	IGHD6-13*00(60),IGHD2-2*00(55)	IGHJ4*00(225)	NA	TGTGCGAGAGATTCGAGGATACCAGCTGCTGACTTTGACTACTGG	36	CARDSRIPAADFDYW	485.7
B27neg_clones.txt.IGH.txt	3	0.00418994	TGTGCGAAATGTAAGACTACAGTAACAAACGGTATGGACGTCTGG	EEEEEEEEEEEEEEEEEEEEEEEEEEEEEEEEEEEEEEEEEEEEE	IGHV3-23*00(575),IGHV3-53*00(523),IGHV3-33*00(518),IGHV3-30*00(504)	IGHD4-11*00(60),IGHD4-4*00(60)	IGHJ6*00(106)	NA	TGTGCGAAATGTAAGACTACAGTAACAAACGGTATGGACGTCTGG	36	CAKCKTTVTNGMDVW	575
B27neg_clones.txt.IGH.txt	3	0.00418994	TGTGCGAAAGCCTCGGTAGTAGTACCAGCTGCTATCGACTACTGG	EEEEEEEEEEEEEEEEEEEEEEEEEEEEEEEEEEEEEEEEEEEEE	IGHV3-30*00(396),IGHV3-33*00(382),IGHV3-66*00(382),IGHV3-23*00(368),IGHV3-53*00(354)	IGHD2-2*00(100)	IGHJ4*00(200),IGHJ5*00(191)	NA	TGTGCGAAAGCCTCGGTAGTAGTACCAGCTGCTATCGACTACTGG	36	CAKASVVVPAAIDYW	396
B27neg_clones.txt.IGH.txt	3	0.00418994	TGTGCTGTCACCAGTGGCTGGGCACCGCCCTTTGACTACTGG	EEEEEEEEEEEEEEEEEEEEEEEEEEEEEEEEEEEEEEEEEE	IGHV4-4*00(771),IGHV4-59*00(687),IGHV4-61*00(687)	IGHD6-19*00(50)	IGHJ4*00(135)	NA	TGTGCTGTCACCAGTGGCTGGGCACCGCCCTTTGACTACTGG	36	CAVTSGWAPPFDYW	771
B27neg_clones.txt.IGH.txt	3	0.00418994	TGTGCTATACAACTAGGGGTCAACTGGTTCGACCCCTGG	EEEEEEEEEEEEEEEEEEEEEEEEEEEEEEEEEEEEEEE	IGHV1-18*00(610.3)	IGHD1-1*00(35),IGHD5-18*00(32),IGHD5-5*00(32)	IGHJ5*00(225)	NA	TGTGCTATACAACTAGGGGTCAACTGGTTCGACCCCTGG	36	CAIQLGVNWFDPW	610.3
B27neg_clones.txt.IGH.txt	3	0.00418994	TGTGCGAAAGTGTTAAGGAGGGGCCTTATGGACGTCTGG	EEEEEEEEEEEEEEEEEEEEEEEEEEEEEEEEAEEEEEE	IGHV3-23*00(521.7),IGHV3-33*00(465.7),IGHV3-53*00(465.7)	NA	IGHJ6*00(201)	NA	TGTGCGAAAGTGTTAAGGAGGGGCCTTATGGACGTCTGG	32	CAKVLRRGLMDVW	521.7
B27neg_clones.txt.IGH.txt	3	0.00418994	TGTACCACAGGACGAGGGACTGGTCCCTTTGACTACTGG	EEEEEEEEEEEEEEEEEEEEEEEEEEEEEEEEEEEEEEE	IGHV3-15*00(525.3)	IGHD3-9*00(35),IGHD6-6*00(30)	IGHJ4*00(220)	NA	TGTACCACAGGACGAGGGACTGGTCCCTTTGACTACTGG	36	CTTGRGTGPFDYW	525.3
B27neg_clones.txt.IGH.txt	2	0.0027933	TGTGCGAAAGACACAGTGAGGGGAAGTCATTGTGAGCCCAGACACAAACCTCCCTGCAGGAACGATGGGGGTGAAATCAGCGGCAGGGGGCGCTCAGG	EEEEEEEEEEEEEEEEEEEEEEEEEEEEEEEEEEEEEEEEEEEEEEEEEEEEEEEEEEEEEEEEEEEAEEEEEEEEEEEEEEEEEEEEEEEEEAEEEE	IGHV3-23*00(435),IGHV3-33*00(393),IGHV3-53*00(393),IGHV3-30*00(379)	IGHD1-1*00(35),IGHD1-20*00(35),IGHD5-24*00(34)	IGHJ1P*00(46)	NA	TGTGCGAAAGACACAGTGAGGGGAAGTCATTGTGAGCCCAGACACAAACCTCCCTGCAGGAACGATGGGGGTGAAATCAGCGGCAGGGGGCGCTCAGG	32	CAKDTVRGSHCEPRHK_SLQERWG*NQRQGALR	435
B27neg_clones.txt.IGH.txt	2	0.0027933	TGTGCGAGAGATGGGAGGGCCCCCTCCTCTATTACTATGGTTCGGGGAGTTATTATAATTTCCAGGGGGTACTACGGTATGGACGTCTGG	EEEEEEEEEEEEEEEEEEEEEEEEEEEEEEEEEEEEEEEEEEEEEEEEEEEEEEEEEEEEEEEEEEEEEEEEEEEEEEEEEEEEEEEEAA	IGHV1-69*00(370),IGHV1-46*00(356),IGHV1-18*00(342),IGHV1-8*00(335),IGHV1-67*00(328)	IGHD3-10*00(145)	IGHJ6*00(78)	NA	TGTGCGAGAGATGGGAGGGCCCCCTCCTCTATTACTATGGTTCGGGGAGTTATTATAATTTCCAGGGGGTACTACGGTATGGACGTCTGG	32	CARDGRAPSSITMVRGVIIISRGYYGMDVW	370
B27neg_clones.txt.IGH.txt	2	0.0027933	TGTGCGAAAGACATTCTACAACCACCATAGCAGCAGCTGGTAGGTGGTCAGGGGGGGTTCGGTGGGAGGGGCTGGTTCGACCCCTGG	EEEEEEEEEEEEEEEEEEEEEEEEEEEEEEEEEEEEEEEEEEEEEEEEEEEEEEEEEAEEEEEEEEEEEEEEEEEEEEEAEEEEEEE	IGHV3-23*00(200)	IGHD6-13*00(81)	IGHJ5*00(235)	NA	TGTGCGAAAGACATTCTACAACCACCATAGCAGCAGCTGGTAGGTGGTCAGGGGGGGTTCGGTGGGAGGGGCTGGTTCGACCCCTGG	32	CAKDILQPP*QQLVGGQGGFGGRGWFDPW	200
B27neg_clones.txt.IGH.txt	2	0.0027933	TGTGCGAGAGAGGTCCCCTACGATTTTTGGAGTGGTTACCATGGGGAGGGTGGGGATAACTACTACTACGGTATGGACGTCTGG	EEEEEEEEEEEEEEEEEEEEEEEEEEEEEEEEEEEEEEEEEEEEEEEEEEEEEEEEEEEEEEEEEEEEEEEEEEEEEEEEEEEE	IGHV1-69*00(310),IGHV1-8*00(305),IGHV1-46*00(300),IGHV1-24*00(282),IGHV1-3*00(282)	IGHD3-3*00(100)	IGHJ6*00(112)	NA	TGTGCGAGAGAGGTCCCCTACGATTTTTGGAGTGGTTACCATGGGGAGGGTGGGGATAACTACTACTACGGTATGGACGTCTGG	36	CAREVPYDFWSGYHGEGGDNYYYGMDVW	310
B27neg_clones.txt.IGH.txt	2	0.0027933	TGTGCGAAAGATCGGGGTTGTAGTAGTACCAGCTGCTATGTAGGGGGATATTACTACTACTACTACGGTATGGACGTCTGG	EEEEEAEEEEEEEEEEAEEEEEEEEEEEEEEEEEEEEEEEEEEEEEEEEEEEEEEEEEEEEEEEEEEEEEEEEEEEEEEEE	IGHV3-66*00(181),IGHV3-33*00(174),IGHV3-7*00(174)	IGHD2-2*00(115)	IGHJ6*00(262)	NA	TGTGCGAAAGATCGGGGTTGTAGTAGTACCAGCTGCTATGTAGGGGGATATTACTACTACTACTACGGTATGGACGTCTGG	32	CAKDRGCSSTSCYVGGYYYYYYGMDVW	181
B27neg_clones.txt.IGH.txt	2	0.0027933	TGTACCACGGGGGGGCGACCCATTCCGAATTGTAGTAGTACCAGCTGCCTTTACTACTACTACGGTATGGACGTCTGG	EEEEAEE6EAEEEEEEEAEEEEEEEEEEEEEAEEAEEEAEEEEEEEEEEEEEEEEEEEEEEE6EEEEAA<E<AEEEEE	IGHV3-15*00(300),IGHV3-49*00(265)	IGHD2-2*00(100)	IGHJ6*00(234)	NA	TGTACCACGGGGGGGCGACCCATTCCGAATTGTAGTAGTACCAGCTGCCTTTACTACTACTACGGTATGGACGTCTGG	21	CTTGGRPIPNCSSTSCLYYYYGMDVW	300
B27neg_clones.txt.IGH.txt	2	0.0027933	TGTGCACACAAAGAGGCCCGGTGACTAGCTTTGTCTGGCCCTTTTGTTTAAGCCCCCTATCCTTTGACTACTGG	EEEEEEEEEEEEEEEEEAEEEEEEEEEEEEEEEEEEEEEEEEEEEEEEEEEEEEEEEEEEEEEEEEEEEEEEEE	IGHV2-5*00(780)	IGHD4-17*00(45)	IGHJ4*00(105)	NA	TGTGCACACAAAGAGGCCCGGTGACTAGCTTTGTCTGGCCCTTTTGTTTAAGCCCCCTATCCTTTGACTACTGG	32	CAHKEAR*LALS_PFCLSPLSFDYW	780
B27neg_clones.txt.IGH.txt	2	0.0027933	TGTGTGAGAGGGACCATCTAAAACCTTCCGCGGTGCAGGTGCAGAGTGAGCTGCCAGACACACCCTCCCCAGG	EEEEEEEEEEEEEEEEEEEEEEEEEEEEEEEEEEEEEEEEEEEEEEEEEEEEEEEEEEEEEEEEEEEEEEEEA	IGHV5-78*00(685)	IGHD6-6*00(35),IGHD2-15*00(30),IGHD6-13*00(30)	IGHJ5*00(41),IGHJ1P*00(40)	NA	TGTGTGAGAGGGACCATCTAAAACCTTCCGCGGTGCAGGTGCAGAGTGAGCTGCCAGACACACCCTCCCCAGG	32	CVRGTI*NLPRC_GAE*AARHTLPR	685
B27neg_clones.txt.IGH.txt	2	0.0027933	TGTGCGAGAGATCACGGATATAGTGGCTACGATTGGGCCATGTTCACGTACTACTACGGTATGGACGTCTGG	EEEEEEEEEEEEEEEEEEEAEEEEEEEEEEEEEEEEEEEEEEEEEEAEEEEEEEEEEEEEEEEEEEEAEEEE	IGHV3-33*00(510),IGHV3-30*00(496),IGHV3-53*00(482),IGHV3-66*00(482),IGHV3-74*00(454)	IGHD5-12*00(95)	IGHJ6*00(219)	NA	TGTGCGAGAGATCACGGATATAGTGGCTACGATTGGGCCATGTTCACGTACTACTACGGTATGGACGTCTGG	32	CARDHGYSGYDWAMFTYYYGMDVW	510
B27neg_clones.txt.IGH.txt	2	0.0027933	TGTGCGAGAGAGGATATTGTAGTAGTACCAGCTGCTATCCCAACCTACTACTACTACGGTATGGACGTCTGG	EEEEEEEEEEEEEEEEEEEEEEEEEEEEEEEEEEEEEEEEEEEEEEEEEEEEEEEEEEEEEEEEEEEEEEEE	IGHV1-2*00(373)	IGHD2-2*00(136)	IGHJ6*00(239)	NA	TGTGCGAGAGAGGATATTGTAGTAGTACCAGCTGCTATCCCAACCTACTACTACTACGGTATGGACGTCTGG	36	CAREDIVVVPAAIPTYYYYGMDVW	373
B27neg_clones.txt.IGH.txt	2	0.0027933	TGTGCGAGAAGTGTAGTAGTACCAGCTGCCCCGACCCCCGAAAGCTACTACTACTACGGTATGGACGTCTGG	EEEEEEEEEEA<<AEE<EEEEEEAEEAEEEEEEEEEEEEEEEEEEEEEAEEEEEEEEEEEEEAEEEEEEEEE	IGHV3-21*00(680),IGHV3-11*00(666),IGHV3-48*00(652)	IGHD2-2*00(90)	IGHJ6*00(239)	NA	TGTGCGAGAAGTGTAGTAGTACCAGCTGCCCCGACCCCCGAAAGCTACTACTACTACGGTATGGACGTCTGG	27	CARSVVVPAAPTPESYYYYGMDVW	680
B27neg_clones.txt.IGH.txt	2	0.0027933	TGTGCGAAAGATCGGGGTATTACTATGGTTCGGGGAGTCAAATACTACTACTACTACGGTATGGACGTCTGG	EEEEEEEEEEEEEEEEEEEEEEEEEEEEEEEEEEEEEEEEEEEEEEEEEEEEEEEEEEEEEEEEEEEEEEEE	IGHV3-33*00(101),IGHV3-48*00(101),IGHV3-64*00(101),IGHV3-66*00(101),IGHV3-7*00(101)	IGHD3-10*00(110)	IGHJ6*00(249)	NA	TGTGCGAAAGATCGGGGTATTACTATGGTTCGGGGAGTCAAATACTACTACTACTACGGTATGGACGTCTGG	36	CAKDRGITMVRGVKYYYYYGMDVW	101
B27neg_clones.txt.IGH.txt	2	0.0027933	TGTGCGAGAAAAGTTTTACTCCCTATAGCAGTGGCTGGTACCAACCGACCTGAACTGGTTCGACCCCTGG	EEEEEEEEEEEEEEEEEEEEEEEEEEEEEEEEEEEEEEEEEEEEEEEEEEEEEEEEEEEEEEEEEEEEEE	IGHV3-64*00(110),IGHV3-66*00(110),IGHV3-7*00(110),IGHV4-34*00(110),IGHV4-39*00(110)	IGHD6-19*00(90)	IGHJ5*00(245)	NA	TGTGCGAGAAAAGTTTTACTCCCTATAGCAGTGGCTGGTACCAACCGACCTGAACTGGTTCGACCCCTGG	36	CARKVLLPIAVA_VPTDLNWFDPW	110
B27neg_clones.txt.IGH.txt	2	0.0027933	TGTGCGAGACATGGAGGGGGTACTATGGTTCGGGGAGTTATCCTAAGCGCTGAATACTTCCAGCACTGG	EEEEEEEEEEEEEEEEEEEEEEEEEEEEEEEEEEEEEEEEEEEEEEEEEEEEEEEEEEEEEEEEEEEEE	IGHV5-51*00(175)	IGHD3-10*00(105)	IGHJ1*00(275)	NA	TGTGCGAGACATGGAGGGGGTACTATGGTTCGGGGAGTTATCCTAAGCGCTGAATACTTCCAGCACTGG	36	CARHGGGTMVRGVILSAEYFQHW	175
B27neg_clones.txt.IGH.txt	2	0.0027933	TGTGCGAGAGGAACATTCATTGTAGTAGTACCAGCTGCCCGAGGCTGGGACAACTGGTTCGACCCCTGG	EEEEEEEEEEEEEEEEEEEEEEEEEEEEEEEEEEEEEEEEEEEEEEEEEEEEEEEEEEEEEEEEEEEEE	IGHV1-8*00(95),IGHV4-34*00(95)	IGHD2-2*00(100)	IGHJ5*00(255)	NA	TGTGCGAGAGGAACATTCATTGTAGTAGTACCAGCTGCCCGAGGCTGGGACAACTGGTTCGACCCCTGG	36	CARGTFIVVVPAARGWDNWFDPW	95
B27neg_clones.txt.IGH.txt	2	0.0027933	TGTGCGAAAGATACAAGCGAAGCCCTATATTACGATATTTTGACTGGTTCCGGGGGGTTCGACCCCTGG	EEEEEEEEEEEEEEEEEEEEEEEEEEEEEEEEEEEEAEEEEEEEEEEEEEEEEEEEEEEEEAAAAEEEE	IGHV3-23*00(225)	IGHD3-9*00(110)	IGHJ5*00(225)	NA	TGTGCGAAAGATACAAGCGAAGCCCTATATTACGATATTTTGACTGGTTCCGGGGGGTTCGACCCCTGG	32	CAKDTSEALYYDILTGSGGFDPW	225
B27neg_clones.txt.IGH.txt	2	0.0027933	TGTGTGAGAAATCCTGTGAGGGGACACAAGTGCGAGCCCAGACACAAACCTCCTGCAGGAACACTGG	EEEEEEEEEEEEEEEEEEEEAEEEEEEEEEEEEEEEEEEEEEEEEEEEEEEEEEEEEEEEEEEAAAA	IGHV3-16*00(675)	IGHD1-26*00(31)	IGHJ2P*00(41)	NA	TGTGTGAGAAATCCTGTGAGGGGACACAAGTGCGAGCCCAGACACAAACCTCCTGCAGGAACACTGG	32	CVRNPVRGHKC_SPDTNLLQEHW	675
B27neg_clones.txt.IGH.txt	2	0.0027933	TGTGCGAGACTAGGCTCACCATATATTGTAGTAGTACCAGCTGCTATATACTACTTTGACTACTGG	EEEEEEEEEEEEEEEEEEEEEEEEEEEEEEEEEEEEEEEEEEEEEEEEEEEEEEEEEEEEEEAEEE	IGHV5-51*00(295)	IGHD2-2*00(125)	IGHJ4*00(90)	NA	TGTGCGAGACTAGGCTCACCATATATTGTAGTAGTACCAGCTGCTATATACTACTTTGACTACTGG	32	CARLGSPYIVVVPAAIYYFDYW	295
B27neg_clones.txt.IGH.txt	2	0.0027933	TGTGCGAGAGATAGGCCAAACAACTGGAACGACGGGGTTCGATTGGGGGAGGCTTTTGATATCTGG	EEEEEEEEEEEEEEEAEEEEEE<EEEEEEEEEEEEEEAEEEEEEEEEEEEEEEEEEEEEEEEEEEE	IGHV4-4*00(504),IGHV4-28*00(476),IGHV4-59*00(476),IGHV4-61*00(476),IGHV4-34*00(466)	IGHD1-1*00(77),IGHD1-20*00(67)	IGHJ3*00(231)	NA	TGTGCGAGAGATAGGCCAAACAACTGGAACGACGGGGTTCGATTGGGGGAGGCTTTTGATATCTGG	27	CARDRPNNWNDGVRLGEAFDIW	504
B27neg_clones.txt.IGH.txt	2	0.0027933	TGTGCGAGAGAGGGGGAGTATTACGATATTTTGACTGGTTATTCCAAGTACTACTTTGACTACTGG	EEEEEEEEEEEEEEEEEEEEEEEEEEEEEEEEEEEEEEEEEEEEEEEEEEEEEEEEEEEEEEEAEE	IGHV3-33*00(670),IGHV3-30*00(656)	IGHD3-9*00(130)	IGHJ4*00(255)	NA	TGTGCGAGAGAGGGGGAGTATTACGATATTTTGACTGGTTATTCCAAGTACTACTTTGACTACTGG	32	CAREGEYYDILTGYSKYYFDYW	670
B27neg_clones.txt.IGH.txt	2	0.0027933	TGTGCGAAATCTAAGTCTCCACTAGTGGGAGCTACTTTCCACTACTACTACGGTATGGACGTCTGG	EEEEEEEEEEEEEEEEEEEEEEEEEEEEEEEEEEEEEEEEEEEEEEEEEEEEEEEEEEEEEEEEEE	IGHV3-23*00(280),IGHV3-11*00(257)	IGHD1-26*00(70)	IGHJ6*00(229)	NA	TGTGCGAAATCTAAGTCTCCACTAGTGGGAGCTACTTTCCACTACTACTACGGTATGGACGTCTGG	36	CAKSKSPLVGATFHYYYGMDVW	280
B27neg_clones.txt.IGH.txt	2	0.0027933	TGTGCAAGAGGTTCTTGATTTCTCTAAAACTACTATGGTTCGGGTATAAACTGGTTCGACCCCTGG	EEEEEEEEEEEEEEEEEEEEEEEEEEEEEEEEEEEEEEEEEEEEEEEEEEEEEEAEEEEEEEEEEE	IGHV3-13*00(539)	IGHD3-10*00(70)	IGHJ5*00(120)	NA	TGTGCAAGAGGTTCTTGATTTCTCTAAAACTACTATGGTTCGGGTATAAACTGGTTCGACCCCTGG	32	CARGS*FL*NYYGSGINWFDPW	539
B27neg_clones.txt.IGH.txt	2	0.0027933	TGTGCGAGGCACAAACAGGGATATTGTAGTAGTACCAGCTGCCTAGTACTACTTTGACTACTGG	AEAAAEAEEEEEEEEEEEAEEEEEE<EEEAEEEAAEEEAEAEEAEEEEEEEEAEEEEEEEEEEE	IGHV4-4*00(505),IGHV4-28*00(491),IGHV4-34*00(477),IGHV4-59*00(477),IGHV4-61*00(477)	IGHD2-2*00(120)	IGHJ4*00(260)	NA	TGTGCGAGGCACAAACAGGGATATTGTAGTAGTACCAGCTGCCTAGTACTACTTTGACTACTGG	27	CARHKQGYCSS_PAA*YYFDYW	505
[truncated: 3,663 more rows]
[truncated: 1 more columns]
