# Supplementary material for: Myeloma immunoglobulin rearrangement and translocation detection through targeted capture sequencing
Source: Life Sci Alliance. 2022 Nov 3;6(1):e202201543. doi: 10.26508/lsa.202201543 (PMC9644417; doi:10.26508/lsa.202201543)
Supplement: Supplementary file 4 [file LSA-2022-01543_TableS4.xlsx]

## Sheet: S4(A)_CellLineVDJ_WGS
	Cell Line, grouped by derivative lines	IG locus	Candidate V(D)J Alleles	Targeted Sequencing		Whole Genome
				Manual reviewed	Algorithm called	Manual Review	Algorithm called
	ARD	IGK	IGKV1-16_IGKJ4	Y	Y	Y	Y
		IGK	IGKV1-13_IGKJ5	Y	Y	Y	Y
	ARPI	IGK	IGKV1-16_IGKJ4	Y	Y	Y	Y
		IGK	IGKV1-16_IGKJ5	Y	Y	Y	Y
	CAG	IGK	IGKV1-16_IGKJ4	Y	Y	Y	Y
		IGK	IGKV1-16_IGKJ5	Y	Y	Y	Y
	Delta47	IGK	IGKV2-28_IGKJ5	Y	Y	Y	Y
		IGK	IGKV1-16_IGKJ5	Y	Y	Y	Y
	JIM1	IGL	IGLV3-21_IGLJ3	Y	Y	Y	Y
	JIM3	IGL	IGLV3-21_IGLJ3	Y	Y	Y	Y
	KMS11	IGK	IGKV1-37_IGKJ4	Y	Y	Y	Y
		IGK	IGKV3-15_IGKJ5	Y	Y	Y	Y
	KMS11adh	IGK	IGKV1-37_IGKJ4	Y	Y	Y	Y
		IGK	IGKV3-15_IGKJ5	Y	Y	Y	Y
	KMS11sus	IGK	IGKV1-37_IGKJ4	Y	Y	Y	Y
		IGK	IGKV3-15_IGKJ5	Y	Y	Y	Y
	KMS27	IGH	IGHV3-48_IGHD2-15_IGHJ3	Y	Y	Y	Y
		IGH	IGHV4-39_IGHD3-10_IGHJ5	Y	Y	Y	No
		IGK	IGKV2-40_IGKJ4	Y	Y	Y	Y
		IGK	IGKV1-39_IGKJ1	Y	Y	Y	Y
	KMS28BM	IGL	IGLV3-10_IGLJ3_IGLC1	Y	Y	Y	No
	KMS28PE	IGL	IGLV3-10_IGLJ3_IGLC1	Y	Y	Y	No
	KP6	IGH	IGHV3-33_IGHD1-7_IGHJ2	Y	Y	Y	No
		IGK	IGKV1-39_IGKJ2	Y	Y	Y	No
	MM1R	IGH	IGHV3-30_IGHD2-2_IGHJ6	Y	Y	Y	No
		IGL	IGLV2-14_IGLJ1	Y	Y	Insuf	No
	MM1S	IGH	IGHV3-30_IGHD2-2_IGHJ6	Y	Y	Y	Y*
		IGL	IGLV2-14_IGLJ1	Y	Y	Y	Y*
	RPMI8226	IGK	IGKV2-28_IGKJ4	Y	Y	Y	Y*
		IGL	IGLV2-14_IGLJ3	Y	Y	Y	Y*
	COLO677	IGK	IGKV2-28_IGKJ4	Y	Y	Y	Y
		IGL	IGLV2-14_IGLJ3	Y	Y	Y	Y
	OCI_MY1	IGH	IGHV2-5_IGHD4-11_IGHJ4	Y	Y	Y	No
	PE2	IGK	IGKV1-5_IGKJ1	Y	Y	Y	No
	XG7	IGK	IGKV3-20_IGKJ1	Y	Y	Insuf	No
	DP6	IGK	IGKV5-2_IGKJ2	Y	Y	Y	Y
	JJN3	IGK	IGKV3-15_IGKJ4	Y	Y	Y	Y
		IGH	IGHV4-59_IGHD1-26_IGHJ4	Y	Y	Y	No
	JMW1	IGH	IGHV4-39_IGHD3-10_IGHJ5	Y	Y	Y	Y
		IGK	IGKV4-1_IGKJ4	Y	Y	Y	No
		IGK	IGKV2-28_IGKJ2	Y	Y	Y	No
		IGL	IGLV3-1_IGLJ2	Y	Y	Y	Y
	GM12878	IGH	IGHV3-23_IGHD3-3_IGHJ4	Y	Y	Y	No
		IGH	IGHV3-9_IGHD3-10_IGHJ4	Y	Y	Y	Y
		IGK	IGKV1-37_IGKJ2	Y	Y	Insuf	No
		IGK	IGKV2-28_IGKJ1	Y	Y	Insuf	No
		IGL	IGLV2-5_IGLJ2	Y	Y	Y	Y
		IGL	IGLV6-57_IGLJ3	Y	Y	Y	Y
	Insuf = insufficient coverage to call
	* validated by publically available WGS data (Yang R et al. 2014)

## Sheet: S4(B)_CellLineVDJ_sequences
Cell Line Name/IG locus	Clonal CDR3 Sequence	Candidate V(D)J Alleles
ARD_IGK	TGCCAACAGTATAATAGTTACTCCTCCTCACTTTC	IGKV1-16_IGKJ4
ARD_IGK	TGTCAACAGTATCATAGTACCCCTTCCTTC	IGKV1-13_IGKJ5
ARPI_IGK	TGCCAACAGTATAATAGTTACTCCTCCTCACTTTC	IGKV1-16_IGKJ4
ARPI_IGK	TGTCAACAGTATCATAGTACCCCTTCCTTC	IGKV1-16_IGKJ5
CAG_IGK	TGCCAACAGTATAATAGTTACTCCTCCTCACTTTC	IGKV1-16_IGKJ4
CAG_IGK	TGTCAACAGTATCATAGTACCCCTTCCTTC	IGKV1-16_IGKJ5
Delta47_IGK	TGCATGCAAGCTCTACAAACTCCTCAACTTC	IGKV2-28_IGKJ5
Delta47_IGK	TGCCAACAGTATAATAGTTACCCATCACCTTC	IGKV1-16_IGKJ5
JIM1_IGL	TGTCAACTGTGGGATGGTTCTGATGATCATCCAGGGGTGTTC	IGLV3-21_IGLJ3
JIM3_IGL	TGTCAACTGTGGGATGGTTCTGATGATCATCCAGGGGTGTTC	IGLV3-21_IGLJ3
KMS11_IGK	GGTCAACGGACTTACAATGCCCCTTCCTCACTTTC	IGKV1-37_IGKJ4
KMS11_IGK	TGTCAGCAGTATGATGACTGGCCCCTCACCTTC	IGKV3-15_IGKJ5
KMS11adh_IGK	GGTCAACGGACTTACAATGCCCCTTCCTCACTTTC	IGKV1-37_IGKJ4
KMS11adh_IGK	TGTCAGCAGTATGATGACTGGCCCCTCACCTTC	IGKV3-15_IGKJ5
KMS11sus_IGK	GGTCAACGGACTTACAATGCCCCTTCCTCACTTTC	IGKV1-37_IGKJ4
KMS11sus_IGK	TGTCAGCAGTATGATGACTGGCCCCTCACCTTC	IGKV3-15_IGKJ5
KMS27_IGH	TGTGCGAGAGATGGAGGTGGGGTTGCCGCTTTTGATATCTGG	IGHV3-48_IGHD2-15_IGHJ3
KMS27_IGK	TCCATGCAACTTTTC	IGKV2-40_IGKJ4
KMS27_IGK	TGTCAACAGAGTTACAGTAGCCCTCAGTGGACGTTC	IGKV1-39_IGKJ1
KMS27_IGH	TGTGCGATCCCGCTTGGTAGTACTTTGGTTCGGGGAGTTCTTCCTGG	IGHV4-39_IGHD3-10_IGHJ5
KMS28BM_IGL	TGTTACTCAACAGACACCAGTGGTAATCAAAGGGTTTTC	IGLV3-10_IGLJ3_IGLC1
KMS28PE_IGL	TGTTACTCAACAGACACCAGTGGTAATCAAAGGGTTTTC	IGLV3-10_IGLJ3_IGLC1
KP6_IGH	TGTGCGAGAGAGTGGGAACTACGCTCGGGCTGGCACTTCGATCTCTGG	IGHV3-33_IGHD1-7_IGHJ2
KP6_IGK	TGTCAACAGAGTTACGCTACCCCTCGGACTTTT	IGKV1-39_IGKJ2
MM1R_IGH	TGTGCGAGAGATTTGAGAGGTTAGGGTGAAAGGTTCCTTGTTTGTAGTAGTACCAGCTGCTACGAGGACTCCTACTACTACGATATGGACGTCTGG	IGHV3-30_IGHD2-2_IGHJ6
MM1R_IGL	TGCAGCTCGTATACAACCAGCAGCACTTATATCTTC	IGLV2-14_IGLJ1_
MM1S_IGH	TGTGCGAGAGATTTGAGAGGTTAGGGTGAAAGGTTCCTTGTTTGTAGTAGTACCAGCTGCTACGAGGACTCCTACTACTACGATATGGACGTCTGG	IGHV3-30_IGHD2-2_IGHJ6
MM1S_IGL	TGCAGCTCGTATACAACCAGCAGCACTTATATCTTC	IGLV2-14_IGLJ1
RPMI8226_IGK	TGCATGCAAGCTCTACAAACTCCCGCTCACTTTC	IGKV2-28_IGKJ4
RPMI8226_IGL	TGCAGTTCATATAGAGGCAGCGCCACTTTCGAGGTGGTGTTC	IGLV2-14_IGLJ3
COLO677_IGK	TGCATGCAAGCTCTACAAACTCCCGCTCACTTTC	IGKV2-28_IGKJ4
COLO677_IGL	TGCAGTTCATATAGAGGCAGCGCCACTTTCGAGGTGGTGTTC	IGLV2-14_IGLJ3
OCI_MY1_IGH	TGTGCACACAGAAAAATAGGACTGGAGTCCCAATTTGACTACTGG	IGHV2-5_IGHD4-11_IGHJ4
PE2_IGK	TGCCAGCAGTATGATACTTATTCTCCGTGGTCGTTC	IGKV1-5_IGKJ1
XG7_IGK	TGTCACCAGTATGGAAGTAAACCTCCGACGTTC	IGKV3-20_IGKJ1
DP6_IGK	TGTCTACAACATGATAATTTCCCCTAGGTACACTTTT	IGKV5-2_IGKJ2
JJN3_IGK	TGTCAGCAGTATAATAACTGGCCTCGGGCTTTC	IGKV3-15_IGKJ4
JJN3_IGH	TGTGCGAAACCGTATAGTGGGAGCTACCCCGACGGTCACTTTGGGCTACTGG	IGHV4-59_IGHD1-26_IGHJ4
JMW1_IGH	TGTGCGAGACATTTGAGGCAGGTCGGGGCCGACTGGTTCGACCCCTGG	IGHV4-39_IGHD3-10_IGHJ5
JMW1_IGK	TGTCAGCAGTATTATAGTACTCCTCCGCTCACTTTC	IGKV4-1_IGKJ4
JMW1_IGL	TGTCAGGCGTGGGACAGAAGCGTGGTCTTC	IGLV3-1_IGLJ2
JMW1_IGK	TGCATGCAAGTTCTGCAAACTCCGGCAGTTTT	IGKV2-28_IGKJ2
GM12878_IGH	TGTGCGAAAGACGCAGCCCTACAGGAATTTGGGAATCGGTTATTTTGGTTTGACAACTGG	IGHV3-23_IGHD3-3_IGHJ4
GM12878_IGH	TGTGTAAGAGATCTCCCGTTAGTTTGGTTCGGGGAAGTATTATTTAGGTCGCGACTACTGG	IGHV3-9_IGHD3-10_IGHJ4
GM12878_IGK	GGTCAACGGACTTACAATGCCCTGGTACACTTTT	IGKV1-37_IGKJ2
GM12878_IGK	TGCATGCAAGCTCTACAAACTCCTCTGGACGTTC	IGKV2-28_IGKJ1
GM12878_IGL	TACTGCTCATATACAAGCAGTGCCACTTAATGGGATGTGGTATTC	IGLV2-5_IGLJ2
GM12878_IGL	TGTCAGTCTTATGATAACAGCAACCCTGTGGTGTTC	IGLV6-57_IGLJ3

## Sheet: S4(C)_CellLineVDJ_seq_noWGS
Cell Line Name	Clonal CDR3 Sequence	Candidate V(D)J Alleles
ALMC1_IGH	TGTGTGAGAGCGTGGGGTGGGGAACTGTGGTGGTTACCAGGCTACTGG	IGHV3-21_IGHD2-21_IGHJ4
ALMC1_IGK	TGCATGCAAGCTCTACAAACTCCTCCACCTTC	IGKV2-28_IGKJ5
ALMC1_IGK	TGCATGCAACGTATAGAGTTTCCACCGTACACTTTT	IGKV2-40_IGKJ2
ALMC1_IGL	TGTCAGTCTTATGATAGCAGCAATCAGGTGTTC	IGLV6-57_IGLJ3
ALMC2_IGH	TGTGTGAGAGCGTGGGGTGGGGAACTGTGGTGGTTACCAGGCTACTGG	IGHV3-21_IGHD2-21_IGHJ4
ALMC2_IGK	TGCATGCAAGCTCTACAAACTCCTCCACCTTC	IGKV2-28_IGKJ5
ALMC2_IGK	TGCATGCAACGTATAGAGTTTCCACCGTACACTTTT	IGKV2-40_IGKJ2
ALMC2_IGL	TGTCAGTCTTATGATAGCAGCAATCAGGTGTTC	IGLV6-57_IGLJ3
AMO1_IGK	TGTCAACAGTATTATAGTTTCCCTGCGTGGACGTTC	IGKV1-8_IGKJ1
AMO1_IGK	TGTCAACAGTATGGTTCCTCACCGTACACTTTT	IGKV3-20_IGKJ2
ANBL6_IGK	TGTCAACAGGCTAACAGTTTCCCCCTCTCACTTTC	IGKV1-12_IGKJ4
ANBL6_IGK	TGCATGCAAGATGCACAAGATCCCCGCTCACTTTC	IGKV2-26_IGKJ4
ANBL6_IGL	TGTGCAGCATGGGATGACAGCCTGAGTGGCCTAATTGGGTGTTC	IGLV1-47_IGLJ3
ANBL6_IGL	TGCATCTCATATACAAGCAGTGGCCTTTATGTCTTC	IGLV2-14_IGLJ1
EJM_IGH	TGTGCACACTTCCCCTCGCCTACCTCTGATAATAATGGTTATTACTTTGACTACTGG	IGHV2-5_IGHD3-22_IGHJ4
EJM_IGK	TGTCAACAGAGTTACAGTACCCCTCACTTTC	IGKV1-39_IGKJ3
EJM_IGK	TGTCAGCAATATTATAGTACTCCGTCTCACTTTC	IGKV4-1_IGKJ4
EJM_IGL	TGCCAGTCCTATGACGGCAGCCTGAGTGCTGTGGTCTTC	IGLV1-40_IGLJ2
EJM_IGL	TGTGGAGAGAGCCACACGATTGATGGCCAAGTCGGTTGAGTCTTC	IGLV4-3_IGLJ3
FLAM76_IGK	TGCATGCAAGGTACACACTGCCGTTTTC	IGKV2-30_IGKJ4
FR4_IGH	TGCACGAGAGCAACTCAAAGGTACTGTAGTGGCTGCCCGGATGACTGG	IGHV3-7_IGHD4-11_IGHJ4
FR4_IGK	TGTCAACAGTATGGAAACTCACCTCGGACTTTC	IGKV3-20_IGKJ3
H1112_IGH	TGTGCAAGAGATAGCTCTATGGGGGGCGGAGACGACAATGGTCATCTTTTTGACATGTGG	IGHV3-9_IGHD2-8_IGHJ3
H1112_IGK	TGTCAACAGTATGATAATCTCCCTCGATCACTTTC	IGKV1-33_IGKJ3
H1112_IGK	TGTCAGCAATATTATAGTACTCCTTGCTCACTTTC	IGKV4-1_IGKJ4
H1112_IGL	TGCTGTTCATATGCAGGCACCTACACTTGGGTGTTC	IGLV2-11_IGLJ3
INA6_IGK	TGTCAGCAGCGTAACAACTGGCCTCCGTTCACTTTC	IGKV3-11_IGKJ3
JK6K_IGH	TGTGCGCGATGGGGCTCCCCTTCAAGCCCGGGTATAGCAGCAGCTGATGATGCTTTTGATATCTGG	IGHV1-2_IGHD6-13_IGHJ3
JK6K_IGK	TGTCAACAGAGTTACAGTACCCCCGTGGGCGTTC	IGKV1-39_IGKJ1
JK6K_IGK	TGCATGCAGGCTCTACAAACTCCTCTCACTTTC	IGKV2-28_IGKJ4
Karpas25_IGH	TGTGCGAGAGAGACTGGGGGCGATTTCGATCGTTGGAGTGGCCAGCACTACTACTTTGACTCCTGG	IGHV4-4_IGHD3-3_IGHJ4
Karpas25_IGK	TGTCAACAGCGTAGCAACTGGCCTCTAATCACTTTC	IGKV3-11_IGKJ3
Karpas417_IGK	TGTCAACAATATAATGATTATCCCTGGACGTTC	IGKV1-5_IGKJ1
karpas620_IGK	TGTCAGCAGTATGCTGGCTCAGCTCTCACTTTC	IGKV3-20_IGKJ4
Karpas929_IGH	TGTGCAAAAGATCGATCCATATCACCAGGTGGGACTGTCTTTGACCATTGG	IGHV3-9_IGHD2-21_IGHJ4
Karpas929_IGK	TGTCAACAGTATAACAGTGCCCCATTCACTTTC	IGKV1-27_IGKJ3
KAS61_IGK	TGTCAGCAGTATCGTAGCTCACCGGAGACGTTC	IGKV3-20_IGKJ1
KHM1_IGK	TGCATGCAAGGTCTACATTTTCCGATCACCTTC	IGKV2-29_IGKJ5
KHM1B_IGL	TGTGCAGCATGGGATGACAGCCTGAACGAGGGGGTGTTC	IGLV1-44_IGLJ3
KMM1_IGK	GGTCAACGGACTTACAATGCCCCTCCGAGCTCACTTTC	IGKV1-37_IGKJ4
KMS12BM_IGK	TGCATGCAAGGTATACACCTTCCTCGACTTTC	IGKV2-29_IGKJ4
KMS12BM_IGK	TGCATGCAAGATGCACAAGATCGCTCACTTTC	IGKV2-26_IGKJ4
KMS12PE_IGK	TGCATGCAAGATGCACAAGATCGCTCACTTTC	IGKV2-26_IGKJ4
KMS12PE_IGK	TGCATGCAAGGTATACACCTTCCTCGACTTTC	IGKV2-29_IGKJ4
KMS18_IGK	TGTCAGCAATATTATAGTACTCCTCCTTTC	IGKV4-1_IGKJ4
KMS18_IGL	TGTGCAGCATGGGATGACAGCCTGACTGGTCTTGTGGTTTTC	IGLV1-44_IGLJ2
KMS20_IGK	TGTCAGCAGTATAATAACTGGCCTCCACTTTGGACGTTC	IGKV3-15_IGKJ1
KMS21BM_IGH	TGTGCGAGGCTTGGAAGAAACGAGTGGGGATTGGAGTACTTCGATCTCTGG	IGHV3-23_IGHD7-27_IGHJ2
KMS21BM_IGK	TGTCAACAGCTTAATAGTTACCAATCACCTTC	IGKV1-9_IGKJ5
KMS21BM_IGK	TGTCAGCAGCGTAGCAACTGGCCTGGATCACCTTC	IGKV3-11_IGKJ5
KMS34_IGK	TGTCAGCAGTATAAAACCTGGCTTCCACTCACTTTC	IGKV3-15_IGKJ3
LP1_IGH	TGTGCGAAGACATTATTACAGATGGGGACAAGGGGCCACTACTACGGTTTGGACGTCTGG	IGHV3-30_IGHD2-8_IGHJ6
LP1_IGL	TGTCAAGTGTGGGATAGTACTAGTGATCATTATGTCTTC	IGLV3-21_IGLJ1
MMM1_IGK	TGTCTACAACATGATAATTTCCTCACGTGGACGTTC	IGKV5-2_IGKJ1
MMM1_IGK	GGTCAACGGACTTACAATGCCCCTCCATATCACTTTC	IGKV1-37_IGKJ3
MOLP2_IGK	TGCCAACAGTAGGGGACACTTTT	IGKV1-5_IGKJ2
MOLP2_IGK	TGCCAACAGTATAATAGTTACCCTTTACTTTC	IGKV1-16_IGKJ3
MOLP2_IGK	TGTCAGCAATATTATAGTACTCCTCTCAGGCTCACTTTC	IGKV4-1_IGKJ4
MOLP8_IGK	TGCATGCAAGCTCTACAAACTCCTCACTTTC	IGKV2-28_IGKJ4
NCI_H929_IGK	TGTCAGCAGTATAATAACTGGCCTCCGTGGACGTTC	IGKV3-15_IGKJ1
OCI_MY5A_IGH	TGTGCGAGTGAGGGACAGGTGGGAAGTCAGGACTACTGG	IGHV4-4_IGHD1-26_IGHJ4
OCI_MY5A_IGK	GGTCAACGGACTTACAATGCCCCTCCCCTCACTTTC	IGKV1-37_IGKJ4
OCI_MY5A_IGK	TGTCAACAGTATGATAATCTCCTTTC	IGKV1-33_IGKJ4
OCI_MY5A_IGL	TGCACCTCATATACAAGCAGCAGCGCCCTTTATGTCTTC	IGLV2-14_IGLJ1
OH2_IGK	TGTCAACAGAGTTACGATATCTCCTTATTCACTTTC	IGKV1-39_IGKJ3
OH2_IGK	TGTCAGCACTATGGTGGCTCACCTCACTTTC	IGKV3-20_IGKJ4
OPM2_IGK	TGCATGCAAGATGCACAAGATCCTTGGCTTTT	IGKV2-26_IGKJ2
OPM2_IGL	TGTCAATCAGCAGACCTCAGTGGTACGGTGTTC	IGLV3-25_IGLJ3
PCM6_IGL	TGTCAGGTGTGGGATAGTAATAGTGATCATGTGGTATTC	IGLV3-21_IGLJ2
PE1_IGK	TGTCAGCAGTATGGTAGCTCACCCTTTC	IGKV3-20_IGKJ4
PE1_IGK	TGTCAACAGTATCATAATCTCCCGCTCACTTTC	IGKV1-33_IGKJ4
SKMM1_IGH	TGTGCGAGAGGGAGGATTACAGTTTTTGGAGTGGTTAAGAACTACATGGACGTCTGG	IGHV3-30_IGHD3-3_IGHJ6
SKMM1_IGH	TGTGCGGGCATGGGAGTGGCGAGGCATAACTATGATCATTGTGCTTCTTACTGGGTGGCCACTGG	IGHV4-39_IGHD3-22_IGHJ4
SKMM1_IGK	TGTCTACAGTATGATAGTCTCCCGATCACCTTC	IGKV1-33_IGKJ5
U266_IGK	TGTCAGCAGTATGGTCGCCCATGGGACGTTC	IGKV3-20_IGKJ1
U266_IGL	TGCAGCTCATACGCAGGCAGTAATAGTTTGATTTTC	IGLV2-8_IGLJ2
UTMC2_IGK	TGTCACCACCGTACCAACTTGCCTCTATTCACTTTC	IGKV3-11_IGKJ3
VP6_IGK	TGTCAATAGAGTTACCTTACCCCTCAGAGCCCTTC	IGKV1-39_IGKJ5
VP6_IGL	TGCTGCTCATATGCAGGCAGGCACACTGATAACTATGTCTTC	IGLV2-11_IGLJ1
XG1_IGK	TGTCAGCAGCGTAGCAACTTCATCACCTTC	IGKV3-11_IGKJ5
XG2_IGH	TGTGCGAGAATAGCCGTGGCTGGTAGTAGGGACTTTTACAACTACAACCACGATATGGACGTCTGG	IGHV4-4_IGHD6-19_IGHJ6
XG2_IGK	TGTCAGCAGCGTAGCAACTGGCCGGCTCACTTTC	IGKV3-11_IGKJ4
XG2_IGK	TGCATGCAAGCTCTACAAACTC	IGKV2-28_IGKJ4
XG2_IGL	TGTGCAGCTTGGGATGACTCCCTGAATGGTCCGATCTTC	IGLV1-44_IGLJ2
XG6_IGL	TGCCAGTCCTATGACAGCAGCCTGAGTGGCTCCCATGTGGTATTC	IGLV1-40_IGLJ2
