# Supplementary material for: Myeloma immunoglobulin rearrangement and translocation detection through targeted capture sequencing
Source: Life Sci Alliance. 2022 Nov 3;6(1):e202201543. doi: 10.26508/lsa.202201543 (PMC9644417; doi:10.26508/lsa.202201543)
Supplement: Supplementary file 5 [file LSA-2022-01543_TableS5.xlsx]

## Sheet: S5_LymphoTrack_Raw
Cell Line	IGHV	IGHJ	fraction total reads	Sequence	CDR3 annotation
ALMC1	IGHV3-21	IGHJ4	0.509	GGTTTTCCTTGCTGCTATTTTAGAAGGTGAGTCATGGAAAAGTAGAGAGATTTAGTGTGTGTGGATATGAGAGAGAGAAACGGTGGATGTGTGTGACAGTTTCTGACCAGTGTCTCTCTGTTTGCAGGTGTCCAATGTGAAGTGCAGCTGGTGGAGTCGGGGGGAGGCCTGGTCAAGCCTGGGGGGTCCCTGAGACTCTCTTGTGCAGCCTCTGGATTCACCTTCAGTACCTACAGCATGATCTGGGTCCGCCAGACTCCAGGGAAGGGGCTGGAGTGGGTCTCTTCCATTAGTCATAGTAGCCGTCACAGCTACTATGCAGACTCAGCGAAGGGCCGATTCACCATCTCCAGAGACAACCCCAAGAACTCACTATTTTTGCAAATGAACAGCCTCAGA…	not annotated
	IGHV3-23	IGHJ5	0.0835	GCTTTTTCTTGTGGCTATTTTAAAAGGTAATTCATGGAGACATAGAAAGATTGAGGGTGAATGGATAAGAGTGAGAGAAACAGTGGAAACGTGCGGCGGTCTCTGACCAGGCTTTCTTTTTGTTTGCAGGTGTCCAGTGTGGGGTGCTGGTGTTGGTCTCTGGGGGAGGCTTGGTACAGTGGGGGACGTCCCTGAGACTCGCCTGCGCAGCCGCTGGCTACAGGTTCAGGAGTACGTGGGTCCGCCCGGCCCCAGGGAAGGGGCAGGAGTGGGTCTCACATCTCAGTGGGAGCGGAGGTGGGGGGCCGGCTCACTCTCGCCAGAGACAAATCCAAGAAAACGATGAAGTTGCAGAATCTCAGCCTGAGAGGCGAGGACACGGCCGACAATTACGAGGGG…	not annotated
	IGHV5-51	none	0.0009	CTCGCCCTCCTCCTGGCTGTTCTCCAAGGTCAGTCCTGCCGAGGGCTTGAGGTCACAGAGGAGAACGGGTGGAAAGGAGCCCCTGATTCAAATTTTGTGTCTCCCCCACAGGAGTCTGTGCCGAGGTGCAGCTGGTGCAGTCTGGAGCAGAGGTGAAAAAGCCCGGGGAGTCTCTGAAGATCTCCTGTAAGGGTTCTGGATACAGCTTTACCAGCTACTGGATCGGCTGGGTGCGCCAGATGCCCGGGAAAGGCCTGGAGTGGATGGGGATCATCTATCCTGGTGACTCTGATACCAGATACAGCCCGTCCTTCCAAGGCCA	not annotated
	IGHV4-39	IGHJ4	0.0005	TCCTGCTGGTGGCGGCTCCCAGATGTGAGTGTTCCTAGGATGCAGACATGGAGATATGGGAGGCTGCCTCTGATCCCAGGGCTCACTGTGGATTTTTCTGTTCACAGGGGTCCCGTCCCAGGTGCAGCTGCAGGAGTCGTGCCCAGGACTGGGGAAGCCTTCGGAGACCCTGTCCCTCACTTGAACTGCCTCTGGTGGCTCCATCAGTAGGAATAATCATTATTGGGGCTGGATCCGCCAGCCCCCAGGGATGGGGCTGGAGTGGATTGGGAATATATATAATACTGGGAGCACCTTATACAGCCCGTCCCTCGACAGTCGAGTCACCATCTCCGTAGACACGTCCAAGAACCAGTTCTCCCTGAAGCTGAGCTCTGTGACCGCCGCAGATACGGCTGT…	not annotated
	IGHV4-4	IGHJ4	0.0004	TCCTCCTGGTGGCAGCTCCCAGATGTGAGTGTCTCAAGGCTGCAGACATGGGGGCATGGGAGGTGACTCTGATCCCAGGGCTCACTGTGGGGCTCTCTGTTCACAGGGGTCCTGTCTCAGGTGCAGCTGCAGGAGTCGGGCCCAGGACTGGTGAAGCCTTCGGGGACCCTGTCCCTCACCTGCGGTGTCTCTGGTGACTCCATCAGTAGTTTGAACTGGTGGAGTTGGGTCCGCCAGGCCCCAGGGAAGGGGCTGGAGTGGATTGGAGAAATCCATGTCAGTGGGCGCACCAACTACAACCCGTCCCTCCAGAGTCGAGTCACCATTTCAGTGGACAAGTCCAGCAACCACTTCTCCCTGAGGCTGAGCTCTGTGACCGCCGCGGACACGGCCATATAT…	GCGAGAGAGACTGGGGGCGATTTCGATCGTTGGAGTGGCCAGCACTACTACTTTGACTCC
EJM	IGHV2-5	IGHJ4	0.7058	CTGCTGCTGACCATCCCTTCATGTGAGTGCTGTGGTCAGGGACTCCTTCATGGGTGAAACATCAGTTTTCTTGTTTGTGGGCTTCATCTTCTTATGCTTTCTCCACAGGGGTCTTGTCCCAGATCACCTTGAAGGAGTCTGGTCCTACGCTGGTGAAACCCACACAGACCCTCACGCTGACCTGCACCTTCTCTGGATTCTCACTCAGCACTATTGGAGAGGCTGTGGGCTGGATCCGTCAGCCCCCAGGAAAGGCCCTGGAATGGCTTGCAGTCATTTATTGGGATGATGACAAGCGCTACAGCCCACCTCTGAAGAACAGATTCACCATCACCAAGGACACCTCCAAAAACCAGGTGGTCCTTACAGTGACCAACATGGACCCTGTCGACACAGCCA…	GCACACTTCCCCTCGCCTACCTCTGATAATAATGGTTATTACTTTGACTAC
	IGHV2-5	IGHJ4	0.0007	CTGCTGCTGACCATCCCTTCATGGGTCTTGTCCCAGATCACCTTGAAGGAGTCTGGTCCTACGCTGGTGAAACCCACACAGACCCTCACGCTGACCTGCACCTTCTCTGGATTCTCACTCAGCACTATTGGAGAGGCTGTGGGCTGGATCCGTCAGCCCCCAGGAAAGGCCCTGGAATGGCTTGCAGTCATTTATTGGGATGATGACAAGCGCTACAGCCCACCTCTGAAGAACAGATTCACCATCACCAAGGACACCTCCAAAAACCAGGTGGTCCTTACAGTGACCAACATGGACCCTGTCGACACAGCCACATATTACTGTGCACACTTCCCCTCGCCTACCTCTGATAATAATGGTTATTACTTTGACTACTGGGGCCAGGGAACCCT	GCACACTTCCCCTCGCCTACCTCTGATAATAATGGTTATTACTTTGACTAC
FR4	IGHV3-7	IGHJ4	0.6618	GGTTTTCCTTGTTGCTATTTTAGAAGGTGAGTCATCGAAAACTAGGAAGAGTGCGTGTGGGTGGATCTGAGTGTGGGAAACAGTGGACATGTGTGGCAGTGTCTGACCTTGGTGTCTCTGTCTTAGCAGGTGTCCAGTGTGAGGTGGAGATTGTGGACGTTGACATAGTGGCGTCTGGGGGAGGCGTGTTCCTGCCTGGGGAGTCCCGGAGACTCTCCTGTGAAGGCTCAGGATTGACTTTTAATAATTATTGGATGAATTGGGTCCGCCAGGCTCCAGGGAAGGGGCTGGAGTGGGTGGCCAGCATAAAGTACGATGGAAGTGAGAAGAATTATGTGGACTCTGTGAAGGGCCGATTCACCATCTCCAGAGACAACGCCAGGAATTCACTGTTTTTGC…	not annotated
H1112	IGHV3-9	IGHJ3	0.5887	GATTTTCCTTTTGGCTATTTTAAAAGGTGATTCATGGAGAAATAGAGAGATTGAGTGTGAGTGGACGTGAGTGGATTTGTGTGGCAGTTTCTGAACTTGGTGTCTCTGTGTGTGCAGGTGTCCAGTGTGAAGTGCAGCTGGTGGAGTCTGGGGGAGGCTTGGTGCAGCCTGGCAGGTCCCTGAGACTCTCCTGTGCAGCCTCTGGATTAACCTTTAATGGTCATGGCATGCACTGGGTCCGGCAACCTCCAGGGAAGGGCCTGGAGTGGGTCTCAGGTATTAATAAGAATAGTGACACCATTGCCTATGCGGACTCCGTGAAGGGCCGATTCACCATCTCCAGAGACAACGCCAAGAATTACCTGTATCTGCAGATGAACAGTCTGAGACCTGAGGACA…	GCAAGAGATAGCTCTATGGGGGGCGGAGACGACAATGGTCATCTTTTTGACATG
	IGHV5-51	none	0.0008	CTCGCCCTCCTCCTGGCTGTTCTCCAAGGTCAGTCCTGCCGAGGGCTTGAGGTCACAGAGGAGAACGGGTGGAAAGGAGCCCCTGATTCAAATTTTGTGTCTCCCCCACAGGAGTCTGTGCCGAGGTGCAGCTGGTGCAGTCTGGAGCAGAGGTGAAAAAGCCCGGGGAGTCTCTGAAGATCTCCTGTAAGGGTTCTGGATACAGCTTTACCAGCTACTGGATCGGCTGGGTGCGCCAGATGCCCGGGAAAGGCCTGGAGTGGATGGGGATCATCTATCCTGGTGACTCTGATACCAGATACAGCCCGTCCTTCCAAGGCCA	not annotated
	IGHV3-30	IGHJ6	0.0008	GGTTTTCCTCGTCGCTCTTTTAAGAGGTGATTCATGGAGAAATGGAGAGACTGAGTGTGAGTGAACATGAGTGAGAAAAACTGGATTTGTGTGGCATTTTCCGGTATCGGTGTCCTTCTGTTTGCAGGTGTCCAGTGTCAGATACAACTATTGGAGTCTGGGGGAGGCGTGGTCCAGCCTGGGACGTCCCTGAGACTCTCCTGTGCAGCCTCTGGATTCACCTTCAGTGACTATGCCATGCACTGGGTCCGCCAGGCTCCAGGCAAGGGGCTGGAGTGGGTGGCAGTTATATCCTATGATGGAACTAACAATTATTATGCCGACTCCGTGAAGGGCCGATTCACCATCTCCAGAGACAATTCCAAGAAAACACTGTATCTGCAAATGCACAGCCTGAGA…	GCGAAGACATTATTACAGATGGGGACAAGGGGCCACTACTACGGTTTGGACGTC
	none	IGHJ6	0.0004	GCTGGTCTGGGGTGACCTCTCTCCGCTTCACCTGGAGCATTCTCAGGGGCTGTCGTGATGCTTGCGTGGTGGGACTCTGTCCCGCTCCAAGGCACCCGCTCTCTGGGACGGGTGCCCCCCGGGGTTTTTGGACTCCTGGGGGTGACTTAGCAGCCGTCTGCTTGCAGTTGGACTTCCCAGGCCGACAGTGGTCTGGCTTCTGAGGGGTCAGGCCAGAATGTGGGGTGCGTGGGAGGCCAGCAGAGGGTTCCATGAGAAGGGCAGGACAGGGCCACGGACAGTCAGCTTCCATGTGACGCCCGGAGACAGAAGGTCTCTGGGTGGCTGGGTTTTTGTGGGGTGAGGATGGACATTCTGCCATTGTGATTACTACTACTACTACGGTATGGACGTCTGGGG…	not annotated
JJN3 (250ng)	IGHV4-59	IGHJ4	0.6963	TTCTCCTGGTGGCAGCTCCCAGATGTGAGTATCTCAGGGATCCAGACATGGGGATATGGGAGGTGCCTCTGATCCCAGGGCTCACTGTGGGTCTCTCTGTTCACAGGGGTCCTGTCCCAGGTGCAGCTGCAGGAGTCGGGCCCAGGACTGGTGAAGCCTTCGGAGACCCTGTCCCTCACCTGCACTGTCTCTGGTGGCTCCATCAGTAGTTACTACTGGAGCTGGATCCGGCAGCCCCCAGGGAAGGGACTGGAGTGGATTGGGTATATCTATTACAGTGGGAGCACCAACTACAACCCCTCCCTCAAGAGTCGAGTCACCATATCAGTAGACACGTCCAAGAACCAGTTCTCCCTGAAGCTGAGCTCTGTGACCGCTGCGGACACGGCCGTGTATTAC…	not annotated
	IGHV4-59	IGHJ4	0.0025	TTCTCCTGGTGGCCGCTCCCAGATGTGAGTATCTCAGGGATCCAGACATGGGGATATGGGAGGTGCCTCTGATCCCAGGGCTCCCTGTGGGTCTCTCTGTTCACAGGGGTCCTGTCCCCGGTGCAGCTGCAGGAGTCGGGCCCAGGACTGGTGAAGCCTTCGGAGACCCTGTCCCTCACCTGCACTGTCTCTGGTGGCTCCATCAGTAGTTACTACTGGAGCTGGATCCGGCAGCCCCCAGGGAAGGGACTGGAGTGGATTGGGTATATCTATTACAGTGGGAGCACCAACTACAACCCCTCCCTCAAGAGTCGAGTCACCATATCAGTAGACACGTCCAAGAACCAGTTCTCCCTGAAGCTGAGCTCTGTGACCGCTGCGGACACGGCCGTGTATTAC…	not annotated
JJN3 (100ng)	IGHV4-59	IGHJ4	0.6856	TTCTCCTGGTGGCAGCTCCCAGATGTGAGTATCTCAGGGATCCAGACATGGGGATATGGGAGGTGCCTCTGATCCCAGGGCTCACTGTGGGTCTCTCTGTTCACAGGGGTCCTGTCCCAGGTGCAGCTGCAGGAGTCGGGCCCAGGACTGGTGAAGCCTTCGGAGACCCTGTCCCTCACCTGCACTGTCTCTGGTGGCTCCATCAGTAGTTACTACTGGAGCTGGATCCGGCAGCCCCCAGGGAAGGGACTGGAGTGGATTGGGTATATCTATTACAGTGGGAGCACCAACTACAACCCCTCCCTCAAGAGTCGAGTCACCATATCAGTAGACACGTCCAAGAACCAGTTCTCCCTGAAGCTGAGCTCTGTGACCGCTGCGGACACGGCCGTGTATTAC…	not annotated
	IGHV4-59	IGHJ4	0.0024	TTCTCCTGGTGGCCGCTCCCAGATGTGAGTATCTCAGGGATCCAGACATGGGGATATGGGAGGTGCCTCTGATCCCAGGGCTCCCTGTGGGTCTCTCTGTTCACAGGGGTCCTGTCCCCGGTGCAGCTGCAGGAGTCGGGCCCAGGACTGGTGAAGCCTTCGGAGACCCTGTCCCTCACCTGCACTGTCTCTGGTGGCTCCATCAGTAGTTACTACTGGAGCTGGATCCGGCAGCCCCCAGGGAAGGGACTGGAGTGGATTGGGTATATCTATTACAGTGGGAGCACCAACTACAACCCCTCCCTCAAGAGTCGAGTCACCATATCAGTAGACACGTCCAAGAACCAGTTCTCCCTGAAGCTGAGCTCTGTGACCGCTGCGGACACGGCCGTGTATTAC…	not annotated
	IGHV4-59	none	0.0007	TTCTCCTGGTGGCCGCTCCCAGATGTGAGTATCTCAGGGATCCAGACATGGGGATATGGGAGGTGCCTCTGATCCCAGGGCTCCCTGTGGGTCTCTCTGTTCACAGGGGTCCTGTCCCCGGTGCAGCTGCAGGAGTCGGGCCCAGGACTGGTGAAGCCTTCGGAGACCCTGTCCCTCACCTGCACTGTCTCTGGTGGCTCCATCAGTAGTTACTACTGGAGCTGGATCCGGCAGCCCCCAGGGAAGGGACTGGAGTGGATTGGGTATATCTATTACAGTGGGAGCACCAACTACAACCCCTCCCTCAAGAGTCGAGTCACCATATCAGTAGACACGTCCAAGAACCAGTTCTCCCTGAAGCTGAGCTCTGTGACCGCTGCGGACACGGCCGTGTATTAC…	not annotated
JMW1	IGHV4-39	IGHJ5	0.2719	TCCTGCTGGTGGCGGCTCCCAGATGTGAGTGTTTCTAGGATGCAGACACGGAGATATGGGAGGCTGCCTCTGACCCCAGGGCTCACTGTGGGTTTCTCTGTTCACAGGGGTCCTGTCCCAACTGCAGCTGTAAGAGTCGGGCCCAGGACTGTTGAAGCCTTCGGAGACCCCGTCGCTCACCTACAATGTCTCTGGGGGCTCCATCACCAGCAGTGTTTCCTACTGGGACTGGATCCGCCAGTCCCCAGGGAAGGGGCTGGAGTGGGTCGGGAATGTGTTTTTGAGTGGGGCACTGTCCCACAACTCGTCCCTCAAGAGGCGCCCCACCACATTTGTAGACACGTCGAGGAACCAATTCTCCCTGAGGGTGACCTCTGTGACCGCCACAGACACGCCTGA…	GCGAGACACGTAAGGCAGGTCGGGGCCGACTGCTTCGACCCC
	IGHV4-39	IGHJ5	0.2409	TCCTGCTGGTGGCGGCTCCCAGATGTGAGTGTTTCTAGGATGCAGACATGGAGATTTGGGAGGCTGACTCTGACCCCAGGGCTCACCCGTGGGTTTTTCTGTTCACAGGGGCCCTGTCCCAGCTGCAGCTGCAGGAGTCGGGCCCAGGACTGGTGAAGCCTTCGGAGACCCCGTCCCTCACCTGCACTGTCTCTGGTGGCTCCATCAGTAGTAGTACTAACTACTGGGACTGGATCCGCCAGCCCCCCGGGAAGGGGCTGGAGTGGATTGGAAGCATCTATTATAGTGGGACAACGTCCTACAACCCGTCCCTCAAGAGTCGAGTCACCATATCCGTAGACACGTCGAAGAACCAGTTCTCCCTGAGGCTGACCTCTGTGACCGCCGCAGACACGGCTG…	GCGAGACATTTGAGGCAGGTCGGGGCCGACTGGTTCGACCCC
	IGHV4-39	IGHJ5	0.0066	TGTGAGTGTTTCTAGGATGCAGACACGGAGATATGGGAGGCTGCCTCTGACCCCAGGGCTCACTGTGGGTTTCTCTGTTCACAGGGGTCCTGTCCCAACTGCAGCTGTAAGAGTCGGGCCCAGGACTGTTGAAGCCTTCGGAGACCCCGTCGCTCACCTACAATGTCTCTGGGGGCTCCATCACCAGCAGTGTTTCCTACTGGGACTGGATCCGCCAGTCCCCAGGGAAGGGGCTGGAGTGGGTCGGGAATGTGTTTTTGAGTGGGGCACTGTCCCACAACTCGTCCCTCAAGAGGCGCCCCACCACATTTGTAGACACGTCGAGGAACCAATTCTCCCTGAGGGTGACCTCTGTGACCGCCACAGACACGCCTGAATAGTCGTGTGCGAGACACGTAA…	GCGAGACACGTAAGGCAGGTCGGGGCCGACTGCTTCGACCCC
	IGHV4-39	IGHJ5	0.0063	TGTGAGTGTTTCTAGGATGCAGACATGGAGATTTGGGAGGCTGACTCTGACCCCAGGGCTCACCCGTGGGTTTTTCTGTTCACAGGGGCCCTGTCCCAGCTGCAGCTGCAGGAGTCGGGCCCAGGACTGGTGAAGCCTTCGGAGACCCCGTCCCTCACCTGCACTGTCTCTGGTGGCTCCATCAGTAGTAGTACTAACTACTGGGACTGGATCCGCCAGCCCCCCGGGAAGGGGCTGGAGTGGATTGGAAGCATCTATTATAGTGGGACAACGTCCTACAACCCGTCCCTCAAGAGTCGAGTCACCATATCCGTAGACACGTCGAAGAACCAGTTCTCCCTGAGGCTGACCTCTGTGACCGCCGCAGACACGGCTGTATACTACTGTGCGAGACATTTG…	GCGAGACATTTGAGGCAGGTCGGGGCCGACTGGTTCGACCCC
	IGHV4-39	IGHJ5	0.0058	TCCTGCTGGTGGCGGCTCCCAGATGTGAGTGTTTCTAGGATGCAGACACGGAGATATGGGAGGCTGCCTCTGACCCCAGGGCTCACTGTGGGTTTCTCTGTTCACAGGGGTCCTGTCCCAACTGCAGCTGTAAGAGTCGGGCCCAGGACTGTTGAAGCCTTCGGAGACCCCGTCCCTCACCTGCACTGTCTCTGGTGGCTCCATCAGTAGTAGTACTAACTACTGGGACTGGATCCGCCAGCCCCCCGGGAAGGGGCTGGAGTGGATTGGAAGCATCTATTATAGTGGGACAACGTCCTACAACCCGTCCCTCAAGAGTCGAGTCACCATATCCGTAGACACGTCGAAGAACCAGTTCTCCCTGAGGCTGACCTCTGTGACCGCCGCAGACACGGCTGT…	GCGAGACATTTGAGGCAGGTCGGGGCCGACTGGTTCGACCCC
	IGHV4-39	IGHJ5	0.0039	TCCTGCTGGTGGCGGCTCCCAGATGTGAGTGTTTCTAGGATGCAGACATGGAGATTTGGGAGGCTGACTCTGACCCCAGGGCTCACCCGTGGGTTTTTCTGTTCACAGGGGCCCTGTCCCAGCTGCAGCTGCAGGAGTCGGGCCCAGGACTGGTGAAGCCTTCGGAGACCCCGTCGCTCACCTACAATGTCTCTGGGGGCTCCATCACCAGCAGTGTTTCCTACTGGGACTGGATCCGCCAGTCCCCAGGGAAGGGGCTGGAGTGGGTCGGGAATGTGTTTTTGAGTGGGGCACTGTCCCACAACTCGTCCCTCAAGAGGCGCCCCACCACATTTGTAGACACGTCGAGGAACCAATTCTCCCTGAGGGTGACCTCTGTGACCGCCACAGACACGCCTG…	GCGAGACACGTAAGGCAGGTCGGGGCCGACTGCTTCGACCCC
	IGHV4-39	IGHJ5	0.0031	TCCTGCTGGTGGCGGCTCCCAGATGTGAGTGTTTCTAGGATGCAGACACGGAGATATGGGAGGCTGCCTCTGACCCCAGGGCTCACTGTGGGTTTCTCTGTTCACAGGGGCCCTGTCCCAGCTGCAGCTGCAGGAGTCGGGCCCAGGACTGGTGAAGCCTTCGGAGACCCCGTCCCTCACCTGCACTGTCTCTGGTGGCTCCATCAGTAGTAGTACTAACTACTGGGACTGGATCCGCCAGCCCCCCGGGAAGGGGCTGGAGTGGATTGGAAGCATCTATTATAGTGGGACAACGTCCTACAACCCGTCCCTCAAGAGTCGAGTCACCATATCCGTAGACACGTCGAAGAACCAGTTCTCCCTGAGGCTGACCTCTGTGACCGCCGCAGACACGGCTGT…	GCGAGACATTTGAGGCAGGTCGGGGCCGACTGGTTCGACCCC
	IGHV4-39	IGHJ5	0.0029	TCCTGCTGGTGGCGGCTCCCAGATGTGAGTGTTTCTAGGATGCAGACACGGAGATATGGGAGGCTGCCTCTGACCCCAGGGCTCACCCGTGGGTTTTTCTGTTCACAGGGGCCCTGTCCCAGCTGCAGCTGCAGGAGTCGGGCCCAGGACTGGTGAAGCCTTCGGAGACCCCGTCCCTCACCTGCACTGTCTCTGGTGGCTCCATCAGTAGTAGTACTAACTACTGGGACTGGATCCGCCAGCCCCCCGGGAAGGGGCTGGAGTGGATTGGAAGCATCTATTATAGTGGGACAACGTCCTACAACCCGTCCCTCAAGAGTCGAGTCACCATATCCGTAGACACGTCGAAGAACCAGTTCTCCCTGAGGCTGACCTCTGTGACCGCCGCAGACACGGCTG…	GCGAGACATTTGAGGCAGGTCGGGGCCGACTGGTTCGACCCC
	IGHV4-39	IGHJ5	0.0017	TCCTGCTGGTGGCGGCTCCCAGATGTGAGTGTTTCTAGGATGCAGACATGGAGATTTGGGAGGCTGACTCTGACCCCAGGGCTCACTGTGGGTTTCTCTGTTCACAGGGGTCCTGTCCCAACTGCAGCTGTAAGAGTCGGGCCCAGGACTGTTGAAGCCTTCGGAGACCCCGTCGCTCACCTACAATGTCTCTGGGGGCTCCATCACCAGCAGTGTTTCCTACTGGGACTGGATCCGCCAGTCCCCAGGGAAGGGGCTGGAGTGGGTCGGGAATGTGTTTTTGAGTGGGGCACTGTCCCACAACTCGTCCCTCAAGAGGCGCCCCACCACATTTGTAGACACGTCGAGGAACCAATTCTCCCTGAGGGTGACCTCTGTGACCGCCACAGACACGCCTGA…	GCGAGACACGTAAGGCAGGTCGGGGCCGACTGCTTCGACCCC
	IGHV4-39	IGHJ5	0.0014	TCCTGCTGGTGGCGGCTCCCAGATGTGAGTGTTTCTAGGATGCAGACATGGAGATTTGGGAGGCTGACTCTGACCCCAGGGCTCACCCGTGGGTTTTTCTGTTCACAGGGGCCCTGTCCCAGCTGCAGCTGCAGGAGTCGGGCCCAGGACTGGTGAAGCCTTCGGAGACCCCGTCCCTCACCTGCACTGTCTCTGGTGGCTCCATCAGTAGTAGTACTAACTACTGGGACTGGATCCGCCAGCCCCCCGGGAAGGGGCTGGAGTGGATTGGAAGCATCTATTATAGTGGGACAACGTCCTACAACCCGTCCCTCAAGAGTCGAGTCACCATATCCGTAGACACGTCGAAGAACCAGTTCTCCCTGAGGCTGACCTCTGTGACCGCCGCAGACACGGCTG…	GCGAGACATTTGAGGCAGGTCGGGGCCGACTGCTTCGACCCC
Karpas25	IGHV4-4	IGHJ4	0.7099	TCCTCCTGGTGGCAGCTCCCAGATGTGAGTGTCTCAAGGCTGCAGACATGGGGGCATGGGAGGTGACTCTGATCCCAGGGCTCACTGTGGGGCTCTCTGTTCACAGGGGTCCTGTCTCAGGTGCAGCTGCAGGAGTCGGGCCCAGGACTGGTGAAGCCTTCGGGGACCCTGTCCCTCACCTGCGGTGTCTCTGGTGACTCCATCAGTAGTTTGAACTGGTGGAGTTGGGTCCGCCAGGCCCCAGGGAAGGGGCTGGAGTGGATTGGAGAAATCCATGTCAGTGGGCGCACCAACTACAACCCGTCCCTCCAGAGTCGAGTCACCATTTCAGTGGACAAGTCCAGCAACCACTTCTCCCTGAGGCTGAGCTCTGTGACCGCCGCGGACACGGCCATATAT…	GCGAGAGAGACTGGGGGCGATTTCGATCGTTGGAGTGGCCAGCACTACTACTTTGACTCC
	IGHV4-4	IGHJ4	0.0026	TCCTCCTGGTGGCCGCTCCCAGATGTGAGTGTCTCAAGGCTGCAGACATGGGGGCATGGGAGGTGACTCTGATCCCAGGGCTCCCTGTGGGGCTCTCTGTTCACAGGGGTCCTGTCTCCGGTGCAGCTGCAGGAGTCGGGCCCAGGACTGGTGAAGCCTTCGGGGACCCTGTCCCTCACCTGCGGTGTCTCTGGTGACTCCATCAGTAGTTTGAACTGGTGGAGTTGGGTCCGCCAGGCCCCAGGGAAGGGGCTGGAGTGGATTGGAGAAATCCATGTCAGTGGGCGCACCAACTACAACCCGTCCCTCCAGAGTCGAGTCACCATTTCAGTGGACAAGTCCAGCAACCACTTCTCCCTGAGGCTGAGCTCTGTGACCGCCGCGGACACGGCCATATAT…	GCGAGAGAGACTGGGGGCGATTTCGATCGTTGGAGTGGCCAGCACTACTACTTTGACTCC
	IGHV4-4	IGHJ4	0.0004	TCCTGGTGGCAGCTCCCAGATGTGAGTGTCTCAAGGCTGCAGACATGGGGGCATGGGAGGTGACTCTGATCCCAGGGCTCACTGTGGGGCTCTCTGTTCACAGGGGTCCTGTCTCAGGTGCAGCTGCAGGAGTCGGGCCCAGGACTGGTGAAGCCTTCGGGGACCCTGTCCCTCACCTGCGGTGTCTCTGGTGACTCCATCAGTAGTTTGAACTGGTGGAGTTGGGTCCGCCAGGCCCCAGGGAAGGGGCTGGAGTGGATTGGAGAAATCCATGTCAGTGGGCGCACCAACTACAACCCGTCCCTCCAGAGTCGAGTCACCATTTCAGTGGACAAGTCCAGCAACCACTTCTCCCTGAGGCTGAGCTCTGTGACCGCCGCGGACACGGCCATATATTAC…	GCGAGAGAGACTGGGGGCGATTTCGATCGTTGGAGTGGCCAGCACTACTACTTTGACTCC
KP6 (250ng)	IGHV3-33	IGHJ2	0.7018	GGTTTTCCTCGTTGCTCTGTTAAGAGGTGCTTGATGGGGAAAGAGAGAGACTGAGTGTGAGTGAACATGAGTGAAAAAAACTGGATTTGTGTGGCATTTTCTGACAACGGTGTCTTTCTGTTTGCAGGTGTCCAGTGTCAGGTGCAGCTGGAGGAGTCGGGGGGAGGCGTGGTCCAGCCTCAGAAGTCCCTGAGACTCTCCTGTGCAGCGTCCGGATTCACCTTTAGTACTTATGGCATGCACTGGCTCCGCCAGGCTCCAGGCAAGGGGCTGGAGTGGGTGGCAATCATATGGTATGATGGCAGTAATATAGAGTATGGAGACTCCGTGAAGGGCCGATTCATCATCTCCAGAGACAATCGCAAGAATATTCTGTATCTACAAATGAATAACCTGACA…	GCGAGAGAGTGGGAACTACGCTCGGGCTGGCACTTCGATCTC
KP6 (100ng)	IGHV3-33	IGHJ2	0.7321	GGTTTTCCTCGTTGCTCTGTTAAGAGGTGCTTGATGGGGAAAGAGAGAGACTGAGTGTGAGTGAACATGAGTGAAAAAAACTGGATTTGTGTGGCATTTTCTGACAACGGTGTCTTTCTGTTTGCAGGTGTCCAGTGTCAGGTGCAGCTGGAGGAGTCGGGGGGAGGCGTGGTCCAGCCTCAGAAGTCCCTGAGACTCTCCTGTGCAGCGTCCGGATTCACCTTTAGTACTTATGGCATGCACTGGCTCCGCCAGGCTCCAGGCAAGGGGCTGGAGTGGGTGGCAATCATATGGTATGATGGCAGTAATATAGAGTATGGAGACTCCGTGAAGGGCCGATTCATCATCTCCAGAGACAATCGCAAGAATATTCTGTATCTACAAATGAATAACCTGACA…	GCGAGAGAGTGGGAACTACGCTCGGGCTGGCACTTCGATCTC
LP1	IGHV3-30	IGHJ6	0.6735	GGTTTTCCTCGTCGCTCTTTTAAGAGGTGATTCATGGAGAAATGGAGAGACTGAGTGTGAGTGAACATGAGTGAGAAAAACTGGATTTGTGTGGCATTTTCCGGTATCGGTGTCCTTCTGTTTGCAGGTGTCCAGTGTCAGATACAACTATTGGAGTCTGGGGGAGGCGTGGTCCAGCCTGGGACGTCCCTGAGACTCTCCTGTGCAGCCTCTGGATTCACCTTCAGTGACTATGCCATGCACTGGGTCCGCCAGGCTCCAGGCAAGGGGCTGGAGTGGGTGGCAGTTATATCCTATGATGGAACTAACAATTATTATGCCGACTCCGTGAAGGGCCGATTCACCATCTCCAGAGACAATTCCAAGAAAACACTGTATCTGCAAATGCACAGCCTGAGA…	GCGAAGACATTATTACAGATGGGGACAAGGGGCCACTACTACGGTTTGGACGTC
	IGHV5-51	no J gene	0.0006	CTCGCCCTCCTCCTGGCTGTTCTCCAAGGTCAGTCCTGCCGAGGGCTTGAGGTCACAGAGGAGAACGGGTGGAAAGGAGCCCCTGATTCAAATTTTGTGTCTCCCCCACAGGAGTCTGTGCCGAGGTGCAGCTGGTGCAGTCTGGAGCAGAGGTGAAAAAGCCCGGGGAGTCTCTGAAGATCTCCTGTAAGGGTTCTGGATACAGCTTTACCAGCTACTGGATCGGCTGGGTGCGCCAGATGCCCGGGAAAGGCCTGGAGTGGATGGGGATCATCTATCCTGGTGACTCTGATACCAGATACAGCCCGTCCTTCCAAGGCCA	not annotated
MM1S (100ng)	IGHV3-30	IGHJ	0.6864	GGTTTTCCTCGTTGCTCTTTTAAGAGGTGATTCATGGAGAAATAGAGAGACTGAGTGTGAGTGAACATGAGTGAGAAAAACTGGATTTGTGTGGCATTTTCTGATAACGGTGTCCTTCTGTTTGCAGGTGTCAAGTGTCAGGTGCAGCTGGTGGAGTCTGGGGGAGGCGTGGTCCAGCCTGGGAGGTCCCTGAGACTCTCCTGTGCAGCCTCTGGATTCACCTTCAGTAGTTATGCTATGCACTGGGTCCGCCAGGCTCCAGGCAAGGGGCTGGAGTGGGTGGCAGTTATATCATATGATGAAACTAATACATACTACGCGGACTCCGTGAAGGGCCGATTCACCATCTCCAGAGACAATTCCAAGAACACGCTGTATCTGCAAATGAACAGCCTGAGA…	not annotated
MM1S (250ng)	IGHV3-30	IGHJ	0.6599	GGTTTTCCTCGTTGCTCTTTTAAGAGGTGATTCATGGAGAAATAGAGAGACTGAGTGTGAGTGAACATGAGTGAGAAAAACTGGATTTGTGTGGCATTTTCTGATAACGGTGTCCTTCTGTTTGCAGGTGTCAAGTGTCAGGTGCAGCTGGTGGAGTCTGGGGGAGGCGTGGTCCAGCCTGGGAGGTCCCTGAGACTCTCCTGTGCAGCCTCTGGATTCACCTTCAGTAGTTATGCTATGCACTGGGTCCGCCAGGCTCCAGGCAAGGGGCTGGAGTGGGTGGCAGTTATATCATATGATGAAACTAATACATACTACGCGGACTCCGTGAAGGGCCGATTCACCATCTCCAGAGACAATTCCAAGAACACGCTGTATCTGCAAATGAACAGCCTGAGA…	not annotated
OCI_MY5	IGHV4-4	IGHJ4	0.7121	TCCTGCTGGTGGCAGCTCCCAGATGTGAGTGTCTCAAGGCTGCAGACATGGGGCTATGGGAGGTGCCTCTGATCCCAGGGCTCACTGTGGGTCTCTCTGTTCACAGGGGTCCTGTCCCAGGTGCAGCTGCAGGAGTCGGGCCCAAGACTGGTGAAGCCTTCGGAGACCCTGTCCCTCACCTGCACTGTCTCTGGTGGCTCCATGAGTGATTTCTACTGGAGCTGGATCCGGCAGCCCGCCGGGAAGGGACTGGAGTGGATTGGGCGTATCTACACTAGTGGGAGCACCAATTACAACCCCTCCCTCACGAGTCGAGTCACCATGTCAGTAGACACGTCCAAGAAGCAGTTCTCCCTGAACCTGAGTTCTGTGACCGCCGCGGACACGGCCGTATATTTC…	GCGAGTGAGGGACAGGTGGGAAGTCAGGACTAC
	IGHV4-4	IGHJ4	0.0032	TCCTGCTGGTGGCCGCTCCCAGATGTGAGTGTCTCAAGGCTGCAGACATGGGGCTATGGGAGGTGCCTCTGATCCCAGGGCTCCCTGTGGGTCTCTCTGTTCACAGGGGTCCTGTCCCCGGTGCAGCTGCAGGAGTCGGGCCCAAGACTGGTGAAGCCTTCGGAGACCCTGTCCCTCACCTGCACTGTCTCTGGTGGCTCCATGAGTGATTTCTACTGGAGCTGGATCCGGCAGCCCGCCGGGAAGGGACTGGAGTGGATTGGGCGTATCTACACTAGTGGGAGCACCAATTACAACCCCTCCCTCACGAGTCGAGTCACCATGTCAGTAGACACGTCCAAGAAGCAGTTCTCCCTGAACCTGAGTTCTGTGACCGCCGCGGACACGGCCGTATATTTC…	GCGAGTGAGGGACAGGTGGGAAGTCAGGACTAC
	IGHV4-4	IGHJ4	0.0005	TGCTGGTGGCAGCTCCCAGATGTGAGTGTCTCAAGGCTGCAGACATGGGGCTATGGGAGGTGCCTCTGATCCCAGGGCTCACTGTGGGTCTCTCTGTTCACAGGGGTCCTGTCCCAGGTGCAGCTGCAGGAGTCGGGCCCAAGACTGGTGAAGCCTTCGGAGACCCTGTCCCTCACCTGCACTGTCTCTGGTGGCTCCATGAGTGATTTCTACTGGAGCTGGATCCGGCAGCCCGCCGGGAAGGGACTGGAGTGGATTGGGCGTATCTACACTAGTGGGAGCACCAATTACAACCCCTCCCTCACGAGTCGAGTCACCATGTCAGTAGACACGTCCAAGAAGCAGTTCTCCCTGAACCTGAGTTCTGTGACCGCCGCGGACACGGCCGTATATTTCTGT…	GCGAGTGAGGGACAGGTGGGAAGTCAGGACTAC
SKMM1 (250ng)	IGHV4-39	IGHJ4	0.6661	TCCTGCTGGTGGCGGCTCCCAGATGTGAGTGTTCCTAGGATGCAGACATGGAGATATGGGAGGCTGCCTCTGATCCCAGGGCTCACTGTGGATTTTTCTGTTCACAGGGGTCCCGTCCCAGGTGCAGCTGCAGGAGTCGTGCCCAGGACTGGGGAAGCCTTCGGAGACCCTGTCCCTCACTTGAACTGCCTCTGGTGGCTCCATCAGTAGGAATAATCATTATTGGGGCTGGATCCGCCAGCCCCCAGGGATGGGGCTGGAGTGGATTGGGAATATATATAATACTGGGAGCACCTTATACAGCCCGTCCCTCGACAGTCGAGTCACCATCTCCGTAGACACGTCCAAGAACCAGTTCTCCCTGAAGCTGAGCTCTGTGACCGCCGCAGATACGGCTGT…	not annotated
	IGHV4-39	IGHJ4	0.0131	TGTGAGTGTTCCTAGGATGCAGACATGGAGATATGGGAGGCTGCCTCTGATCCCAGGGCTCACTGTGGATTTTTCTGTTCACAGGGGTCCCGTCCCAGGTGCAGCTGCAGGAGTCGTGCCCAGGACTGGGGAAGCCTTCGGAGACCCTGTCCCTCACTTGAACTGCCTCTGGTGGCTCCATCAGTAGGAATAATCATTATTGGGGCTGGATCCGCCAGCCCCCAGGGATGGGGCTGGAGTGGATTGGGAATATATATAATACTGGGAGCACCTTATACAGCCCGTCCCTCGACAGTCGAGTCACCATCTCCGTAGACACGTCCAAGAACCAGTTCTCCCTGAAGCTGAGCTCTGTGACCGCCGCAGATACGGCTGTCCATGACTGTGCGGGCATGGGAG…	not annotated
	IGHV3-30-3	IGHJ6	0.001	GGTTTTCCTCGTTGCTCTTTTAAGAGGTGATTCATGGAGAAAAAGAGAGACTGAGTGTGAGTGAACATGAGTGAGAAAAACTGGATTTGTGTGGCATTTTCTGATAACGGTGTCCTTCTGTTTGCAGGTGTCCAGTGTCAGGTGCAGTTGGTGGAGTCTGGGGGAGGCGTGGTCCAGCCTGGGACGTCCCTGAGACTCTCCTGTGTAGCCTCTGGTTTCACCTTCAGTCGCAATGCTATGCACTGGGTCCGCCAGGCTCCAGGCAAGGGGCTGGAGTGGGTGACAGTTATATCATATGATGAAGACAATAAATTCTACGCAGACTCCGTGAAGGGCCGATTTACCATCTCCAGAGACAATTCTAAGAACACGGTGTATCTGCAAATGAACAGCCTGCGA…	GCGAGAGGGAGGATTACAGTTTTTGGAGTGGTTAAGAACTACATGGACGTC
SKMM1 (100ng)	IGHV4-39	IGHJ4	0.629	TCCTGCTGGTGGCGGCTCCCAGATGTGAGTGTTCCTAGGATGCAGACATGGAGATATGGGAGGCTGCCTCTGATCCCAGGGCTCACTGTGGATTTTTCTGTTCACAGGGGTCCCGTCCCAGGTGCAGCTGCAGGAGTCGTGCCCAGGACTGGGGAAGCCTTCGGAGACCCTGTCCCTCACTTGAACTGCCTCTGGTGGCTCCATCAGTAGGAATAATCATTATTGGGGCTGGATCCGCCAGCCCCCAGGGATGGGGCTGGAGTGGATTGGGAATATATATAATACTGGGAGCACCTTATACAGCCCGTCCCTCGACAGTCGAGTCACCATCTCCGTAGACACGTCCAAGAACCAGTTCTCCCTGAAGCTGAGCTCTGTGACCGCCGCAGATACGGCTGT…	not annotated
	IGHV4-39	IGHJ4	0.0205	TGTGAGTGTTCCTAGGATGCAGACATGGAGATATGGGAGGCTGCCTCTGATCCCAGGGCTCACTGTGGATTTTTCTGTTCACAGGGGTCCCGTCCCAGGTGCAGCTGCAGGAGTCGTGCCCAGGACTGGGGAAGCCTTCGGAGACCCTGTCCCTCACTTGAACTGCCTCTGGTGGCTCCATCAGTAGGAATAATCATTATTGGGGCTGGATCCGCCAGCCCCCAGGGATGGGGCTGGAGTGGATTGGGAATATATATAATACTGGGAGCACCTTATACAGCCCGTCCCTCGACAGTCGAGTCACCATCTCCGTAGACACGTCCAAGAACCAGTTCTCCCTGAAGCTGAGCTCTGTGACCGCCGCAGATACGGCTGTCCATGACTGTGCGGGCATGGGAG…	not annotated
	IGHV4-39	none	0.0028	TCCTGCTGGTGGCGGCTCCCAGATGTGAGTGTTCCTAGGATGCAGACATGGAGATATGGGAGGCTGCCTCTGATCCCAGGGCTCACTGTGGATTTTTCTGTTCACAGGGGTCCCGTCCCAGGTGCAGCTGCAGGAGTCGTGCCCAGGACTGGGGAAGCCTTCGGAGACCCTGTCCCTCACTTGAACTGCCTCTGGTGGCTCCATCAGTAGGAATAATCATTATTGGGGCTGGATCCGCCAGCCCCCAGGGATGGGGCTGGAGTGGATTGGGAATATATATAATACTGGGAGCACCTTATACAGCCCGTCCCTCGACAGTCGAGTCACCATCTCCGTAGACACGTCCAAGAACCAGTTCTCCCTGAAGCTGAGCTCTGTGACCGCCGCAGATACGGCTGT…	not annotated
	IGHV3-30-3	IGHJ6	0.0015	GGTTTTCCTCGTTGCTCTTTTAAGAGGTGATTCATGGAGAAAAAGAGAGACTGAGTGTGAGTGAACATGAGTGAGAAAAACTGGATTTGTGTGGCATTTTCTGATAACGGTGTCCTTCTGTTTGCAGGTGTCCAGTGTCAGGTGCAGTTGGTGGAGTCTGGGGGAGGCGTGGTCCAGCCTGGGACGTCCCTGAGACTCTCCTGTGTAGCCTCTGGTTTCACCTTCAGTCGCAATGCTATGCACTGGGTCCGCCAGGCTCCAGGCAAGGGGCTGGAGTGGGTGACAGTTATATCATATGATGAAGACAATAAATTCTACGCAGACTCCGTGAAGGGCCGATTTACCATCTCCAGAGACAATTCTAAGAACACGGTGTATCTGCAAATGAACAGCCTGCGA…	GCGAGAGGGAGGATTACAGTTTTTGGAGTGGTTAAGAACTACATGGACGTC
	IGHV5-51	none	0.0005	CTCGCCCTCCTCCTGGCTGTTCTCCAAGGTCAGTCCTGCCGAGGGCTTGAGGTCACAGAGGAGAACGGGTGGAAAGGAGCCCCTGATTCAAATTTTGTGTCTCCCCCACAGGAGTCTGTGCCGAGGTGCAGCTGGTGCAGTCTGGAGCAGAGGTGAAAAAGCCGGGGGAGTCTCTGAAGATCTCCTGTAAGGGTTCTGGATACAGCTTTACCAGCTACTGGATCGGCTGGGTGCGCCAGATGCCCGGGAAAGGCCTGGAGTGGATGGGGATCATCTATCCTGGTGACTCTGATACCAGATACAGCCCGTCCTTCCAAGGCCA	not annotated
XG2	IGHV4-61	IGHJ6	0.6405	TCCTCCTGGTGGCAGCTCCCAGATGTGAGTGTCTCAGGGATCCAGACATGGGGATGTGGGACGTGCCTCTGAGCCTAGGCCTCACTGTGGGTCTCTCTGTTGACAGGGGTCCTGTCCCAGGTGCAGCTGCGGGAGTGGGGCCCAGGACTGGTGAAGCCTCTACAGACCCTGTCCCTCACCTGTACTGTCTCTGGTGACTCCATCAGTAGTGGCTCTTATTATTGGAGTTGGATCCGGCAGCCCGCCGGGAAGGGGCTGGAGTGGATTGGGCGTATTTATGCCAGTGGGTACACCTACTATAATCCCTCCCTCGAGAGTCGTGCCATCATGTCAGTTGACACGTCCAAGAACCAATTCTCCCTGAGGGTGACTTCTGCGACCGCCGCTGACACGGCCGTG…	GCGAGAATAGCCGTGGCTGGTAGTAGGGACTTTTACAACTACAACCACGATATGGACGTC
	IGHV4-61	IGHJ6	0.0055	TCCTCCTGGTGGCAGCTCCCAGATGTGAGTGTCTCAGGGATCCAGACATGGGGATGTGGGACGTGCCTCTGAGCCTAGGCCTCCCTGTGGGTCTCTCTGTTGACAGGGGTCCTGTCCCCGGTGCAGCTGCGGGAGTGGGGCCCAGGACTGGTGAAGCCTCTACAGACCCTGTCCCTCACCTGTACTGTCTCTGGTGACTCCATCAGTAGTGGCTCTTATTATTGGAGTTGGATCCGGCAGCCCGCCGGGAAGGGGCTGGAGTGGATTGGGCGTATTTTTGCCAGTGGGTACACCTACTATAATCCCTCCCTCGAGAGTCGTGCCATCATGTCAGTTGACACGTCCAAGAACCAATTCTCCCTGAGGGTGACTTCTGCGACCGCCGCTGACACGGCCGTG…	GCGAGAATAGCCGTGGCTGGTAGTAGGGACTTTTACAACTACAACCACGATATGGACGTC
