# Supplementary material for: Myeloma immunoglobulin rearrangement and translocation detection through targeted capture sequencing
Source: Life Sci Alliance. 2022 Nov 3;6(1):e202201543. doi: 10.26508/lsa.202201543 (PMC9644417; doi:10.26508/lsa.202201543)
Supplement: Supplementary file 6 [file LSA-2022-01543_TableS6.xlsx]

## Sheet: S6_LymphoTrack_CapIGSeq_comp
Cell Line	CapIG-Seq						LymphoTrack
	IGHV	IGHD	IGHJ	cloneCount	cloneFraction	CDR3	IGHV	IGHJ	fraction total reads	CDR3	Sequence
ALMC1	IGHV3-21	IGHD2-21	IGHJ4	56	0.285714	TGTGTGAGAGCGTGGGGTGGGGAACTGTGGTGGTTACCAGGCTACTGG	IGHV3-21	IGHJ4	0.509	not found	GGTTTTCCTTGCTGCTATTTTAGAAGGTGAGTCATGGAAAAGTAGAGAGATTTAGTGTGTGTGGATATGAGAGAGAGAAACGGTGGATGTGTGTGACAGTTTCTGACCAGTGTCTCTCTGTTTGCAGGTGTCCAATGTGAAGTGCAGCTGGTGGAGTCGGGGGGAGGCCTGGTCAAGCCTGGGGGGTCCCTGAGACTCTCTTGTGCAGCCTCTGGATTCACCTTCAGTACCTACAGCATGATCTGGGTCCGCCAGACTCCAGGGAAGGGGCTGGAGTGGGTCTCTTCCATTAGTCATAGTAGCCGTCACAGCTACTATGCAGACTCAGCGAAGGGCCGATTCACCATCTCCAGAGACAACCCCAAGAACTCACTATTTTTGCAAATGAACAGCCTCAGA…
	IGHV3-29	IGHD3-3	IGHJ6	53	0.270408	TGTACATAAGGTTCCAAGTGAGGAAACATCGGTGTGAGTCCAGACACAAAATTTCCTGCAAAAAGAAGAAAGGAGTCTGG	not found	not found		-	-	Maybe this was was false - did not make it into my final table - does this mean it wasn't manually verfied/seen? Not found by lymphotrack
							IGHV3-23	IGHJ5	0.0835	not found	GCTTTTTCTTGTGGCTATTTTAAAAGGTAATTCATGGAGACATAGAAAGATTGAGGGTGAATGGATAAGAGTGAGAGAAACAGTGGAAACGTGCGGCGGTCTCTGACCAGGCTTTCTTTTTGTTTGCAGGTGTCCAGTGTGGGGTGCTGGTGTTGGTCTCTGGGGGAGGCTTGGTACAGTGGGGGACGTCCCTGAGACTCGCCTGCGCAGCCGCTGGCTACAGGTTCAGGAGTACGTGGGTCCGCCCGGCCCCAGGGAAGGGGCAGGAGTGGGTCTCACATCTCAGTGGGAGCGGAGGTGGGGGGCCGGCTCACTCTCGCCAGAGACAAATCCAAGAAAACGATGAAGTTGCAGAATCTCAGCCTGAGAGGCGAGGACACGGCCGACAATTACGAGGGG…	these are all region sequences without CDR3 found. Though this may not mean there isn't one, according to Peter…
							IGHV5-51	none	0.0009	not found	CTCGCCCTCCTCCTGGCTGTTCTCCAAGGTCAGTCCTGCCGAGGGCTTGAGGTCACAGAGGAGAACGGGTGGAAAGGAGCCCCTGATTCAAATTTTGTGTCTCCCCCACAGGAGTCTGTGCCGAGGTGCAGCTGGTGCAGTCTGGAGCAGAGGTGAAAAAGCCCGGGGAGTCTCTGAAGATCTCCTGTAAGGGTTCTGGATACAGCTTTACCAGCTACTGGATCGGCTGGGTGCGCCAGATGCCCGGGAAAGGCCTGGAGTGGATGGGGATCATCTATCCTGGTGACTCTGATACCAGATACAGCCCGTCCTTCCAAGGCCA
							IGHV4-39	IGHJ4	0.0005	not found	TCCTGCTGGTGGCGGCTCCCAGATGTGAGTGTTCCTAGGATGCAGACATGGAGATATGGGAGGCTGCCTCTGATCCCAGGGCTCACTGTGGATTTTTCTGTTCACAGGGGTCCCGTCCCAGGTGCAGCTGCAGGAGTCGTGCCCAGGACTGGGGAAGCCTTCGGAGACCCTGTCCCTCACTTGAACTGCCTCTGGTGGCTCCATCAGTAGGAATAATCATTATTGGGGCTGGATCCGCCAGCCCCCAGGGATGGGGCTGGAGTGGATTGGGAATATATATAATACTGGGAGCACCTTATACAGCCCGTCCCTCGACAGTCGAGTCACCATCTCCGTAGACACGTCCAAGAACCAGTTCTCCCTGAAGCTGAGCTCTGTGACCGCCGCAGATACGGCTGT…
							IGHV4-4	IGHJ4	0.0004	GCGAGAGAGACTGGGGGCGATTTCGATCGTTGGAGTGGCCAGCACTACTACTTTGACTCC	TCCTCCTGGTGGCAGCTCCCAGATGTGAGTGTCTCAAGGCTGCAGACATGGGGGCATGGGAGGTGACTCTGATCCCAGGGCTCACTGTGGGGCTCTCTGTTCACAGGGGTCCTGTCTCAGGTGCAGCTGCAGGAGTCGGGCCCAGGACTGGTGAAGCCTTCGGGGACCCTGTCCCTCACCTGCGGTGTCTCTGGTGACTCCATCAGTAGTTTGAACTGGTGGAGTTGGGTCCGCCAGGCCCCAGGGAAGGGGCTGGAGTGGATTGGAGAAATCCATGTCAGTGGGCGCACCAACTACAACCCGTCCCTCCAGAGTCGAGTCACCATTTCAGTGGACAAGTCCAGCAACCACTTCTCCCTGAGGCTGAGCTCTGTGACCGCCGCGGACACGGCCATATAT…	not unique CDR3. also, the CDRs is only found in the 0.0004 fraction, and not found in CapIGSeq
EJM	IGHV2-5	IGHD3-22	IGHJ4	469	0.77649	TGTGCACACTTCCCCTCGCCTACCTCTGATAATAATGGTTATTACTTTGACTACTGG	IGHV2-5	IGHJ4	0.7058	GCACACTTCCCCTCGCCTACCTCTGATAATAATGGTTATTACTTTGACTAC	CTGCTGCTGACCATCCCTTCATGTGAGTGCTGTGGTCAGGGACTCCTTCATGGGTGAAACATCAGTTTTCTTGTTTGTGGGCTTCATCTTCTTATGCTTTCTCCACAGGGGTCTTGTCCCAGATCACCTTGAAGGAGTCTGGTCCTACGCTGGTGAAACCCACACAGACCCTCACGCTGACCTGCACCTTCTCTGGATTCTCACTCAGCACTATTGGAGAGGCTGTGGGCTGGATCCGTCAGCCCCCAGGAAAGGCCCTGGAATGGCTTGCAGTCATTTATTGGGATGATGACAAGCGCTACAGCCCACCTCTGAAGAACAGATTCACCATCACCAAGGACACCTCCAAAAACCAGGTGGTCCTTACAGTGACCAACATGGACCCTGTCGACACAGCCA…	this is the same CDR3 for 2 different 'region' sequences - group them together, display both, or hide one?
							IGHV2-5	IGHJ4	0.0007	GCACACTTCCCCTCGCCTACCTCTGATAATAATGGTTATTACTTTGACTAC	CTGCTGCTGACCATCCCTTCATGGGTCTTGTCCCAGATCACCTTGAAGGAGTCTGGTCCTACGCTGGTGAAACCCACACAGACCCTCACGCTGACCTGCACCTTCTCTGGATTCTCACTCAGCACTATTGGAGAGGCTGTGGGCTGGATCCGTCAGCCCCCAGGAAAGGCCCTGGAATGGCTTGCAGTCATTTATTGGGATGATGACAAGCGCTACAGCCCACCTCTGAAGAACAGATTCACCATCACCAAGGACACCTCCAAAAACCAGGTGGTCCTTACAGTGACCAACATGGACCCTGTCGACACAGCCACATATTACTGTGCACACTTCCCCTCGCCTACCTCTGATAATAATGGTTATTACTTTGACTACTGGGGCCAGGGAACCCT
FR4	IGHV3-7	IGHD4-11	IGHJ4	167	0.65748	TGCACGAGAGCAACTCAAAGGTACTGTAGTGGCTGCCCGGATGACTGG	IGHV3-7	IGHJ4	0.6618	not found	GGTTTTCCTTGTTGCTATTTTAGAAGGTGAGTCATCGAAAACTAGGAAGAGTGCGTGTGGGTGGATCTGAGTGTGGGAAACAGTGGACATGTGTGGCAGTGTCTGACCTTGGTGTCTCTGTCTTAGCAGGTGTCCAGTGTGAGGTGGAGATTGTGGACGTTGACATAGTGGCGTCTGGGGGAGGCGTGTTCCTGCCTGGGGAGTCCCGGAGACTCTCCTGTGAAGGCTCAGGATTGACTTTTAATAATTATTGGATGAATTGGGTCCGCCAGGCTCCAGGGAAGGGGCTGGAGTGGGTGGCCAGCATAAAGTACGATGGAAGTGAGAAGAATTATGTGGACTCTGTGAAGGGCCGATTCACCATCTCCAGAGACAACGCCAGGAATTCACTGTTTTTGC…
H1112	IGHV3-9	IGHD2-8	IGHJ3	111	0.474359	TGTGCAAGAGATAGCTCTATGGGGGGCGGAGACGACAATGGTCATCTTTTTGACATGTGG	IGHV3-9	IGHJ3	0.5887	GCAAGAGATAGCTCTATGGGGGGCGGAGACGACAATGGTCATCTTTTTGACATG	GATTTTCCTTTTGGCTATTTTAAAAGGTGATTCATGGAGAAATAGAGAGATTGAGTGTGAGTGGACGTGAGTGGATTTGTGTGGCAGTTTCTGAACTTGGTGTCTCTGTGTGTGCAGGTGTCCAGTGTGAAGTGCAGCTGGTGGAGTCTGGGGGAGGCTTGGTGCAGCCTGGCAGGTCCCTGAGACTCTCCTGTGCAGCCTCTGGATTAACCTTTAATGGTCATGGCATGCACTGGGTCCGGCAACCTCCAGGGAAGGGCCTGGAGTGGGTCTCAGGTATTAATAAGAATAGTGACACCATTGCCTATGCGGACTCCGTGAAGGGCCGATTCACCATCTCCAGAGACAACGCCAAGAATTACCTGTATCTGCAGATGAACAGTCTGAGACCTGAGGACA…
							IGHV5-51	none	0.0008	not found	CTCGCCCTCCTCCTGGCTGTTCTCCAAGGTCAGTCCTGCCGAGGGCTTGAGGTCACAGAGGAGAACGGGTGGAAAGGAGCCCCTGATTCAAATTTTGTGTCTCCCCCACAGGAGTCTGTGCCGAGGTGCAGCTGGTGCAGTCTGGAGCAGAGGTGAAAAAGCCCGGGGAGTCTCTGAAGATCTCCTGTAAGGGTTCTGGATACAGCTTTACCAGCTACTGGATCGGCTGGGTGCGCCAGATGCCCGGGAAAGGCCTGGAGTGGATGGGGATCATCTATCCTGGTGACTCTGATACCAGATACAGCCCGTCCTTCCAAGGCCA
							IGHV3-30	IGHJ6	0.0008	GCGAAGACATTATTACAGATGGGGACAAGGGGCCACTACTACGGTTTGGACGTC	GGTTTTCCTCGTCGCTCTTTTAAGAGGTGATTCATGGAGAAATGGAGAGACTGAGTGTGAGTGAACATGAGTGAGAAAAACTGGATTTGTGTGGCATTTTCCGGTATCGGTGTCCTTCTGTTTGCAGGTGTCCAGTGTCAGATACAACTATTGGAGTCTGGGGGAGGCGTGGTCCAGCCTGGGACGTCCCTGAGACTCTCCTGTGCAGCCTCTGGATTCACCTTCAGTGACTATGCCATGCACTGGGTCCGCCAGGCTCCAGGCAAGGGGCTGGAGTGGGTGGCAGTTATATCCTATGATGGAACTAACAATTATTATGCCGACTCCGTGAAGGGCCGATTCACCATCTCCAGAGACAATTCCAAGAAAACACTGTATCTGCAAATGCACAGCCTGAGA…	CDR3 found in lymphotrack but not CapIGseq, not unique
							none	IGHJ6	0.0004	not found	GCTGGTCTGGGGTGACCTCTCTCCGCTTCACCTGGAGCATTCTCAGGGGCTGTCGTGATGCTTGCGTGGTGGGACTCTGTCCCGCTCCAAGGCACCCGCTCTCTGGGACGGGTGCCCCCCGGGGTTTTTGGACTCCTGGGGGTGACTTAGCAGCCGTCTGCTTGCAGTTGGACTTCCCAGGCCGACAGTGGTCTGGCTTCTGAGGGGTCAGGCCAGAATGTGGGGTGCGTGGGAGGCCAGCAGAGGGTTCCATGAGAAGGGCAGGACAGGGCCACGGACAGTCAGCTTCCATGTGACGCCCGGAGACAGAAGGTCTCTGGGTGGCTGGGTTTTTGTGGGGTGAGGATGGACATTCTGCCATTGTGATTACTACTACTACTACGGTATGGACGTCTGGGG…
JJN3/JJN3 (250ng)	IGHV4-59	IGHD1-26	IGHJ4	853	0.972634	TGTGCGAAACCGTATAGTGGGAGCTACCCCGACGGTCACTTTGGGCTACTGG	IGHV4-59	IGHJ4	0.6963	not found	TTCTCCTGGTGGCAGCTCCCAGATGTGAGTATCTCAGGGATCCAGACATGGGGATATGGGAGGTGCCTCTGATCCCAGGGCTCACTGTGGGTCTCTCTGTTCACAGGGGTCCTGTCCCAGGTGCAGCTGCAGGAGTCGGGCCCAGGACTGGTGAAGCCTTCGGAGACCCTGTCCCTCACCTGCACTGTCTCTGGTGGCTCCATCAGTAGTTACTACTGGAGCTGGATCCGGCAGCCCCCAGGGAAGGGACTGGAGTGGATTGGGTATATCTATTACAGTGGGAGCACCAACTACAACCCCTCCCTCAAGAGTCGAGTCACCATATCAGTAGACACGTCCAAGAACCAGTTCTCCCTGAAGCTGAGCTCTGTGACCGCTGCGGACACGGCCGTGTATTAC…
							IGHV4-59	IGHJ4	0.0025	not found	TTCTCCTGGTGGCCGCTCCCAGATGTGAGTATCTCAGGGATCCAGACATGGGGATATGGGAGGTGCCTCTGATCCCAGGGCTCCCTGTGGGTCTCTCTGTTCACAGGGGTCCTGTCCCCGGTGCAGCTGCAGGAGTCGGGCCCAGGACTGGTGAAGCCTTCGGAGACCCTGTCCCTCACCTGCACTGTCTCTGGTGGCTCCATCAGTAGTTACTACTGGAGCTGGATCCGGCAGCCCCCAGGGAAGGGACTGGAGTGGATTGGGTATATCTATTACAGTGGGAGCACCAACTACAACCCCTCCCTCAAGAGTCGAGTCACCATATCAGTAGACACGTCCAAGAACCAGTTCTCCCTGAAGCTGAGCTCTGTGACCGCTGCGGACACGGCCGTGTATTAC…
JJN3/JJN3 (100ng)							IGHV4-59	IGHJ4	0.6856	not found	TTCTCCTGGTGGCAGCTCCCAGATGTGAGTATCTCAGGGATCCAGACATGGGGATATGGGAGGTGCCTCTGATCCCAGGGCTCACTGTGGGTCTCTCTGTTCACAGGGGTCCTGTCCCAGGTGCAGCTGCAGGAGTCGGGCCCAGGACTGGTGAAGCCTTCGGAGACCCTGTCCCTCACCTGCACTGTCTCTGGTGGCTCCATCAGTAGTTACTACTGGAGCTGGATCCGGCAGCCCCCAGGGAAGGGACTGGAGTGGATTGGGTATATCTATTACAGTGGGAGCACCAACTACAACCCCTCCCTCAAGAGTCGAGTCACCATATCAGTAGACACGTCCAAGAACCAGTTCTCCCTGAAGCTGAGCTCTGTGACCGCTGCGGACACGGCCGTGTATTAC…
							IGHV4-59	IGHJ4	0.0024	not found	TTCTCCTGGTGGCCGCTCCCAGATGTGAGTATCTCAGGGATCCAGACATGGGGATATGGGAGGTGCCTCTGATCCCAGGGCTCCCTGTGGGTCTCTCTGTTCACAGGGGTCCTGTCCCCGGTGCAGCTGCAGGAGTCGGGCCCAGGACTGGTGAAGCCTTCGGAGACCCTGTCCCTCACCTGCACTGTCTCTGGTGGCTCCATCAGTAGTTACTACTGGAGCTGGATCCGGCAGCCCCCAGGGAAGGGACTGGAGTGGATTGGGTATATCTATTACAGTGGGAGCACCAACTACAACCCCTCCCTCAAGAGTCGAGTCACCATATCAGTAGACACGTCCAAGAACCAGTTCTCCCTGAAGCTGAGCTCTGTGACCGCTGCGGACACGGCCGTGTATTAC…
							IGHV4-59	none	0.0007	not found	TTCTCCTGGTGGCCGCTCCCAGATGTGAGTATCTCAGGGATCCAGACATGGGGATATGGGAGGTGCCTCTGATCCCAGGGCTCCCTGTGGGTCTCTCTGTTCACAGGGGTCCTGTCCCCGGTGCAGCTGCAGGAGTCGGGCCCAGGACTGGTGAAGCCTTCGGAGACCCTGTCCCTCACCTGCACTGTCTCTGGTGGCTCCATCAGTAGTTACTACTGGAGCTGGATCCGGCAGCCCCCAGGGAAGGGACTGGAGTGGATTGGGTATATCTATTACAGTGGGAGCACCAACTACAACCCCTCCCTCAAGAGTCGAGTCACCATATCAGTAGACACGTCCAAGAACCAGTTCTCCCTGAAGCTGAGCTCTGTGACCGCTGCGGACACGGCCGTGTATTAC…
JMW1							IGHV4-39	IGHJ5	0.2719	GCGAGACACGTAAGGCAGGTCGGGGCCGACTGCTTCGACCCC	TCCTGCTGGTGGCGGCTCCCAGATGTGAGTGTTTCTAGGATGCAGACACGGAGATATGGGAGGCTGCCTCTGACCCCAGGGCTCACTGTGGGTTTCTCTGTTCACAGGGGTCCTGTCCCAACTGCAGCTGTAAGAGTCGGGCCCAGGACTGTTGAAGCCTTCGGAGACCCCGTCGCTCACCTACAATGTCTCTGGGGGCTCCATCACCAGCAGTGTTTCCTACTGGGACTGGATCCGCCAGTCCCCAGGGAAGGGGCTGGAGTGGGTCGGGAATGTGTTTTTGAGTGGGGCACTGTCCCACAACTCGTCCCTCAAGAGGCGCCCCACCACATTTGTAGACACGTCGAGGAACCAATTCTCCCTGAGGGTGACCTCTGTGACCGCCACAGACACGCCTGA…	2 different CDR3 found by lymphotrack, only one found by CapIGSeq
	IGHV4-39	IGHD3-10	IGHJ5	349	0.791383	TGTGCGAGACATTTGAGGCAGGTCGGGGCCGACTGGTTCGACCCCTGG	IGHV4-39	IGHJ5	0.2409	GCGAGACATTTGAGGCAGGTCGGGGCCGACTGGTTCGACCCC	TCCTGCTGGTGGCGGCTCCCAGATGTGAGTGTTTCTAGGATGCAGACATGGAGATTTGGGAGGCTGACTCTGACCCCAGGGCTCACCCGTGGGTTTTTCTGTTCACAGGGGCCCTGTCCCAGCTGCAGCTGCAGGAGTCGGGCCCAGGACTGGTGAAGCCTTCGGAGACCCCGTCCCTCACCTGCACTGTCTCTGGTGGCTCCATCAGTAGTAGTACTAACTACTGGGACTGGATCCGCCAGCCCCCCGGGAAGGGGCTGGAGTGGATTGGAAGCATCTATTATAGTGGGACAACGTCCTACAACCCGTCCCTCAAGAGTCGAGTCACCATATCCGTAGACACGTCGAAGAACCAGTTCTCCCTGAGGCTGACCTCTGTGACCGCCGCAGACACGGCTG…	many different 'region' sequences, 2 CDR3s. Group them together…??
							IGHV4-39	IGHJ5	0.0066	GCGAGACACGTAAGGCAGGTCGGGGCCGACTGCTTCGACCCC	TGTGAGTGTTTCTAGGATGCAGACACGGAGATATGGGAGGCTGCCTCTGACCCCAGGGCTCACTGTGGGTTTCTCTGTTCACAGGGGTCCTGTCCCAACTGCAGCTGTAAGAGTCGGGCCCAGGACTGTTGAAGCCTTCGGAGACCCCGTCGCTCACCTACAATGTCTCTGGGGGCTCCATCACCAGCAGTGTTTCCTACTGGGACTGGATCCGCCAGTCCCCAGGGAAGGGGCTGGAGTGGGTCGGGAATGTGTTTTTGAGTGGGGCACTGTCCCACAACTCGTCCCTCAAGAGGCGCCCCACCACATTTGTAGACACGTCGAGGAACCAATTCTCCCTGAGGGTGACCTCTGTGACCGCCACAGACACGCCTGAATAGTCGTGTGCGAGACACGTAA…
							IGHV4-39	IGHJ5	0.0063	GCGAGACATTTGAGGCAGGTCGGGGCCGACTGGTTCGACCCC	TGTGAGTGTTTCTAGGATGCAGACATGGAGATTTGGGAGGCTGACTCTGACCCCAGGGCTCACCCGTGGGTTTTTCTGTTCACAGGGGCCCTGTCCCAGCTGCAGCTGCAGGAGTCGGGCCCAGGACTGGTGAAGCCTTCGGAGACCCCGTCCCTCACCTGCACTGTCTCTGGTGGCTCCATCAGTAGTAGTACTAACTACTGGGACTGGATCCGCCAGCCCCCCGGGAAGGGGCTGGAGTGGATTGGAAGCATCTATTATAGTGGGACAACGTCCTACAACCCGTCCCTCAAGAGTCGAGTCACCATATCCGTAGACACGTCGAAGAACCAGTTCTCCCTGAGGCTGACCTCTGTGACCGCCGCAGACACGGCTGTATACTACTGTGCGAGACATTTG…
							IGHV4-39	IGHJ5	0.0058	GCGAGACATTTGAGGCAGGTCGGGGCCGACTGGTTCGACCCC	TCCTGCTGGTGGCGGCTCCCAGATGTGAGTGTTTCTAGGATGCAGACACGGAGATATGGGAGGCTGCCTCTGACCCCAGGGCTCACTGTGGGTTTCTCTGTTCACAGGGGTCCTGTCCCAACTGCAGCTGTAAGAGTCGGGCCCAGGACTGTTGAAGCCTTCGGAGACCCCGTCCCTCACCTGCACTGTCTCTGGTGGCTCCATCAGTAGTAGTACTAACTACTGGGACTGGATCCGCCAGCCCCCCGGGAAGGGGCTGGAGTGGATTGGAAGCATCTATTATAGTGGGACAACGTCCTACAACCCGTCCCTCAAGAGTCGAGTCACCATATCCGTAGACACGTCGAAGAACCAGTTCTCCCTGAGGCTGACCTCTGTGACCGCCGCAGACACGGCTGT…
							IGHV4-39	IGHJ5	0.0039	GCGAGACACGTAAGGCAGGTCGGGGCCGACTGCTTCGACCCC	TCCTGCTGGTGGCGGCTCCCAGATGTGAGTGTTTCTAGGATGCAGACATGGAGATTTGGGAGGCTGACTCTGACCCCAGGGCTCACCCGTGGGTTTTTCTGTTCACAGGGGCCCTGTCCCAGCTGCAGCTGCAGGAGTCGGGCCCAGGACTGGTGAAGCCTTCGGAGACCCCGTCGCTCACCTACAATGTCTCTGGGGGCTCCATCACCAGCAGTGTTTCCTACTGGGACTGGATCCGCCAGTCCCCAGGGAAGGGGCTGGAGTGGGTCGGGAATGTGTTTTTGAGTGGGGCACTGTCCCACAACTCGTCCCTCAAGAGGCGCCCCACCACATTTGTAGACACGTCGAGGAACCAATTCTCCCTGAGGGTGACCTCTGTGACCGCCACAGACACGCCTG…
							IGHV4-39	IGHJ5	0.0031	GCGAGACATTTGAGGCAGGTCGGGGCCGACTGGTTCGACCCC	TCCTGCTGGTGGCGGCTCCCAGATGTGAGTGTTTCTAGGATGCAGACACGGAGATATGGGAGGCTGCCTCTGACCCCAGGGCTCACTGTGGGTTTCTCTGTTCACAGGGGCCCTGTCCCAGCTGCAGCTGCAGGAGTCGGGCCCAGGACTGGTGAAGCCTTCGGAGACCCCGTCCCTCACCTGCACTGTCTCTGGTGGCTCCATCAGTAGTAGTACTAACTACTGGGACTGGATCCGCCAGCCCCCCGGGAAGGGGCTGGAGTGGATTGGAAGCATCTATTATAGTGGGACAACGTCCTACAACCCGTCCCTCAAGAGTCGAGTCACCATATCCGTAGACACGTCGAAGAACCAGTTCTCCCTGAGGCTGACCTCTGTGACCGCCGCAGACACGGCTGT…
							IGHV4-39	IGHJ5	0.0029	GCGAGACATTTGAGGCAGGTCGGGGCCGACTGGTTCGACCCC	TCCTGCTGGTGGCGGCTCCCAGATGTGAGTGTTTCTAGGATGCAGACACGGAGATATGGGAGGCTGCCTCTGACCCCAGGGCTCACCCGTGGGTTTTTCTGTTCACAGGGGCCCTGTCCCAGCTGCAGCTGCAGGAGTCGGGCCCAGGACTGGTGAAGCCTTCGGAGACCCCGTCCCTCACCTGCACTGTCTCTGGTGGCTCCATCAGTAGTAGTACTAACTACTGGGACTGGATCCGCCAGCCCCCCGGGAAGGGGCTGGAGTGGATTGGAAGCATCTATTATAGTGGGACAACGTCCTACAACCCGTCCCTCAAGAGTCGAGTCACCATATCCGTAGACACGTCGAAGAACCAGTTCTCCCTGAGGCTGACCTCTGTGACCGCCGCAGACACGGCTG…
							IGHV4-39	IGHJ5	0.0017	GCGAGACACGTAAGGCAGGTCGGGGCCGACTGCTTCGACCCC	TCCTGCTGGTGGCGGCTCCCAGATGTGAGTGTTTCTAGGATGCAGACATGGAGATTTGGGAGGCTGACTCTGACCCCAGGGCTCACTGTGGGTTTCTCTGTTCACAGGGGTCCTGTCCCAACTGCAGCTGTAAGAGTCGGGCCCAGGACTGTTGAAGCCTTCGGAGACCCCGTCGCTCACCTACAATGTCTCTGGGGGCTCCATCACCAGCAGTGTTTCCTACTGGGACTGGATCCGCCAGTCCCCAGGGAAGGGGCTGGAGTGGGTCGGGAATGTGTTTTTGAGTGGGGCACTGTCCCACAACTCGTCCCTCAAGAGGCGCCCCACCACATTTGTAGACACGTCGAGGAACCAATTCTCCCTGAGGGTGACCTCTGTGACCGCCACAGACACGCCTGA…
							IGHV4-39	IGHJ5	0.0014	GCGAGACATTTGAGGCAGGTCGGGGCCGACTGCTTCGACCCC	TCCTGCTGGTGGCGGCTCCCAGATGTGAGTGTTTCTAGGATGCAGACATGGAGATTTGGGAGGCTGACTCTGACCCCAGGGCTCACCCGTGGGTTTTTCTGTTCACAGGGGCCCTGTCCCAGCTGCAGCTGCAGGAGTCGGGCCCAGGACTGGTGAAGCCTTCGGAGACCCCGTCCCTCACCTGCACTGTCTCTGGTGGCTCCATCAGTAGTAGTACTAACTACTGGGACTGGATCCGCCAGCCCCCCGGGAAGGGGCTGGAGTGGATTGGAAGCATCTATTATAGTGGGACAACGTCCTACAACCCGTCCCTCAAGAGTCGAGTCACCATATCCGTAGACACGTCGAAGAACCAGTTCTCCCTGAGGCTGACCTCTGTGACCGCCGCAGACACGGCTG…
Karpas25	IGHV4-4	IGHD3-3	IGHJ4	196	0.638436	TGTGCGAGAGAGACTGGGGGCGATTTCGATCGTTGGAGTGGCCAGCACTACTACTTTGACTCCTGG	IGHV4-4	IGHJ4	0.7099	GCGAGAGAGACTGGGGGCGATTTCGATCGTTGGAGTGGCCAGCACTACTACTTTGACTCC	TCCTCCTGGTGGCAGCTCCCAGATGTGAGTGTCTCAAGGCTGCAGACATGGGGGCATGGGAGGTGACTCTGATCCCAGGGCTCACTGTGGGGCTCTCTGTTCACAGGGGTCCTGTCTCAGGTGCAGCTGCAGGAGTCGGGCCCAGGACTGGTGAAGCCTTCGGGGACCCTGTCCCTCACCTGCGGTGTCTCTGGTGACTCCATCAGTAGTTTGAACTGGTGGAGTTGGGTCCGCCAGGCCCCAGGGAAGGGGCTGGAGTGGATTGGAGAAATCCATGTCAGTGGGCGCACCAACTACAACCCGTCCCTCCAGAGTCGAGTCACCATTTCAGTGGACAAGTCCAGCAACCACTTCTCCCTGAGGCTGAGCTCTGTGACCGCCGCGGACACGGCCATATAT…	group these together??
							IGHV4-4	IGHJ4	0.0026	GCGAGAGAGACTGGGGGCGATTTCGATCGTTGGAGTGGCCAGCACTACTACTTTGACTCC	TCCTCCTGGTGGCCGCTCCCAGATGTGAGTGTCTCAAGGCTGCAGACATGGGGGCATGGGAGGTGACTCTGATCCCAGGGCTCCCTGTGGGGCTCTCTGTTCACAGGGGTCCTGTCTCCGGTGCAGCTGCAGGAGTCGGGCCCAGGACTGGTGAAGCCTTCGGGGACCCTGTCCCTCACCTGCGGTGTCTCTGGTGACTCCATCAGTAGTTTGAACTGGTGGAGTTGGGTCCGCCAGGCCCCAGGGAAGGGGCTGGAGTGGATTGGAGAAATCCATGTCAGTGGGCGCACCAACTACAACCCGTCCCTCCAGAGTCGAGTCACCATTTCAGTGGACAAGTCCAGCAACCACTTCTCCCTGAGGCTGAGCTCTGTGACCGCCGCGGACACGGCCATATAT…
							IGHV4-4	IGHJ4	0.0004	GCGAGAGAGACTGGGGGCGATTTCGATCGTTGGAGTGGCCAGCACTACTACTTTGACTCC	TCCTGGTGGCAGCTCCCAGATGTGAGTGTCTCAAGGCTGCAGACATGGGGGCATGGGAGGTGACTCTGATCCCAGGGCTCACTGTGGGGCTCTCTGTTCACAGGGGTCCTGTCTCAGGTGCAGCTGCAGGAGTCGGGCCCAGGACTGGTGAAGCCTTCGGGGACCCTGTCCCTCACCTGCGGTGTCTCTGGTGACTCCATCAGTAGTTTGAACTGGTGGAGTTGGGTCCGCCAGGCCCCAGGGAAGGGGCTGGAGTGGATTGGAGAAATCCATGTCAGTGGGCGCACCAACTACAACCCGTCCCTCCAGAGTCGAGTCACCATTTCAGTGGACAAGTCCAGCAACCACTTCTCCCTGAGGCTGAGCTCTGTGACCGCCGCGGACACGGCCATATATTAC…
KP6/KP6 (250ng)	IGHV3-33	IGHD1-7	IGHJ2	104	0.490566	TGTGCGAGAGAGTGGGAACTACGCTCGGGCTGGCACTTCGATCTCTGG	IGHV3-33	IGHJ2	0.7018	GCGAGAGAGTGGGAACTACGCTCGGGCTGGCACTTCGATCTC	GGTTTTCCTCGTTGCTCTGTTAAGAGGTGCTTGATGGGGAAAGAGAGAGACTGAGTGTGAGTGAACATGAGTGAAAAAAACTGGATTTGTGTGGCATTTTCTGACAACGGTGTCTTTCTGTTTGCAGGTGTCCAGTGTCAGGTGCAGCTGGAGGAGTCGGGGGGAGGCGTGGTCCAGCCTCAGAAGTCCCTGAGACTCTCCTGTGCAGCGTCCGGATTCACCTTTAGTACTTATGGCATGCACTGGCTCCGCCAGGCTCCAGGCAAGGGGCTGGAGTGGGTGGCAATCATATGGTATGATGGCAGTAATATAGAGTATGGAGACTCCGTGAAGGGCCGATTCATCATCTCCAGAGACAATCGCAAGAATATTCTGTATCTACAAATGAATAACCTGACA…
KP6/KP6 (100ng)							IGHV3-33	IGHJ2	0.7321	GCGAGAGAGTGGGAACTACGCTCGGGCTGGCACTTCGATCTC	GGTTTTCCTCGTTGCTCTGTTAAGAGGTGCTTGATGGGGAAAGAGAGAGACTGAGTGTGAGTGAACATGAGTGAAAAAAACTGGATTTGTGTGGCATTTTCTGACAACGGTGTCTTTCTGTTTGCAGGTGTCCAGTGTCAGGTGCAGCTGGAGGAGTCGGGGGGAGGCGTGGTCCAGCCTCAGAAGTCCCTGAGACTCTCCTGTGCAGCGTCCGGATTCACCTTTAGTACTTATGGCATGCACTGGCTCCGCCAGGCTCCAGGCAAGGGGCTGGAGTGGGTGGCAATCATATGGTATGATGGCAGTAATATAGAGTATGGAGACTCCGTGAAGGGCCGATTCATCATCTCCAGAGACAATCGCAAGAATATTCTGTATCTACAAATGAATAACCTGACA…
LP1	IGHV3-30	IGHD2-8	IGHJ6	398	0.687609	TGTGCGAAGACATTATTACAGATGGGGACAAGGGGCCACTACTACGGTTTGGACGTCTGG	IGHV3-30	IGHJ6	0.6735	GCGAAGACATTATTACAGATGGGGACAAGGGGCCACTACTACGGTTTGGACGTC	GGTTTTCCTCGTCGCTCTTTTAAGAGGTGATTCATGGAGAAATGGAGAGACTGAGTGTGAGTGAACATGAGTGAGAAAAACTGGATTTGTGTGGCATTTTCCGGTATCGGTGTCCTTCTGTTTGCAGGTGTCCAGTGTCAGATACAACTATTGGAGTCTGGGGGAGGCGTGGTCCAGCCTGGGACGTCCCTGAGACTCTCCTGTGCAGCCTCTGGATTCACCTTCAGTGACTATGCCATGCACTGGGTCCGCCAGGCTCCAGGCAAGGGGCTGGAGTGGGTGGCAGTTATATCCTATGATGGAACTAACAATTATTATGCCGACTCCGTGAAGGGCCGATTCACCATCTCCAGAGACAATTCCAAGAAAACACTGTATCTGCAAATGCACAGCCTGAGA…
							IGHV5-51	no J gene	0.0006	not found	CTCGCCCTCCTCCTGGCTGTTCTCCAAGGTCAGTCCTGCCGAGGGCTTGAGGTCACAGAGGAGAACGGGTGGAAAGGAGCCCCTGATTCAAATTTTGTGTCTCCCCCACAGGAGTCTGTGCCGAGGTGCAGCTGGTGCAGTCTGGAGCAGAGGTGAAAAAGCCCGGGGAGTCTCTGAAGATCTCCTGTAAGGGTTCTGGATACAGCTTTACCAGCTACTGGATCGGCTGGGTGCGCCAGATGCCCGGGAAAGGCCTGGAGTGGATGGGGATCATCTATCCTGGTGACTCTGATACCAGATACAGCCCGTCCTTCCAAGGCCA
MM1S/MM1S (100ng)	IGHV3-30	IGHD2-2	IGHJ6	294	0.88024	TGTGCGAGAGATTTGAGAGGTTAGGGTGAAAGGTTCCTTGTTTGTAGTAGTACCAGCTGCTACGAGGACTCCTACTACTACGATATGGACGTCTGG	IGHV3-30	IGHJ	0.6864	not found	GGTTTTCCTCGTTGCTCTTTTAAGAGGTGATTCATGGAGAAATAGAGAGACTGAGTGTGAGTGAACATGAGTGAGAAAAACTGGATTTGTGTGGCATTTTCTGATAACGGTGTCCTTCTGTTTGCAGGTGTCAAGTGTCAGGTGCAGCTGGTGGAGTCTGGGGGAGGCGTGGTCCAGCCTGGGAGGTCCCTGAGACTCTCCTGTGCAGCCTCTGGATTCACCTTCAGTAGTTATGCTATGCACTGGGTCCGCCAGGCTCCAGGCAAGGGGCTGGAGTGGGTGGCAGTTATATCATATGATGAAACTAATACATACTACGCGGACTCCGTGAAGGGCCGATTCACCATCTCCAGAGACAATTCCAAGAACACGCTGTATCTGCAAATGAACAGCCTGAGA…
MM1S/MM1S (250ng)							IGHV3-30	IGHJ	0.6599	not found	GGTTTTCCTCGTTGCTCTTTTAAGAGGTGATTCATGGAGAAATAGAGAGACTGAGTGTGAGTGAACATGAGTGAGAAAAACTGGATTTGTGTGGCATTTTCTGATAACGGTGTCCTTCTGTTTGCAGGTGTCAAGTGTCAGGTGCAGCTGGTGGAGTCTGGGGGAGGCGTGGTCCAGCCTGGGAGGTCCCTGAGACTCTCCTGTGCAGCCTCTGGATTCACCTTCAGTAGTTATGCTATGCACTGGGTCCGCCAGGCTCCAGGCAAGGGGCTGGAGTGGGTGGCAGTTATATCATATGATGAAACTAATACATACTACGCGGACTCCGTGAAGGGCCGATTCACCATCTCCAGAGACAATTCCAAGAACACGCTGTATCTGCAAATGAACAGCCTGAGA…
OCI_MY5	IGHV4-4	IGHD1-26	IGHJ4	138	0.582278	TGTGCGAGTGAGGGACAGGTGGGAAGTCAGGACTACTGG	IGHV4-4	IGHJ4	0.7121	GCGAGTGAGGGACAGGTGGGAAGTCAGGACTAC	TCCTGCTGGTGGCAGCTCCCAGATGTGAGTGTCTCAAGGCTGCAGACATGGGGCTATGGGAGGTGCCTCTGATCCCAGGGCTCACTGTGGGTCTCTCTGTTCACAGGGGTCCTGTCCCAGGTGCAGCTGCAGGAGTCGGGCCCAAGACTGGTGAAGCCTTCGGAGACCCTGTCCCTCACCTGCACTGTCTCTGGTGGCTCCATGAGTGATTTCTACTGGAGCTGGATCCGGCAGCCCGCCGGGAAGGGACTGGAGTGGATTGGGCGTATCTACACTAGTGGGAGCACCAATTACAACCCCTCCCTCACGAGTCGAGTCACCATGTCAGTAGACACGTCCAAGAAGCAGTTCTCCCTGAACCTGAGTTCTGTGACCGCCGCGGACACGGCCGTATATTTC…
							IGHV4-4	IGHJ4	0.0032	GCGAGTGAGGGACAGGTGGGAAGTCAGGACTAC	TCCTGCTGGTGGCCGCTCCCAGATGTGAGTGTCTCAAGGCTGCAGACATGGGGCTATGGGAGGTGCCTCTGATCCCAGGGCTCCCTGTGGGTCTCTCTGTTCACAGGGGTCCTGTCCCCGGTGCAGCTGCAGGAGTCGGGCCCAAGACTGGTGAAGCCTTCGGAGACCCTGTCCCTCACCTGCACTGTCTCTGGTGGCTCCATGAGTGATTTCTACTGGAGCTGGATCCGGCAGCCCGCCGGGAAGGGACTGGAGTGGATTGGGCGTATCTACACTAGTGGGAGCACCAATTACAACCCCTCCCTCACGAGTCGAGTCACCATGTCAGTAGACACGTCCAAGAAGCAGTTCTCCCTGAACCTGAGTTCTGTGACCGCCGCGGACACGGCCGTATATTTC…
							IGHV4-4	IGHJ4	0.0005	GCGAGTGAGGGACAGGTGGGAAGTCAGGACTAC	TGCTGGTGGCAGCTCCCAGATGTGAGTGTCTCAAGGCTGCAGACATGGGGCTATGGGAGGTGCCTCTGATCCCAGGGCTCACTGTGGGTCTCTCTGTTCACAGGGGTCCTGTCCCAGGTGCAGCTGCAGGAGTCGGGCCCAAGACTGGTGAAGCCTTCGGAGACCCTGTCCCTCACCTGCACTGTCTCTGGTGGCTCCATGAGTGATTTCTACTGGAGCTGGATCCGGCAGCCCGCCGGGAAGGGACTGGAGTGGATTGGGCGTATCTACACTAGTGGGAGCACCAATTACAACCCCTCCCTCACGAGTCGAGTCACCATGTCAGTAGACACGTCCAAGAAGCAGTTCTCCCTGAACCTGAGTTCTGTGACCGCCGCGGACACGGCCGTATATTTCTGT…
SKMM1/SKMM1 (250ng)	IGHV4-39	IGHD3-22	IGHJ4	193	0.426049	TGTGCGGGCATGGGAGTGGCGAGGCATAACTATGATCATTGTGCTTCTTACTGGGTGGCCACTGG	IGHV4-39	IGHJ4	0.6661	not found	TCCTGCTGGTGGCGGCTCCCAGATGTGAGTGTTCCTAGGATGCAGACATGGAGATATGGGAGGCTGCCTCTGATCCCAGGGCTCACTGTGGATTTTTCTGTTCACAGGGGTCCCGTCCCAGGTGCAGCTGCAGGAGTCGTGCCCAGGACTGGGGAAGCCTTCGGAGACCCTGTCCCTCACTTGAACTGCCTCTGGTGGCTCCATCAGTAGGAATAATCATTATTGGGGCTGGATCCGCCAGCCCCCAGGGATGGGGCTGGAGTGGATTGGGAATATATATAATACTGGGAGCACCTTATACAGCCCGTCCCTCGACAGTCGAGTCACCATCTCCGTAGACACGTCCAAGAACCAGTTCTCCCTGAAGCTGAGCTCTGTGACCGCCGCAGATACGGCTGT…	CapIGSeq's CDR3 found in both of these 'regions'
							IGHV4-39	IGHJ4	0.0131	not found	TGTGAGTGTTCCTAGGATGCAGACATGGAGATATGGGAGGCTGCCTCTGATCCCAGGGCTCACTGTGGATTTTTCTGTTCACAGGGGTCCCGTCCCAGGTGCAGCTGCAGGAGTCGTGCCCAGGACTGGGGAAGCCTTCGGAGACCCTGTCCCTCACTTGAACTGCCTCTGGTGGCTCCATCAGTAGGAATAATCATTATTGGGGCTGGATCCGCCAGCCCCCAGGGATGGGGCTGGAGTGGATTGGGAATATATATAATACTGGGAGCACCTTATACAGCCCGTCCCTCGACAGTCGAGTCACCATCTCCGTAGACACGTCCAAGAACCAGTTCTCCCTGAAGCTGAGCTCTGTGACCGCCGCAGATACGGCTGTCCATGACTGTGCGGGCATGGGAG…	CapIGSeq's CDR3 found in both of these 'regions'
	IGHV3-30	IGHD3-3	IGHJ6	197	0.434879	TGTGCGAGAGGGAGGATTACAGTTTTTGGAGTGGTTAAGAACTACATGGACGTCTGG	IGHV3-30-3	IGHJ6	0.001	GCGAGAGGGAGGATTACAGTTTTTGGAGTGGTTAAGAACTACATGGACGTC	GGTTTTCCTCGTTGCTCTTTTAAGAGGTGATTCATGGAGAAAAAGAGAGACTGAGTGTGAGTGAACATGAGTGAGAAAAACTGGATTTGTGTGGCATTTTCTGATAACGGTGTCCTTCTGTTTGCAGGTGTCCAGTGTCAGGTGCAGTTGGTGGAGTCTGGGGGAGGCGTGGTCCAGCCTGGGACGTCCCTGAGACTCTCCTGTGTAGCCTCTGGTTTCACCTTCAGTCGCAATGCTATGCACTGGGTCCGCCAGGCTCCAGGCAAGGGGCTGGAGTGGGTGACAGTTATATCATATGATGAAGACAATAAATTCTACGCAGACTCCGTGAAGGGCCGATTTACCATCTCCAGAGACAATTCTAAGAACACGGTGTATCTGCAAATGAACAGCCTGCGA…
SKMM1/SKMM1 (100ng)							IGHV4-39	IGHJ4	0.629	not found	TCCTGCTGGTGGCGGCTCCCAGATGTGAGTGTTCCTAGGATGCAGACATGGAGATATGGGAGGCTGCCTCTGATCCCAGGGCTCACTGTGGATTTTTCTGTTCACAGGGGTCCCGTCCCAGGTGCAGCTGCAGGAGTCGTGCCCAGGACTGGGGAAGCCTTCGGAGACCCTGTCCCTCACTTGAACTGCCTCTGGTGGCTCCATCAGTAGGAATAATCATTATTGGGGCTGGATCCGCCAGCCCCCAGGGATGGGGCTGGAGTGGATTGGGAATATATATAATACTGGGAGCACCTTATACAGCCCGTCCCTCGACAGTCGAGTCACCATCTCCGTAGACACGTCCAAGAACCAGTTCTCCCTGAAGCTGAGCTCTGTGACCGCCGCAGATACGGCTGT…
							IGHV4-39	IGHJ4	0.0205	not found	TGTGAGTGTTCCTAGGATGCAGACATGGAGATATGGGAGGCTGCCTCTGATCCCAGGGCTCACTGTGGATTTTTCTGTTCACAGGGGTCCCGTCCCAGGTGCAGCTGCAGGAGTCGTGCCCAGGACTGGGGAAGCCTTCGGAGACCCTGTCCCTCACTTGAACTGCCTCTGGTGGCTCCATCAGTAGGAATAATCATTATTGGGGCTGGATCCGCCAGCCCCCAGGGATGGGGCTGGAGTGGATTGGGAATATATATAATACTGGGAGCACCTTATACAGCCCGTCCCTCGACAGTCGAGTCACCATCTCCGTAGACACGTCCAAGAACCAGTTCTCCCTGAAGCTGAGCTCTGTGACCGCCGCAGATACGGCTGTCCATGACTGTGCGGGCATGGGAG…
							IGHV4-39	none	0.0028	not found	TCCTGCTGGTGGCGGCTCCCAGATGTGAGTGTTCCTAGGATGCAGACATGGAGATATGGGAGGCTGCCTCTGATCCCAGGGCTCACTGTGGATTTTTCTGTTCACAGGGGTCCCGTCCCAGGTGCAGCTGCAGGAGTCGTGCCCAGGACTGGGGAAGCCTTCGGAGACCCTGTCCCTCACTTGAACTGCCTCTGGTGGCTCCATCAGTAGGAATAATCATTATTGGGGCTGGATCCGCCAGCCCCCAGGGATGGGGCTGGAGTGGATTGGGAATATATATAATACTGGGAGCACCTTATACAGCCCGTCCCTCGACAGTCGAGTCACCATCTCCGTAGACACGTCCAAGAACCAGTTCTCCCTGAAGCTGAGCTCTGTGACCGCCGCAGATACGGCTGT…
							IGHV3-30-3	IGHJ6	0.0015	GCGAGAGGGAGGATTACAGTTTTTGGAGTGGTTAAGAACTACATGGACGTC	GGTTTTCCTCGTTGCTCTTTTAAGAGGTGATTCATGGAGAAAAAGAGAGACTGAGTGTGAGTGAACATGAGTGAGAAAAACTGGATTTGTGTGGCATTTTCTGATAACGGTGTCCTTCTGTTTGCAGGTGTCCAGTGTCAGGTGCAGTTGGTGGAGTCTGGGGGAGGCGTGGTCCAGCCTGGGACGTCCCTGAGACTCTCCTGTGTAGCCTCTGGTTTCACCTTCAGTCGCAATGCTATGCACTGGGTCCGCCAGGCTCCAGGCAAGGGGCTGGAGTGGGTGACAGTTATATCATATGATGAAGACAATAAATTCTACGCAGACTCCGTGAAGGGCCGATTTACCATCTCCAGAGACAATTCTAAGAACACGGTGTATCTGCAAATGAACAGCCTGCGA…
							IGHV5-51	none	0.0005	not found	CTCGCCCTCCTCCTGGCTGTTCTCCAAGGTCAGTCCTGCCGAGGGCTTGAGGTCACAGAGGAGAACGGGTGGAAAGGAGCCCCTGATTCAAATTTTGTGTCTCCCCCACAGGAGTCTGTGCCGAGGTGCAGCTGGTGCAGTCTGGAGCAGAGGTGAAAAAGCCGGGGGAGTCTCTGAAGATCTCCTGTAAGGGTTCTGGATACAGCTTTACCAGCTACTGGATCGGCTGGGTGCGCCAGATGCCCGGGAAAGGCCTGGAGTGGATGGGGATCATCTATCCTGGTGACTCTGATACCAGATACAGCCCGTCCTTCCAAGGCCA
XG2	IGHV4-4	IGHD6-19	IGHJ6	88	0.642336	TGTGCGAGAATAGCCGTGGCTGGTAGTAGGGACTTTTACAACTACAACCACGATATGGACGTCTGG	IGHV4-61	IGHJ6	0.6405	GCGAGAATAGCCGTGGCTGGTAGTAGGGACTTTTACAACTACAACCACGATATGGACGTC	TCCTCCTGGTGGCAGCTCCCAGATGTGAGTGTCTCAGGGATCCAGACATGGGGATGTGGGACGTGCCTCTGAGCCTAGGCCTCACTGTGGGTCTCTCTGTTGACAGGGGTCCTGTCCCAGGTGCAGCTGCGGGAGTGGGGCCCAGGACTGGTGAAGCCTCTACAGACCCTGTCCCTCACCTGTACTGTCTCTGGTGACTCCATCAGTAGTGGCTCTTATTATTGGAGTTGGATCCGGCAGCCCGCCGGGAAGGGGCTGGAGTGGATTGGGCGTATTTATGCCAGTGGGTACACCTACTATAATCCCTCCCTCGAGAGTCGTGCCATCATGTCAGTTGACACGTCCAAGAACCAATTCTCCCTGAGGGTGACTTCTGCGACCGCCGCTGACACGGCCGTG…	this is the same CDR3 for 2 different 'region' sequences - group them together, display both, or hide one?
							IGHV4-61	IGHJ6	0.0055	GCGAGAATAGCCGTGGCTGGTAGTAGGGACTTTTACAACTACAACCACGATATGGACGTC	TCCTCCTGGTGGCAGCTCCCAGATGTGAGTGTCTCAGGGATCCAGACATGGGGATGTGGGACGTGCCTCTGAGCCTAGGCCTCCCTGTGGGTCTCTCTGTTGACAGGGGTCCTGTCCCCGGTGCAGCTGCGGGAGTGGGGCCCAGGACTGGTGAAGCCTCTACAGACCCTGTCCCTCACCTGTACTGTCTCTGGTGACTCCATCAGTAGTGGCTCTTATTATTGGAGTTGGATCCGGCAGCCCGCCGGGAAGGGGCTGGAGTGGATTGGGCGTATTTTTGCCAGTGGGTACACCTACTATAATCCCTCCCTCGAGAGTCGTGCCATCATGTCAGTTGACACGTCCAAGAACCAATTCTCCCTGAGGGTGACTTCTGCGACCGCCGCTGACACGGCCGTG…
												hidden all rows with CDR3 'not found' AND no CapIGSeq correlate. Have kept the ones with CDR3 not found by lymphotrack but CapIGSeq found within a 'region' sequence
