# Supplementary material for: Myeloma immunoglobulin rearrangement and translocation detection through targeted capture sequencing
Source: Life Sci Alliance. 2022 Nov 3;6(1):e202201543. doi: 10.26508/lsa.202201543 (PMC9644417; doi:10.26508/lsa.202201543)
Supplement: Supplementary file 7 [file LSA-2022-01543_TableS7.xlsx]

## Sheet: S7_CCND_cellline_breakpts
chr6	413268	413278	SKMM1_chr6;chr14
chr6	413439	413449	SKMM1_chr6;chr14
chr6	7978535	7978545	OCI_MY1_chr6;chr22
chr6	41974033	41974043	KMM1_chr6;chr14
chr11	64748824	64748834	L363_chr11;chr14
chr11	69065502	69065512	karpas620_chr11;chr14
chr11	69080869	69080879	FLAM76_chr11;chr14
chr11	69080869	69080879	FLAM76_chr11;chr14
chr11	69380099	69380109	H1112_chr11;chr14
chr11	69443776	69443786	U266_chr11;chr11
chr11	69443799	69443809	U266_chr11;chr11
chr12	24714343	24714353	AMO1_chr12;chr14
chr14	106090997	106091007	L363_chr11;chr14
chr14	106112496	106112506	KMM1_chr6;chr14
chr14	106322098	106322108	SKMM1_chr6;chr14
chr14	106322418	106322428	SKMM1_chr6;chr14
chr14	106326962	106326972	karpas620_chr11;chr14
chr14	106329009	106329019	AMO1_chr12;chr14
chr14	106329142	106329152	FLAM76_chr11;chr14
chr14	106330118	106330128	H1112_chr11;chr14
chr14	106351892	106351902	FLAM76_chr11;chr14
chr22	22741319	22741329	OCI_MY1_chr6;chr22
chr14	106068844	106068854	U266_chr11;14
chr11	69443945	69443955	U266_chr11;14
