# Supplementary material for: Myeloma immunoglobulin rearrangement and translocation detection through targeted capture sequencing
Source: Life Sci Alliance. 2022 Nov 3;6(1):e202201543. doi: 10.26508/lsa.202201543 (PMC9644417; doi:10.26508/lsa.202201543)
Supplement: Supplementary file 8 [file LSA-2022-01543_TableS8.xlsx]

## Sheet: S8_FGFR_celline_breakpts
chr4	1857395	1857405	KMS11_chr4;chr14
chr4	1857395	1857405	KMS11_chr4;chr14
chr4	1857455	1857465	KAS61_chr4;chr14
chr4	1857455	1857465	KAS61_chr4;chr14
chr4	1857634	1857644	KMS11adh_chr4;chr14
chr4	1857634	1857644	KMS11adh_chr4;chr14
chr4	1857634	1857644	KMS11sus_chr4;chr14
chr4	1868596	1868606	UTMC2_chr4;chr14
chr4	1868933	1868943	UTMC2_chr4;chr14
chr4	1873640	1873650	JMW1_chr4;chr14
chr4	1876281	1876291	KHM1_chr4;chr14
chr4	1903941	1903951	PE2_chr4;chr14
chr4	1904130	1904140	PE2_chr4;chr14
chr4	1904878	1904888	NCI_H929_chr4;chr14
chr4	1905537	1905547	JIM3_chr4;chr14
chr4	1905595	1905605	KMS18_chr4;chr14
chr4	1906105	1906115	LP1_chr4;chr14
chr4	1906105	1906115	LP1_chr4;chr14
chr4	1915085	1915095	OPM1_chr4;chr14
chr4	1915094	1915104	OPM2_chr4;chr14
chr14	106112479	106112489	KMS18_chr4;chr14	within IGHG2 (C gene)
chr14	106175653	106175663	KHM1_chr4;chr14	just upstream of IGHA
chr14	106175683	106175693	JMW1_chr4;chr14	just upstream of IGHA
chr14	106176043	106176053	PE2_chr4;chr14	just upstream of IGHA
chr14	106176043	106176053	PE2_chr4;chr14	just upstream of IGHA
chr14	106176444	106176454	OPM1_chr4;chr14	just upstream of IGHA
chr14	106176444	106176454	OPM2_chr4;chr14	just upstream of IGHA
chr14	106212268	106212278	KAS61_chr4;chr14	2.85kb upstr of IGHG1
chr14	106212568	106212578	LP1_chr4;chr14	2.85kb upstr of IGHG1
chr14	106212839	106212849	LP1_chr4;chr14	2.85kb upstr of IGHG1
chr14	106323739	106323749	KMS11_chr4;chr14	1.41kb upstr of IGHM/btwn J and Cs
chr14	106323739	106323749	KMS11_chr4;chr14	1.41kb upstr of IGHM/btwn J and Cs
chr14	106324881	106324891	KMS11sus_chr4;chr14	1.41kb upstr of IGHM/btwn J and Cs
chr14	106324882	106324892	KMS11adh_chr4;chr14	1.41kb upstr of IGHM/btwn J and Cs
chr14	106324882	106324892	KMS11adh_chr4;chr14	1.41kb upstr of IGHM/btwn J and Cs
chr14	106325080	106325090	NCI_H929_chr4;chr14	btwn Js and IGHM
chr14	106325225	106325235	KAS61_chr4;chr14	btwn Js and IGHM
chr14	106325994	106326004	UTMC2_chr4;chr14	btwn Js and IGHM
chr14	106326423	106326433	UTMC2_chr4;chr14	btwn Js and IGHM
chr14	106326538	106326548	JIM3_chr4;chr14	btwn Js and IGHM
