# Supplementary material for: Myeloma immunoglobulin rearrangement and translocation detection through targeted capture sequencing
Source: Life Sci Alliance. 2022 Nov 3;6(1):e202201543. doi: 10.26508/lsa.202201543 (PMC9644417; doi:10.26508/lsa.202201543)
Supplement: Supplementary file 9 [file LSA-2022-01543_TableS9.xlsx]

## Sheet: S9_MAF_cellline_breakpts
chr14	106324661	106324671	MM1S_chr14;chr16	between J and IGHM	CSR
chr14	106324666	106324676	MM1R_chr14;chr16	between J and IGHM	CSR
chr14	106325068	106325078	ARPI_chr14;chr16	between J and IGHM	CSR
chr14	106325087	106325097	CAG_chr14;chr16	between J and IGHM	CSR
chr14	106325096	106325106	MM1S_chr14;chr16	between J and IGHM	CSR
chr14	106325104	106325114	ARP_chr14;chr16	between J and IGHM	CSR
chr14	106325107	106325117	MM1R_chr14;chr16	between J and IGHM	CSR
chr14	106325731	106325741	JJN3_chr14;chr16	between J and IGHM	CSR
chr14	106326334	106326344	ANBL6_chr14;chr16	between J and IGHM	CSR
chr14	106326635	106326645	ANBL6_chr14;chr16	between J and IGHM	CSR
chr14	106328603	106328613	SKMM1_chr14;chr20	between J and IGHM	CSR
chr14	106329616	106329626	JJN3_chr14;chr16	Within J	V(D)J recombination
chr14	106329766	106329776	ALMC1_chr14;chr20	Within J	V(D)J recombination
chr14	106329775	106329785	ALMC2_chr14;chr20	Within J	V(D)J recombination
chr14	106329786	106329796	OCI_MY5A_chr14;chr16	Within J	V(D)J recombination
chr14	106329960	106329970	ALMC1_chr14;chr20	Within J	V(D)J recombination
chr14	106329989	106329999	ALMC2_chr14;chr20	Within J	V(D)J recombination
chr16	78802520	78802530	MM1S_chr14;chr16
chr16	78802520	78802530	MM1S_chr14;chr16
chr16	78802578	78802588	MM1R_chr14;chr16
chr16	78802578	78802588	MM1R_chr14;chr16
chr16	78809577	78809587	ARP_chr14;chr16
chr16	78809577	78809587	CAG_chr14;chr16
chr16	78809580	78809590	ARPI_chr14;chr16
chr16	78838601	78838611	OCI_MY5A_chr14;chr16
chr16	78993446	78993456	JJN3_chr14;chr16
chr16	79031034	79031044	JJN3_chr14;chr16
chr16	79077740	79077750	ANBL6_chr14;chr16
chr16	79112966	79112976	ANBL6_chr14;chr16
chr16	79911624	79911634	RPMI8226_chr16;chr22
chr16	79911704	79911714	COLO77_chr16;chr22
chr16	79966502	79966512	COLO77_chr16;chr22
chr16	79972654	79972664	XG6_chr16;chr22
chr20	38191748	38191758	SKMM1_chr14;chr20
chr20	38403406	38403416	ALMC2_chr14;chr20
chr20	38403406	38403416	ALMC2_chr14;chr20
chr20	38403472	38403482	ALMC1_chr14;chr20
chr20	38403472	38403482	ALMC1_chr14;chr20
chr22	22758748	22758758	XG6_chr16;chr22
chr22	23264754	23264764	COLO77_chr16;chr22
chr22	23307356	23307366	COLO77_chr16;chr22
chr22	23307392	23307402	RPMI8226_chr16;chr22
