# Supplementary material for: Myeloma immunoglobulin rearrangement and translocation detection through targeted capture sequencing
Source: Life Sci Alliance. 2022 Nov 3;6(1):e202201543. doi: 10.26508/lsa.202201543 (PMC9644417; doi:10.26508/lsa.202201543)
Supplement: Supplementary file 10 [file LSA-2022-01543_TableS10.xlsx]

## Sheet: S10_MRD_patients
Sample	Timepoint	Clinical Sample		Bone Marrow Targeted Sequencing			Cell-Free Targeted Sequencing
		Clinical FISH IGH translocations	Clinical Flow MRD (% nucleated cells)*	Bone Marrow IG translocations	Bone Marrow MRD V(D)J genes	VDJ Clone Fraction (purified CD138+ cells)	Cell-free IG translocations	cfDNA MRD V(D)J genes	VDJ Clone Fraction	Clinical consistent with bone marrow	Clinical consistent with cfDNA	Bone marrow consistent with cfDNA
Patient A	Diagnosis	none	0.2	Negative	IGKV3-11/J4	0.902	No Sample	No Sample		Y	-	-
	100d		Negative (0.004)	Negative^	Negative^		No Sample	No Sample		Y	-	-
	12mo		Negative (0.002)	Negative	Negative		No Sample	No Sample		Y	-	-
	18mo		Negative (0.002)	No Sample	No Sample		Negative	Negative		-	Y	-
	24mo		Negative (0.0006)	No Sample	No Sample		Negative	Negative		-	Y	-
	30mo		Negative (0.001)	No Sample	No Sample		Negative	Negative		-	Y	-
Patient B	Diagnosis	none	0.76	Negative	IGKV1-5/J2	0.63	No Sample	No Sample		Y	-	-
	12 mo		Positive (0.17)	Negative^	Negative^		No Sample	No Sample		N	-	-
	18mo		Positive (0.02)	No Sample	No Sample		Negative	Negative		-	N	-
	24mo		Negative (0.0001)	No Sample	No Sample		Negative	Negative		-	Y	-
	30mo		Negative	No Sample	No Sample		Negative	Negative		-	Y	-
Patient D	Diagnosis	Deletion of IGHV	7.26	Negative	IGKV2-28/J5	0.747	No Sample	No Sample		Y	-	-
					IGKV1-5/J2	0.192
	6mo		Positive (0.02)	Negative^	Negative^		No Sample	No Sample		N	-	-
	9mo		Positive (0.02)	No Sample	No Sample		Negative	Negative		-	N	-
	12mo		Negative (0.003)	Negative	Negative		Negative	Negative		Y	Y	Y
Patient E	Diagnosis	t(11;14)	14.98	t(11;14)	IGHV4-39/D2-2/J5	0.529	No Sample	No Sample		Y	-	-
					IGHV4-59/D1-26/J6	0.176
					IGKV2-30/J4	0.998
					IGLV3-25/J2	0.955
	100d		Positive (0.03)	t(11;14)	IGHV4-39/D2-2/J5	0.028	Negative	Negative		Y	N	N
					IGKV2-30/J4	0.076
					IGLV3-25/J2	0.084
	6mo		Positive (0.02)	t(11;14)	IGHV4-39/D2-2/J5	0.02	Negative	Negative		Y	N	N
					IGKV2-30/J4	0.018
					IGLV3-25/J2	0.022
	9mo		Negative (0.0068)	No Sample	No Sample		Negative	Negative		-	Y	-
	12mo		Negative (0.0005)	No Sample	No Sample		Negative	Negative		-	Y	-
	18mo		Negative (0.002)	No Sample	No Sample		Negative	Negative		-	Y	-
Patient F	Diagnosis	none-t(11;14) not tested	2.58	t(11;14)	IGKV1-5/J2	0.83	No Sample	No Sample		Y	-	-
	12mo		Negative (0.001)	Negative	Negative		No Sample	No Sample		Y	-	-
	24mo		Negative (0.001)	No Sample	No Sample		Negative	Negative		-	Y	-
Patient G	Diagnosis	IGH single copy loss	9.32	Negative	IGKV1-5/J1	0.92	No Sample	No Sample		Y	-	-
	100d		Positive (0.03)	Negative	IGKV1-5/J1	0.011	No Sample	No Sample		Y	-	-
	12mo		Positive (0.02)	Negative^	Negative^		No Sample	No Sample		N	-	-
	18mo		Positive (0.01)	No Sample	No Sample		Negative	IGKV1-5/J1	0.09	-	Y	-
	24mo		Negative (0.0044)	No Sample	No Sample		Negative	Negative		-	Y	-
Patient H	Diagnosis	t(11;14)	2.5	t(11;14)	IGKV1-33/J4	0.971		No Sample		Y	-	-
	100d		Negative (0.001)	Negative^	Negative^			No Sample		Y	-	-
	12mo		Positive (0.01)	Negative	Negative		Negative	Negative		N	N	Y
	18mo		Negative (0.0015)		No Sample		Negative	Negative		-	-	-
	24mo		Negative (0.0045)		No Sample		Negative	Negative		-	-	-
Patient Z	Diagnosis	none	4.12	Negative	IGKV1-39*00/J1	0.566	No Sample	No Sample		Y	-	-
					IGKV2-26*00/J5	0.43		No Sample
					IGLV1-47*00/J3	0.861		No Sample
	100d		Positive (6.28)	No Sample	No Sample		Negative	IGKV1-39/J1	0.435	-	Y	Y#
					No Sample			IGKV2-26/J5	0.456
					No Sample			IGLV1-47*00/J3	0.314
Patient AA	Diagnosis	t(11;14)	4.89		No Sample			No Sample		-	-	-
	d100		Negative (0.007)	t(11;14)^	n/a (no pre-induction sample)			No Sample		Y#	-	-
	12mo		Negative (0.001)	Negative	n/a (no pre-induction sample)		No Sample	No Sample		Y	-	-
	18mo		Negative (0.004)	No Sample	No Sample		Negative	Negative		-	Y	-
	24mo		Negative (0.001)	No Sample	No Sample		Negative	Negative		-	Y	-
	30mo		Negative (0.001)	No Sample	No Sample		Negative	Negative		-	Y	-
Patient AB	Diagnosis	none	0.19	t(11;14)	IGKV2-30/J4	0.531	No Sample	No Sample		Y	-	-
		t(11;14) not tested			IGKV2-40/J1	0.454
	18mo		Positive (0.02)		No Sample		Failed QC	Negative		-	N	-
	26mo		Positive (0.01)		No Sample		Negative	Negative		-	N	-
Patient I$	Diagnosis	Not available	Not Available	t(14;20)	IGHV3-9/D3-3/J4	0.538	No Sample	No Sample		-	-	-
					IGKV3-20/J2	0.595
					IGKV1-37/J3	0.393
					IGLV2-14/J3	0.877
	relapse	Not available	Not Available	t(14;20)	IGHV3-9/D3-3/J4	0.533	No Sample	No Sample		-	-	-
					IGKV3-20/J2	0.551
					IGKV1-37/J3	0.439
					IGLV2-14/J3	0.902
		Suppl. Table 7. In 2/10 cases (Patients A, F), patients did not have detectable disease either by MFC or sequencing after undergoing ASCT. In 2/10 cases, residual disease was present and detected by both clinical flow and at least one sequencing marker (Patients E, Z). For one patient (G), MFC detected MRD at three follow up timepoints, with concordance by sequencing at 2/3 instances but with bon…
		^ DNA library input <83ng (Suppl.Table 2)
		* 4 color flow validated only to 1/10^-4
		# concordant with diagnostic sample
		+ Bone marrow concordant with cfDNA for t(11;14) but not for VDJ rearrangement
		$ Patient I not treated with transplant, only 2 bone marrow samples at diagnosis and relapse
