# Supplementary material for: Myeloma immunoglobulin rearrangement and translocation detection through targeted capture sequencing
Source: Life Sci Alliance. 2022 Nov 3;6(1):e202201543. doi: 10.26508/lsa.202201543 (PMC9644417; doi:10.26508/lsa.202201543)
Supplement: Supplementary file 11 [file LSA-2022-01543_TableS11.xlsx]

## Sheet: S11_DNAinputs
Patient	Sample type	timepoint	DNA library input (ng)	DNA capture input (ng)
Patient A	bone marrow	diagnosis	341	139.995
	bone marrow	day 100	74.4	61.9738
	bone marrow	month 12	105.7	123.077
	cfDNA	month 18	72.7	84.8405
	cfDNA	month 24	44.6	85.5038
	cfDNA	month 30	50.9	78.4363
Patient B	bone marrow	diagnosis	359	156.567
	bone marrow	day 100	34.8	84.3955
	cfDNA	month 18	92.9	48.9948
	cfDNA	month 24	57.5	49.8
	cfDNA	month 30	70.3	105.7
Patient D	bone marrow	diagnosis	267	124.844
	bone marrow	month 6	50.45	89.53
	bone marrow	month 12	187.2	102.5
	cfDNA	month 9	207	59.7
	cfDNA	month 12	188	105.4
Patient E	bone marrow	diagnosis	436	150.865
	bone marrow	day 100	116	119.35
	bone marrow	month 6	237.6	104.96
	cfDNA	day 100	300.2	61.5
	cfDNA	month 6	133.668	53.8
	cfDNA	month 9	99.856	90.1
	cfDNA	month 12	112.812	88.8
	cfDNA	month 18	94.1	148
Patient F	bone marrow	diagnosis	315	157.667
	bone marrow	month 12	178.98	124.25
	cfDNA	month 24	79.3	181.9
Patient G	bone marrow	diagnosis	271	126.612
	bone marrow	day 100	254.8	133.63
	bone marrow	month 12	68.1	144.11
	cfDNA	month 18	71.7	46.4
	cfDNA	month 24	71.7	97.5
Patient H	bone marrow	diagnosis	258	130.858
	bone marrow	day 100	12.37	73.22
	bone marrow	month 12	114	88.47
	cfDNA	month 12	59.4	45.4
	cfDNA	month 18	104.9	98.5
	cfDNA	month 24	115.4	135.1
Patient AA	bone marrow	day 100	41.6	87
	bone marrow	month 12	127.2	89.7
	cfDNA	month 18	86.1	89.066
	cfDNA	month 24	98.3	69.6534
	cfDNA	month 30	144.69	179.5
Patient AB	bone marrow	diagnosis	381	164.9
	cfDNA	month 18	98.04	47
	cfDNA	month 26	91.9	141.7
Patient Z	bone marrow	diagnosis	540	136.8
	cfDNA	day 100	851.2	77.2
Patient I	bone marrow	diagnosis	100	62.5
	bone marrow	relapse	100	62.5
Patient R	bone marrow	measureable disease	83	62.5
	cfDNA	matched to bone marrow	20	165.787
	cfDNA	follow up	83	87.117
Patient S	bone marrow	measureable disease	83	62.5
	cfDNA	matched to bone marrow	80	92.5021
	cfDNA	follow up	83	146.076
Patient T	bone marrow	measureable disease	83	55.6
	cfDNA	matched to bone marrow	74.4	85.3283
Patient U	bone marrow	measureable disease	83	50
	cfDNA	matched to bone marrow	83	114.343
	cfDNA	follow up 1	83	177.892
	cfDNA	follow up 2	83	177.892
Patient V	bone marrow	measureable disease	83	55.6
	cfDNA	matched to bone marrow	83	227.209
Patient W	bone marrow	measureable disease	83	55.6
	cfDNA	matched to bone marrow	83	195.589
	cfDNA	follow up 1	83	180.883
Patient X	bone marrow	measureable disease	83	111.1
	cfDNA	matched to bone marrow	83	182.314
	cfDNA	follow up 1	83	97.6819
Patient Y	bone marrow	measureable disease	83	111.1
	cfDNA	matched to bone marrow	83	110.464
