# Supplementary material for: Myeloma immunoglobulin rearrangement and translocation detection through targeted capture sequencing
Source: Life Sci Alliance. 2022 Nov 3;6(1):e202201543. doi: 10.26508/lsa.202201543 (PMC9644417; doi:10.26508/lsa.202201543)
Supplement: Supplementary file 12 [file LSA-2022-01543_TableS12.xlsx]

## Sheet: S12_DuplexIndexSequences
	Adapter Name	Sequence ?(5'-->3')
	MA1	GATCTACACTCTTTCCCTACACGACGCTCTTCCGATCTAA*T
		/5Phos/TTAGATCGGAAGAGCACACGTCTGAACTCCAGTCAC
	MA2	GATCTACACTCTTTCCCTACACGACGCTCTTCCGATCTAT*T
		/5Phos/ATAGATCGGAAGAGCACACGTCTGAACTCCAGTCAC
	MA3	GATCTACACTCTTTCCCTACACGACGCTCTTCCGATCTAG*T
		/5Phos/CTAGATCGGAAGAGCACACGTCTGAACTCCAGTCAC
	MA4	GATCTACACTCTTTCCCTACACGACGCTCTTCCGATCTAC*T
		/5Phos/GTAGATCGGAAGAGCACACGTCTGAACTCCAGTCAC
	MA5	GATCTACACTCTTTCCCTACACGACGCTCTTCCGATCTTT*T
		/5Phos/AAAGATCGGAAGAGCACACGTCTGAACTCCAGTCAC
	MA6	GATCTACACTCTTTCCCTACACGACGCTCTTCCGATCTTA*T
		/5Phos/TAAGATCGGAAGAGCACACGTCTGAACTCCAGTCAC
	MA7	GATCTACACTCTTTCCCTACACGACGCTCTTCCGATCTTG*T
		/5Phos/CAAGATCGGAAGAGCACACGTCTGAACTCCAGTCAC
	MA8	GATCTACACTCTTTCCCTACACGACGCTCTTCCGATCTTC*T
		/5Phos/GAAGATCGGAAGAGCACACGTCTGAACTCCAGTCAC
	MA9	GATCTACACTCTTTCCCTACACGACGCTCTTCCGATCTGA*T
		/5Phos/TCAGATCGGAAGAGCACACGTCTGAACTCCAGTCAC
	MA10	GATCTACACTCTTTCCCTACACGACGCTCTTCCGATCTGT*T
		/5Phos/ACAGATCGGAAGAGCACACGTCTGAACTCCAGTCAC
	MA11	GATCTACACTCTTTCCCTACACGACGCTCTTCCGATCTGG*T
		/5Phos/CCAGATCGGAAGAGCACACGTCTGAACTCCAGTCAC
	MA12	GATCTACACTCTTTCCCTACACGACGCTCTTCCGATCTGC*T
		/5Phos/GCAGATCGGAAGAGCACACGTCTGAACTCCAGTCAC
	MA13	GATCTACACTCTTTCCCTACACGACGCTCTTCCGATCTCA*T
		/5Phos/TGAGATCGGAAGAGCACACGTCTGAACTCCAGTCAC
	MA14	GATCTACACTCTTTCCCTACACGACGCTCTTCCGATCTCT*T
		/5Phos/AGAGATCGGAAGAGCACACGTCTGAACTCCAGTCAC
	MA15	GATCTACACTCTTTCCCTACACGACGCTCTTCCGATCTCG*T
		/5Phos/CGAGATCGGAAGAGCACACGTCTGAACTCCAGTCAC
	MA16	GATCTACACTCTTTCCCTACACGACGCTCTTCCGATCTCC*T
		/5Phos/GGAGATCGGAAGAGCACACGTCTGAACTCCAGTCAC
