# Supplementary material for: Myeloma immunoglobulin rearrangement and translocation detection through targeted capture sequencing
Source: Life Sci Alliance. 2022 Nov 3;6(1):e202201543. doi: 10.26508/lsa.202201543 (PMC9644417; doi:10.26508/lsa.202201543)
Supplement: Supplementary file 13 [file LSA-2022-01543_TableS13.xlsx]

## Sheet: S13_RepetativeSequences
Chromosome	Start	Stop	Sequence	Filter
chr6	146588740	146588900	AAAGATGTAGGCTGGGAGGCTGGGCTGGGCTGGGCTGCGCTGGGCTGGGCTGGGCTGGGCTGGGCTGGGCTGGGCTGGGCTCGGCTCGGCTCGGCTCGGCTCGTCTCGTCTCGTCTCGTCTCGTCTCGTCTCGTCTCGTCTCGTCTCGTCTCGTCTCTTCA	repetitive
chr6	111411019	111411166	GATTTTTTAATGCAGTCAAGATAACAGCAGTCTTTTGTTTATCATTGTTTTTGCAAATTCAGTTAAGTAGATCCTTTGGTGTCTGTGGGTGGGTTTTTTTTTTTTTTTTTTTTTTTTTTTTTTTTTTTTTTGAGAGAGAGAGAGAGCA	repetitive
chr6	160521719	160521859	AAAAATTAACCACAAAGCAGGCAAGTCAGCAATTTCCCTTTTTTTTTTTTTTTTTTTTTTTTTTTTTTTTTTTTTTTTTTTTTTTTTTTTTTTTTTTTTTTTTTTTTTTTTTTTTTTTTTTGGAGACAGAGACTTGCTCTT	repetitive
chr6	16439533	16439695	CAAGCCAATTTTCAGAGCTAGAGACTTCTTTTCGCGGGGGGGGGGGGGGGGGGGGGGCGGGGCCGGGGGCGGGGCGGGAATAAGGGTTGGGGTGGGGTGGGGATGCTGACATCAGAATGTGTACCAGAGTGACTCAGGGGTTTTTTTTCAG	repetitive
chr6	14658797	14658987	CTGTGAGGGAAAAATGTATTCCAGGCCTCTCTTTGCGGCTTGCAGGCGGCCATCTTCATATTCGCATTGTGTTCTGTCTATGTGTGTTTCTCTCTGTCCAAACTTGCTTTTTTTTTTTTTTCTAATAAGGGCACTAGTTA	repetitive
chr8	125182810	125182952	GGAAGCAAAAGAATTATTAGAAAAGGAGAAGAGAACTCAGATTACTGAGTATTGGATTCGTGCCAGGCACAATATTAGGCACTTTATAAACAGCAAGTAAAAAAAAAAAAAAAAGTATATAAGATAGACAGATATTCCCA	repetitive
chr8	129465140	129465269	TTCTTTCTAGCTATCCAGCTTGTGTTTTTTTTTTTTTTTTTTTTTTTTTTTTTTTATTATTCAGTCTTTTTTTTTTTTTTTTTTCTTTTTTTTTTTTTTTTTTTTTTTTATTATACTCTAAGTTTTAGGG	repetitive
chr9	126875017	126875121	CCACTGTACTCCAGCCTGGGCGACAGAGCGAGACTCAGTATCAAAAAAAAAAAAAAAAAAAAAAAAAAAAAAAAAAAAAAAAAATCACCTCTGCAAATCTTGATT	repetitive
chr9*	72225799	72225989	CCCCAAGCTTGTTTTTTCTTAGAACTGAATTAAAAAATGCAATCAACTATACAGTTAAAGGTAGAGCCTTCTAAGTTCTTTTTTTTTTTCTTTCTACTTTGAATCTGCTGACTTTTCTGCTGGTGTTGAGGTAAACTCACTGCTTATGGGATGCCAGTTGAAGTTTTTTGTTGTTGTTGTTTTAAGTCTGG	repetitive
chr11	61158672	61158806	CACTCTTGGCCGGGGGCATTAATCACACCTGTAATCCCAGCACTTTGGGAGGCGGGGGGGGGGGGGGGGGGGGGGGGGGGGGGCGGGTCACCTGAGGTCAGGAGTTCCAGACCAGCCTGGCCAACATGGTGAAA	repetitive
chr12	66451330	66451476	GGCCAGTTCCATTTCTAATGGCCTGAGTGGACTCATTCTAGAATTTTTTTTTTTTTTTTTTTTTTTTTTTTTTTTTTTTTTTTTTTTTTTTTTTTTTTTTTTTTTTTTTTTTTTTTTTTTTTTTTTTTTTTTTGAGACGGAGTCTCA	repetitive
chr12	95964979	95965149	GGCAAGAGGATTGCTTGAGTTTAGAAGTTTGAGACCAGCCTGGGCAACATAGCAAGACCTCGTCTCTACTAAACATAAAAAAAAAAAAAAAAAAAAAAAAAAAAAAAAAAAAAAAAAAAAAAAAAAAAAAAGCTGAACATGGTGGCACGCCTGTAGTCCCAGCTACTTGAG	repetitive
chr12	90846480	90846603	CTAAAACGGTGAAACCCCGTCTCTACTAAAAATACAAATCAAAAAAAAAAAAAAAAAAAAAAAAAAAAAAAAAAAAAAAAAAAAAAAAAGAAAAAAGAATAGTAATAAAAAATGTACTATGAG	repetitive
chr12	49106320	49106427	TATAGGCTTAAGCCACCGTGCCCAGCAGGATAATCTTTTCCTTAAAAAAAAAAAAAAATAAAAAAAAAAAAAAAAAAAAAAAGCAGGGAAATACTTGACTCACAAATC	repetitive
chr5	87408111	87408209	CAGTAATTCCAGTTCTGCCATAAAAAAAAAAAAAAAAAAAAAAAAAAAAAAAAAAAAAAAAAAAAAAAAAAAAAAACAAGAAAGAAAGATTACTTAGGA	repetitive
chr16	81119729	81119859	CCGCAGTCCGGCCTGGGCGACAGAGCGAGACTCCGTCTCAAAAAAAAAAAAAAAAAAAAAAAAAAAAAAAAAAAAAAAAAAAAAAAAAAAAAAACAAAAAAAACACAATTATGAACTCTGAACTACTGGCC	repetitive
chr16	83635664	83635785	CTCTAGAGAGTGAGACTCTGTCTCAAAAAAAAAAAAAAAGAACAACAACAAAAAAAAAAAAAAAAAAAAAAAAAAAAAAAAAAAACCCAAAGGACAATGTATACCCAAGCCCAGGAAATGGA	repetitive
chrY	18008620	18008714	GAGATAGGAAAACTTGAGGACAGATCTTTTTTTTTTTTTTTTTTTTTTTTTTTTTTGTTTTTTTTTTTGTTTTTTTTTTTTTTTTTGAGACGGAG	repetitive
chrY	17994840	17994927	AGACTCCGTCTCAAAAAAAAAAAAAAAAACAAAACAAAAAAAAAAAAAAAAAAAAAAAAAAAAAAAAAAAAAAAGATCTGTCCTCAAG	repetitive
chr6	146588709	146588899	GATTGAGGGCAAGAAGTATCCAGCATGGGAGAAAGATGTAGGCTGGGAGGCTGGGCTGGGCTGGGCTGCGCTGGGCTGGGCTGGGCTGGGCTGGGCTGGGCTGGGCTGGGCTCGGCTCGGCTCGGCTCGGCTCGTCTCGTCTCGTCTCGTCTCGTCTCGTCTCGTCTCGTCTCGTCTCGTCTCGTCTCTTC	repetitive
chr20	32815916	32816046	AAATCTAACACTATAGAACTTTCTTTTTTTTTTTTTTTTTTTTTTTTTTTTTTTTTTTTTTTTTTTTTTTTTTTTTTTTTTTTCCTGATTAATTTTTATTTATTTTTTTTATTTTTTCCTTTGGAAACTAC	repetitive
chr7	105741810	105741939	TATTCCAGGGCCTTGAATCTTGTAGGCCATAATCCACATTATAGTAATTGTCAAGGGTTTGTTTTTTCCCATCCGCCCCCCCCCCCCCCCCCCCCCCCCCCCCCACAAAAAAGATACATGAAAAGAATCT	repetitive
chr10	11920124	11920215	AACTACTTTCAGTGCCGGTTTAGGCCAGGTTTTTGTTTTTTTTTTTGTTTTTGTTTTTGTTTTTTTGAGATGGAGTCTTGCTCTGTCGCCCA	repetitive
chr15	22472640	22472749	AATTTCTCCCTTCTTTCTTGCCTGCAGTGAGGATGTGAGGAAGCAGAACCACAAACAATAAAGAAAGAGGAGCCCTGGGGACAGCTGAGGTGCTGGCGAGGAGGGAGACC	homology, pseudogene IGHV4OR15-8*001
chr15	20221340	20221459	GCTTGATAAGGCATGGGTACCTTTGGGAGTATGAGGGCGGGTGGGTTTGTGCACATCTTCCACGAGGAGCTGTTAGTATTGGGGCAGACGTTTCAAGTATGGCAAACAAAGGATGTTCTG	homology
chr15	21227990	21228111	GCAGTGCTTTGCCTTGCTCCTTGGTGCATGGAGAGGGAAAGGGATGCTGCTATAAAGTTCCTGGCTGGACTTTGGCTTGATAAGGCATGGGTACCTTTGGGAGTATGAGGGCGGGTGGGTT	homology
chr15	23512100	23512299	TTCTCACCCCCAGCACAGCTGCCTCCTTCCTCAAGGTTTCTGACACTCTCAGGATGTGGGTTTTCACACTGCGTGTCTTGCACATTAATATACGGCTGTGTCCTCAGATCTCAGGCTGCTCAGCTCCATGTAGGCTGTGTCTGTAGACGTGTCCCAGGTCGTGGTGACTCTGCCCTGGAATTCTGTGCATATATTGTTTC	homology
chr16	33629434	33630285	GTGTCCAGTGTGAGGTGCAGCTGGTGGAGTCTGGGGGAGGCTTAGTACAGCCTGGAGGGTCCCTGAGACTCTCCTGTGCAGCCTCTGGATTCACCTTCAGTAGCTACTGGATGCACTGGGTCCGCCAAGCTCCAGGGAAGGGGCTGGTGTGGGTCTCACGTATTAATAGTGATGGGAGTAGCACAAGCTACGCAGACTCCATGAAGGGCCAATTCACCATCTCCAGAGACAATGCTAAGAACACGCTGTATCTGCAAATGAACAGTCTGAGAGCTGAGGACATGGCTGTGTATTACTGTACT	pseudogene IGHV3OR16
chr1	2843285	2843438	GTTCTGGGCTGAGCTGGGCTGTGCTAAGCTGGGCTGTGCTGGGCTGGGCTGGGCCGGGCTGTGCTGGGCTGGGCTGTGCTGGGCTGGGCTGTGCTGGGCTGGGCCGAGCTGGGCTGAGCTGGGCTGGACTGGGCTGTGCTGGGCCGTGTTGAG	repetitive
chr1	2843469	2843644	TGTGCTGAACTGAGCTGAGCTGGGCTGAGCTGAGCTGGGCTGTGCTGGGCTGAGCTGGGCTGTGCTGTGCTGAGCTGGGCTGAGCTGGGCTGTTCTGGGCTGAACTGGGCTGAGCTGGGCTGGACTGGGCTGACCTGGGCTGACCTGGGCTGAGCTGGGCTGAGCTGGGCTGGACT	repetitive
chr2	95618905	95619243	CTTGCACTGTAATATATGGCCGTGTCCTCAGATCTCACGCTGCTCAGCTCCACATAGGCTGTGTCTGTAGACATGCCTGCGGTCATGGTGACTCTGCCCTGGAACTTCTGTGCATATATTGTTTCACCATCTTCAGGATCAACATGTCCCATCCACTCAAGCCCTTTTCCAGGGGCCTGTGGCACCCAGTGCATGTAGTGGAAGGTGAAGGTGTAGCTGGAAGCCTTGGGTAGACCTTCACTAAGGCCCCAGGTTTCCTCACCTCAGCCCCAGACTGCACTTGCTGGACCTGGGACTGGGCACCTGTGGAGAGGACAGAGGAGTGAATGAGACCCCACT	pseudogene IGHV1-24
chr5	2038959	2039133	CCAGTGCTGCACTCCTGGCAGACAGGGGCCGGGCAGGGGCCGGGCAGGGCTGGGCTGGGCTGGGCTGGGCTGGGCTGGGCTGGGCAGGGCAGGGCTGGGCTGGGCTGGGCAGGGGCTTGAGCAGGGTTGGGCAGGGGCTGGACAGGGGTTTGGGCTGGGCAGGGCAGGGCTGG	repetitive
chr2	33091780	33092198	strings of T's throughout 500kb, unannotated N's start at 33,092,198	repetitive
chr4	1708919	1709084	GTCCGGCCTGGGCGACAGAGCGAGACTCCGTCTCAAAAAAAAAAAAAAAAAAAAAAAAAAAAAAAAAAAAAAAAAAAAAAAAAAAAAAAAAAAAAAAAAAAAAAAAGAGTTCAAGACCAGCCTGGCTAACATGGTGAAACGCTGTCTCTACTAAAAATACAAAAAT	repetitive
chr1	197323912	197324041	CCAGCAGCCTGCTTTTATTCCCTTATCTGCCCCCCGCCCCCCCACCCCCCCCCCCCGCCCACCCCCCCCCCCCCGCCCACCCACCCACATCCTGCTGATTGGTCCATTTTACAGCGAGCCAATTGGTCT	repetitive
